# Supplementary material for: Loss of Stim2 in zebrafish induces glaucoma-like phenotype
Source: Sci Rep. 2024 Oct 18;14:24442. doi: 10.1038/s41598-024-74909-0 (PMC11489432; doi:10.1038/s41598-024-74909-0)
Supplement: Supplementary file 2 — Supplementary Information 2. [file 41598_2024_74909_MOESM2_ESM.xlsx]

## Sheet: all_markers
p_val	avg_log2FC	pct.1	pct.2	p_val_adj	cluster	gene
1.06461e-131	1.61482	0.712	0.734	2.23227e-127	0	zgc:158463
3.89137e-72	0.159315	0.114	0.327	8.15942e-68	0	cnbpb
2.11325e-70	0.128833	0.14	0.367	4.43105e-66	0	nucks1a
1.44329e-67	0.209429	0.088	0.274	3.02629e-63	0	csnk1a1
1.16879e-66	0.11523	0.092	0.279	2.45072e-62	0	celf2
1.85937e-65	0.14667	0.1	0.29	3.89874e-61	0	aplp1
1.52465e-64	0.202635	0.103	0.294	3.19689e-60	0	anp32a
4.15127e-62	0.118535	0.183	0.427	8.70437e-58	0	cirbpa
6.13501e-62	0.11176	0.061	0.216	1.28639e-57	0	rab10
6.28422e-62	0.134525	0.083	0.254	1.31767e-57	0	C19H6orf62
1.25875e-61	0.173687	0.092	0.268	2.63936e-57	0	ncl
1.82838e-61	0.19621	0.046	0.189	3.83374e-57	0	cct7
2.24039e-61	0.115059	0.085	0.256	4.69765e-57	0	clstn1
3.85062e-61	0.242961	0.056	0.206	8.07397e-57	0	kdm1a
3.85872e-61	0.230304	0.101	0.283	8.09097e-57	0	tnrc6c1
6.94855e-61	0.111625	0.07	0.23	1.45697e-56	0	atp6v0ca
2.27912e-59	0.119478	0.116	0.305	4.77886e-55	0	rps18
2.75534e-59	0.259696	0.116	0.306	5.77739e-55	0	epb41a
3.4281e-59	0.16515	0.045	0.183	7.18804e-55	0	meaf6
3.96196e-59	0.132673	0.052	0.195	8.30743e-55	0	sltm
7.28328e-59	0.204048	0.057	0.203	1.52716e-54	0	ppp2cb
1.2163e-58	0.382947	0.13	0.33	2.55033e-54	0	acin1a
1.77791e-58	0.10908	0.082	0.246	3.72792e-54	0	rpl5a
2.8687e-58	0.23387	0.057	0.203	6.01508e-54	0	u2surp
2.887e-58	0.376894	0.075	0.235	6.05346e-54	0	srsf5a
7.47961e-58	0.15509	0.056	0.201	1.56832e-53	0	rpl4
6.3366e-57	0.308004	0.043	0.177	1.32866e-52	0	ddx6
1.56669e-56	0.324666	0.06	0.205	3.28504e-52	0	rbm39a
2.98402e-56	0.256169	0.113	0.294	6.2569e-52	0	atrx
3.29809e-56	0.320342	0.079	0.238	6.91543e-52	0	ankrd12
4.0328e-56	0.288179	0.106	0.283	8.45598e-52	0	rpl5b
6.18713e-56	0.139454	0.043	0.175	1.29732e-51	0	palm1b
1.08999e-55	0.288317	0.129	0.321	2.28549e-51	0	mt-nd4
2.12731e-55	0.28709	0.055	0.195	4.46055e-51	0	cdkn1bb
3.36495e-55	0.165527	0.074	0.226	7.05562e-51	0	kdm2ba
4.76165e-55	0.197607	0.064	0.209	9.98422e-51	0	chd4b
8.79895e-55	0.270757	0.053	0.19	1.84496e-50	0	snrpb
2.48727e-54	0.272383	0.087	0.247	5.2153e-50	0	appa
4.11385e-54	0.191434	0.09	0.252	8.62593e-50	0	nsg2
1.29794e-53	0.146906	0.041	0.167	2.72151e-49	0	pdcl
3.00158e-53	0.190707	0.161	0.368	6.29372e-49	0	fthl27
4.96029e-53	0.297022	0.066	0.209	1.04007e-48	0	ankrd11
5.64845e-53	0.148995	0.078	0.229	1.18437e-48	0	ctnnb1
1.00139e-52	0.11738	0.035	0.155	2.09972e-48	0	ccdc85b
1.27445e-52	0.124918	0.213	0.456	2.67227e-48	0	khdrbs1a
1.3683e-52	0.10902	0.064	0.205	2.86905e-48	0	ppp1r10
1.52541e-52	0.27432	0.057	0.193	3.19847e-48	0	si:dkey-67c22.2
8.68982e-52	0.262084	0.13	0.315	1.82208e-47	0	btg1
9.9595e-52	0.38769	0.079	0.23	2.08831e-47	0	kdm6bb
1.76226e-51	0.26454	0.127	0.309	3.69511e-47	0	mt-nd1
1.98163e-51	0.241066	0.037	0.157	4.15507e-47	0	fubp1
2.90733e-51	0.319239	0.14	0.331	6.09609e-47	0	si:ch211-196l7.4
3.85066e-51	0.144136	0.089	0.244	8.07407e-47	0	maptb
1.36527e-50	0.289895	0.056	0.188	2.86271e-46	0	tet3
1.69294e-50	0.1528	0.041	0.161	3.54975e-46	0	fam168b
1.88926e-50	0.334913	0.035	0.151	3.9614e-46	0	smad2
3.95225e-50	0.402026	0.059	0.193	8.28707e-46	0	ash1l
5.95539e-50	0.211213	0.049	0.174	1.24873e-45	0	mtdha
8.05907e-50	0.160683	0.04	0.158	1.68983e-45	0	tnip1
8.1533e-50	0.238624	0.102	0.263	1.70958e-45	0	nrxn1a
1.17735e-49	0.132356	0.052	0.179	2.46866e-45	0	CRACD
1.77122e-49	0.211691	0.049	0.174	3.7139e-45	0	ehmt1b
3.56623e-49	0.230846	0.024	0.129	7.47767e-45	0	ost4
5.16104e-49	0.253646	0.102	0.263	1.08217e-44	0	map1aa
8.37362e-49	0.107634	0.043	0.162	1.75578e-44	0	chac1
8.70284e-49	0.143786	0.033	0.145	1.82481e-44	0	elob.1
1.26717e-48	0.139048	0.068	0.204	2.65701e-44	0	atp2b1a
3.68211e-48	0.354003	0.061	0.192	7.72065e-44	0	chd6
4.66311e-48	0.105143	0.034	0.145	9.77761e-44	0	u2af2b
5.24751e-48	0.111771	0.038	0.152	1.1003e-43	0	sf3b2
6.11705e-48	0.274706	0.03	0.138	1.28262e-43	0	g3bp2
6.12197e-48	0.256746	0.05	0.173	1.28365e-43	0	srrm1
8.05276e-48	0.364886	0.056	0.183	1.6885e-43	0	brd3b
1.64888e-47	0.280059	0.043	0.161	3.45736e-43	0	sf3b1
2.36748e-47	0.314431	0.066	0.199	4.96413e-43	0	kmt2bb
2.7809e-47	0.280681	0.033	0.141	5.831e-43	0	scocb
3.4023e-47	0.296032	0.056	0.182	7.13395e-43	0	CABZ01080702.1
4.32227e-47	0.185338	0.07	0.204	9.06294e-43	0	nat8l
5.06048e-47	0.186436	0.022	0.122	1.06108e-42	0	ssbp3b
5.78205e-47	0.198091	0.065	0.195	1.21238e-42	0	spen
5.8138e-47	0.117874	0.042	0.156	1.21904e-42	0	hspe1
6.35079e-47	0.152694	0.044	0.161	1.33163e-42	0	stmn2b
8.47782e-47	0.14165	0.096	0.246	1.77763e-42	0	atp1a3a
8.77404e-47	0.300367	0.07	0.203	1.83974e-42	0	dido1
1.13521e-46	0.208981	0.035	0.144	2.38031e-42	0	dnmt3ab
1.17479e-46	0.26131	0.065	0.195	2.46331e-42	0	apc
2.03603e-46	0.104588	0.041	0.154	4.26914e-42	0	si:dkey-28b4.7
2.987e-46	0.147404	0.04	0.152	6.26315e-42	0	golga7ba
3.01894e-46	0.320555	0.058	0.183	6.33011e-42	0	phf14
3.45602e-46	0.107106	0.043	0.156	7.24658e-42	0	safb
3.99321e-46	0.298441	0.031	0.137	8.37297e-42	0	cyfip2
4.00178e-46	0.358847	0.07	0.203	8.39093e-42	0	kif1aa
4.23178e-46	0.437592	0.056	0.18	8.87319e-42	0	gpatch8
4.35971e-46	0.446194	0.061	0.187	9.14143e-42	0	zgc:110158
5.40595e-46	0.168461	0.041	0.154	1.13352e-41	0	smc1al
6.65289e-46	0.22197	0.048	0.165	1.39498e-41	0	gpr85
6.96576e-46	0.136462	0.034	0.14	1.46058e-41	0	si:dkey-46i9.1
7.93087e-46	0.251638	0.048	0.165	1.66295e-41	0	rtf1
8.18194e-46	0.348051	0.044	0.159	1.71559e-41	0	eif4ebp1
1.51006e-45	0.349148	0.051	0.17	3.16629e-41	0	fam49al
1.56799e-45	0.159912	0.185	0.386	3.28776e-41	0	stx1b
1.90343e-45	0.175854	0.05	0.167	3.99111e-41	0	cdh2
2.09193e-45	0.324764	0.068	0.197	4.38635e-41	0	ppfia3
4.16329e-45	0.352092	0.064	0.192	8.72958e-41	0	zswim5
5.27581e-45	0.452348	0.043	0.155	1.10623e-40	0	tra2a
5.83592e-45	0.191376	0.11	0.267	1.22368e-40	0	cd99l2
7.42748e-45	0.124921	0.027	0.128	1.55739e-40	0	psma8
7.61968e-45	0.445243	0.036	0.142	1.59769e-40	0	ep300b
8.47341e-45	0.101985	0.03	0.132	1.7767e-40	0	polr2d
9.34556e-45	0.246158	0.079	0.214	1.95958e-40	0	nfil3-5
2.29324e-44	0.163902	0.039	0.147	4.80847e-40	0	dnajc7
2.68553e-44	0.148049	0.031	0.133	5.63102e-40	0	gpm6ba
2.99519e-44	0.439512	0.086	0.227	6.28031e-40	0	dedd1
3.20147e-44	0.191317	0.027	0.126	6.71285e-40	0	palm1a
4.84532e-44	0.131711	0.047	0.16	1.01597e-39	0	mycbp2
7.01278e-44	0.152188	0.029	0.128	1.47044e-39	0	sart1
7.18358e-44	0.151604	0.032	0.133	1.50625e-39	0	anp32e
9.21452e-44	0.18037	0.069	0.196	1.9321e-39	0	ywhag1
2.29274e-43	0.215594	0.085	0.221	4.80742e-39	0	tmsb2
2.38411e-43	0.233517	0.028	0.127	4.99899e-39	0	FOXK2
2.48206e-43	0.45517	0.034	0.137	5.20439e-39	0	tnrc6b
5.0924e-43	0.308724	0.03	0.129	1.06778e-38	0	csde1
7.2831e-43	0.300608	0.042	0.149	1.52712e-38	0	stag2b
7.80196e-43	0.163967	0.028	0.125	1.63591e-38	0	api5
9.36736e-43	0.114009	0.057	0.174	1.96415e-38	0	khdrbs1b
1.05137e-42	0.17076	0.027	0.124	2.20452e-38	0	pak2b
1.07738e-42	0.269095	0.074	0.203	2.25905e-38	0	gas7a
1.19058e-42	0.177809	0.026	0.122	2.49642e-38	0	DDX17
1.22761e-42	0.197447	0.054	0.169	2.57406e-38	0	jund
1.55091e-42	0.334321	0.032	0.132	3.25195e-38	0	brd9
1.91542e-42	0.331127	0.038	0.142	4.01626e-38	0	tspan7b
3.00126e-42	0.212615	0.117	0.27	6.29304e-38	0	pbx1a
5.08868e-42	0.512731	0.054	0.168	1.067e-37	0	kdm5bb
5.54763e-42	0.277631	0.073	0.2	1.16323e-37	0	sypa
8.40161e-42	0.490135	0.058	0.175	1.76165e-37	0	clk4a
1.02907e-41	0.214232	0.023	0.114	2.15776e-37	0	pitpnbl
1.34274e-41	0.204115	0.044	0.15	2.81545e-37	0	si:dkeyp-72g9.4
1.36271e-41	0.345976	0.032	0.129	2.85732e-37	0	ier5l
1.41874e-41	0.272848	0.054	0.167	2.97482e-37	0	psip1b
1.45021e-41	0.452843	0.052	0.163	3.0408e-37	0	sgip1a
1.72289e-41	0.307055	0.052	0.164	3.61255e-37	0	top2b
1.92408e-41	0.157886	0.032	0.13	4.03441e-37	0	dock7
3.29095e-41	0.309226	0.037	0.138	6.90047e-37	0	ldb1a
4.70939e-41	0.100907	0.037	0.138	9.87466e-37	0	pafah1b1a
5.07939e-41	0.162351	0.164	0.342	1.06505e-36	0	snap25a
5.74521e-41	0.395189	0.049	0.158	1.20465e-36	0	cry3a
9.49217e-41	0.160556	0.045	0.15	1.99032e-36	0	srrm2
1.01787e-40	0.156376	0.044	0.149	2.13427e-36	0	sptan1
1.15834e-40	0.106954	0.027	0.12	2.4288e-36	0	zfr
1.19145e-40	0.162762	0.031	0.127	2.49823e-36	0	si:dkey-81l17.6
1.50533e-40	0.323526	0.025	0.117	3.15638e-36	0	gsk3ba
1.52998e-40	0.185741	0.087	0.219	3.20805e-36	0	sox4a.1
1.72945e-40	0.281435	0.029	0.122	3.6263e-36	0	ctdsp2
1.95121e-40	0.169159	0.041	0.143	4.09129e-36	0	dab2ipa
2.00786e-40	0.211933	0.03	0.124	4.21008e-36	0	fyna
2.49291e-40	0.206784	0.04	0.142	5.22714e-36	0	CU467822.2
2.72768e-40	0.201672	0.029	0.122	5.71939e-36	0	myef2
5.40369e-40	0.239571	0.029	0.121	1.13305e-35	0	hypk
6.34516e-40	0.424283	0.046	0.151	1.33045e-35	0	smarcc2
6.5633e-40	0.167797	0.041	0.141	1.37619e-35	0	rbm25b
8.59154e-40	0.431054	0.03	0.123	1.80147e-35	0	tmed10
1.06843e-39	0.126006	0.03	0.124	2.24028e-35	0	syngr3a
1.1695e-39	0.101855	0.032	0.126	2.4522e-35	0	map7d2b
1.52873e-39	0.2745	0.029	0.121	3.20544e-35	0	hsf2
1.76725e-39	0.30305	0.034	0.13	3.70558e-35	0	gtpbp4
1.80239e-39	0.356016	0.036	0.132	3.77925e-35	0	ctcf
3.01276e-39	0.329678	0.062	0.176	6.31715e-35	0	sesn1
3.10493e-39	0.145966	0.029	0.121	6.51042e-35	0	mex3b
3.37207e-39	0.236954	0.027	0.117	7.07056e-35	0	prmt1
4.03554e-39	0.189451	0.038	0.136	8.46172e-35	0	mt-nd3
4.7872e-39	0.378819	0.045	0.148	1.00378e-34	0	crebzf
4.98186e-39	0.190442	0.041	0.141	1.0446e-34	0	scrt2
5.38445e-39	0.346638	0.035	0.13	1.12901e-34	0	kifap3a
5.89132e-39	0.194749	0.028	0.118	1.23529e-34	0	brd1b
1.23392e-38	0.230296	0.032	0.125	2.58728e-34	0	thoc2
1.23587e-38	0.237267	0.034	0.128	2.59138e-34	0	phactr3a
1.28347e-38	0.280627	0.039	0.137	2.69117e-34	0	tardbpl
1.71049e-38	0.180307	0.029	0.119	3.58656e-34	0	si:dkeyp-69b9.6
1.76195e-38	0.109794	0.024	0.11	3.69445e-34	0	rad21a
1.85119e-38	0.102394	0.023	0.108	3.88158e-34	0	tia1
2.01798e-38	0.212417	0.023	0.109	4.2313e-34	0	slc7a6os
2.2309e-38	0.218084	0.02	0.103	4.67775e-34	0	metap2b
2.38712e-38	0.226278	0.034	0.127	5.00532e-34	0	creb3l3l
2.92103e-38	0.427176	0.095	0.228	6.12481e-34	0	mknk2b
3.00074e-38	0.275211	0.038	0.135	6.29195e-34	0	arnt2
3.74272e-38	0.363168	0.032	0.124	7.84774e-34	0	hnrnpl
4.43597e-38	0.326621	0.044	0.144	9.30134e-34	0	dpf2l
6.61546e-38	0.356346	0.026	0.113	1.38713e-33	0	fus
6.73794e-38	0.132448	0.028	0.116	1.41281e-33	0	ddx23
9.61418e-38	0.232777	0.044	0.143	2.0159e-33	0	elmod1
9.67832e-38	0.151171	0.032	0.124	2.02935e-33	0	acin1b
9.7557e-38	0.347157	0.036	0.13	2.04558e-33	0	pcf11
9.90168e-38	0.236032	0.025	0.112	2.07618e-33	0	rab5aa
1.16719e-37	0.105919	0.033	0.125	2.44736e-33	0	thsd7aa
1.30067e-37	0.372339	0.036	0.13	2.72724e-33	0	mef2d
1.34846e-37	0.464018	0.07	0.187	2.82746e-33	0	ndrg4
1.87622e-37	0.528604	0.038	0.132	3.93405e-33	0	rbfox2
2.01111e-37	0.425608	0.104	0.24	4.21689e-33	0	myt1la
2.2617e-37	0.422563	0.068	0.181	4.74234e-33	0	pcdh2g28
2.93661e-37	0.25983	0.026	0.112	6.15749e-33	0	nmnat2
3.43922e-37	0.245042	0.03	0.119	7.21135e-33	0	eif3s10
3.89711e-37	0.21124	0.035	0.127	8.17146e-33	0	xrn2
6.40197e-37	0.603198	0.061	0.17	1.34237e-32	0	hnrnpm
6.425e-37	0.156616	0.027	0.113	1.34719e-32	0	sf1
6.6066e-37	0.175208	0.04	0.135	1.38527e-32	0	atp1a1a.1
6.61929e-37	0.180028	0.018	0.096	1.38793e-32	0	arl8a
8.63015e-37	0.225977	0.02	0.101	1.80957e-32	0	ewsr1b
9.06625e-37	0.183494	0.286	0.528	1.90101e-32	0	mt-co1
9.41993e-37	0.206655	0.032	0.121	1.97517e-32	0	tet2
1.05876e-36	0.371082	0.06	0.167	2.22001e-32	0	zgc:109889
1.09915e-36	0.216403	0.026	0.111	2.30471e-32	0	rsf1b.1
1.11347e-36	0.291047	0.032	0.12	2.33472e-32	0	cnot6a
1.24348e-36	0.607124	0.072	0.188	2.60733e-32	0	prr12b
1.44195e-36	0.290314	0.025	0.11	3.02347e-32	0	atrnl1b
1.7149e-36	0.207538	0.025	0.108	3.59581e-32	0	BX005309.1
1.81541e-36	0.222553	0.03	0.118	3.80655e-32	0	scaf1
1.97448e-36	0.473758	0.052	0.155	4.14008e-32	0	ttyh3b
2.07259e-36	0.220289	0.028	0.113	4.34581e-32	0	rerea
2.23398e-36	0.520174	0.044	0.141	4.68422e-32	0	si:dkey-42i9.4
3.12146e-36	0.399355	0.045	0.142	6.54508e-32	0	bsnb
4.47856e-36	0.169195	0.029	0.116	9.39064e-32	0	rimkla
4.74333e-36	0.119182	0.024	0.106	9.94582e-32	0	eif3c
4.96079e-36	0.15426	0.034	0.124	1.04018e-31	0	rbm5
5.32725e-36	0.110161	0.023	0.104	1.11702e-31	0	fmr1
6.26419e-36	0.244689	0.034	0.122	1.31348e-31	0	zc3h13
6.41925e-36	0.420159	0.046	0.143	1.34599e-31	0	BX322530.1
6.83022e-36	0.3869	0.054	0.156	1.43216e-31	0	auts2a
7.67752e-36	0.17599	0.034	0.122	1.60982e-31	0	ythdc1
9.30855e-36	0.354051	0.042	0.136	1.95182e-31	0	pde4ba
1.03128e-35	0.192613	0.022	0.102	2.16239e-31	0	hcfc1a
1.11343e-35	0.327533	0.048	0.146	2.33464e-31	0	soga1
1.1599e-35	0.517002	0.069	0.18	2.43207e-31	0	srgap3
1.31339e-35	0.466665	0.038	0.129	2.75392e-31	0	phf2
1.47916e-35	0.166029	0.028	0.113	3.1015e-31	0	madd
1.71722e-35	0.159969	0.03	0.115	3.60066e-31	0	purab
1.79235e-35	0.218285	0.023	0.104	3.75819e-31	0	si:ch211-196c10.15
1.85767e-35	0.63133	0.046	0.143	3.89515e-31	0	kmt2cb
1.88674e-35	0.147366	0.042	0.136	3.95612e-31	0	atp2b3a
2.57117e-35	0.399503	0.035	0.123	5.39124e-31	0	rbmx
2.89621e-35	0.166655	0.021	0.099	6.07278e-31	0	dda1
3.04966e-35	0.193342	0.027	0.111	6.39453e-31	0	gbp
4.04463e-35	0.403208	0.036	0.125	8.48078e-31	0	ciarta
4.44989e-35	0.400377	0.028	0.112	9.33052e-31	0	scdb
5.32384e-35	0.191904	0.022	0.101	1.1163e-30	0	si:ch211-117c9.5
6.46182e-35	0.359788	0.043	0.136	1.35491e-30	0	camk2g1
6.65625e-35	0.490414	0.043	0.137	1.39568e-30	0	baz1b
7.33875e-35	0.56268	0.071	0.182	1.53879e-30	0	rnf44
8.26486e-35	0.521256	0.045	0.14	1.73297e-30	0	rsrc2
8.26779e-35	0.14549	0.021	0.099	1.73359e-30	0	elof1
8.44234e-35	0.11683	0.035	0.123	1.77019e-30	0	zgc:165603
8.77442e-35	0.132502	0.022	0.101	1.83982e-30	0	sec62
9.13771e-35	0.18407	0.03	0.114	1.91599e-30	0	pik3r1
1.32464e-34	0.232169	0.034	0.121	2.7775e-30	0	clstn3
1.51539e-34	0.463959	0.03	0.114	3.17747e-30	0	srsf6b
1.91e-34	0.191618	0.024	0.104	4.00489e-30	0	rgs20
2.30597e-34	0.386012	0.045	0.138	4.83515e-30	0	usp10
2.5633e-34	0.211808	0.032	0.116	5.37473e-30	0	snap91a
3.66144e-34	0.100025	0.012	0.082	7.6773e-30	0	ndufa7
4.62575e-34	0.417799	0.034	0.12	9.69927e-30	0	si:dkey-12h9.6
4.88705e-34	0.412366	0.027	0.108	1.02472e-29	0	ssbp4
5.34902e-34	0.434979	0.048	0.143	1.12158e-29	0	kidins220b
7.32953e-34	0.207263	0.023	0.101	1.53686e-29	0	hnrnpc
8.34026e-34	0.107894	0.018	0.092	1.74879e-29	0	sept7b
9.17834e-34	0.214338	0.026	0.106	1.92451e-29	0	pip4p1a
9.75093e-34	0.353692	0.033	0.117	2.04458e-29	0	camk2g2
1.05214e-33	0.208646	0.032	0.115	2.20613e-29	0	dag1
1.07958e-33	0.128127	0.027	0.106	2.26366e-29	0	apba2b
1.27734e-33	0.14072	0.02	0.096	2.67833e-29	0	fbxo11a.1
1.53242e-33	0.18695	0.025	0.104	3.21317e-29	0	matr3l1.1
1.72223e-33	0.284404	0.028	0.108	3.61117e-29	0	atp6ap1a
1.88952e-33	0.324639	0.037	0.124	3.96195e-29	0	fxyd6l
2.2462e-33	0.244282	0.025	0.104	4.70983e-29	0	ctbp1
2.52444e-33	0.109245	0.068	0.173	5.29324e-29	0	tenm3
2.54847e-33	0.115071	0.029	0.11	5.34363e-29	0	ccdc50
2.76458e-33	0.327236	0.024	0.101	5.79677e-29	0	marcksa
3.14007e-33	0.277031	0.051	0.146	6.58411e-29	0	kcnma1a
3.31043e-33	0.406743	0.045	0.137	6.9413e-29	0	znf609b
3.85497e-33	0.187666	0.031	0.113	8.08309e-29	0	klf7b
3.90375e-33	0.199416	0.024	0.1	8.18538e-29	0	ogt.1.1
4.47829e-33	0.258629	0.026	0.105	9.39008e-29	0	atcaya
4.67854e-33	0.332108	0.025	0.102	9.80997e-29	0	ptbp2b
4.92011e-33	0.162803	0.013	0.081	1.03165e-28	0	sec61a1
4.92819e-33	0.45349	0.031	0.113	1.03334e-28	0	ccnl1a
5.18311e-33	0.517958	0.036	0.121	1.08679e-28	0	brd4
5.60968e-33	0.341039	0.032	0.113	1.17624e-28	0	FBXO48
5.88983e-33	0.2549	0.026	0.104	1.23498e-28	0	arhgap5
6.71506e-33	0.238244	0.104	0.228	1.40801e-28	0	pbx3b
7.13531e-33	0.461562	0.182	0.359	1.49613e-28	0	rsrp1
8.19964e-33	0.241948	0.023	0.098	1.7193e-28	0	taf9
1.0782e-32	0.134279	0.019	0.091	2.26076e-28	0	myl12.2
1.25242e-32	0.542054	0.071	0.177	2.62608e-28	0	pcloa
1.71957e-32	0.298721	0.192	0.365	3.6056e-28	0	tubb5
2.29665e-32	0.276811	0.027	0.105	4.81561e-28	0	st6gal2a
2.58895e-32	0.420123	0.039	0.125	5.42851e-28	0	oga
2.65823e-32	0.167058	0.032	0.113	5.57378e-28	0	tox2
2.67243e-32	0.293261	0.05	0.142	5.60354e-28	0	oip5-as1
2.72876e-32	0.411022	0.032	0.114	5.72166e-28	0	rac3b
2.91695e-32	0.468241	0.043	0.131	6.11627e-28	0	nexmifa
3.33502e-32	0.13457	0.027	0.105	6.99287e-28	0	epc1b
3.37736e-32	0.1209	0.024	0.099	7.08166e-28	0	CAMK2N1
3.94709e-32	0.226802	0.028	0.106	8.27627e-28	0	mpp2a
4.74299e-32	0.168913	0.021	0.094	9.94511e-28	0	ctsf
5.05437e-32	0.360424	0.036	0.119	1.0598e-27	0	uba1
5.1524e-32	0.231616	0.028	0.106	1.08036e-27	0	usp9
5.46823e-32	0.400625	0.033	0.114	1.14658e-27	0	kdm6ba
7.10431e-32	0.21084	0.032	0.112	1.48963e-27	0	map2
8.08692e-32	0.242161	0.025	0.1	1.69567e-27	0	si:dkey-286j15.1
8.49368e-32	0.343819	0.022	0.095	1.78095e-27	0	cdkn2aipnl
8.75754e-32	0.210816	0.038	0.122	1.83628e-27	0	plxna3
9.21795e-32	0.181082	0.03	0.109	1.93282e-27	0	sprn
9.3607e-32	0.193198	0.031	0.11	1.96275e-27	0	magi1b
9.64232e-32	0.189513	0.02	0.091	2.0218e-27	0	yeats4
1.01907e-31	0.295855	0.092	0.208	2.13678e-27	0	si:ch211-195b15.8
1.42593e-31	0.348552	0.064	0.164	2.9899e-27	0	pcdh19
1.55482e-31	0.172472	0.019	0.09	3.26015e-27	0	hcfc1b
1.61227e-31	0.104494	0.017	0.086	3.3806e-27	0	cmpk
1.7119e-31	0.618595	0.032	0.111	3.58951e-27	0	ncor2
1.75682e-31	0.407223	0.033	0.114	3.68369e-27	0	ctnna2
1.90687e-31	0.401336	0.035	0.117	3.99832e-27	0	arid1b
1.98092e-31	0.625374	0.043	0.131	4.15359e-27	0	apc2
2.2471e-31	0.147636	0.021	0.093	4.71172e-27	0	bcas3
2.31549e-31	0.516882	0.029	0.106	4.85513e-27	0	paxbp1
2.38105e-31	0.135219	0.018	0.086	4.99259e-27	0	eif4g2a
2.45874e-31	0.291733	0.022	0.094	5.15548e-27	0	btbd10a
2.50586e-31	0.478315	0.032	0.111	5.25429e-27	0	ptenb
2.51402e-31	0.326165	0.04	0.124	5.2714e-27	0	si:dkey-178k16.1
2.58922e-31	0.260645	0.028	0.104	5.42907e-27	0	zmiz1a
2.77417e-31	0.378258	0.023	0.096	5.81689e-27	0	lysmd2
2.85254e-31	0.210705	0.032	0.112	5.9812e-27	0	rapgef2
2.99776e-31	0.1611	0.023	0.096	6.28569e-27	0	pacsin1b
3.06212e-31	0.569481	0.04	0.124	6.42065e-27	0	tnrc6a
3.09527e-31	0.357555	0.032	0.112	6.49015e-27	0	nudt3b
3.41012e-31	0.196435	0.016	0.084	7.15034e-27	0	elavl1b
3.70477e-31	0.18329	0.039	0.122	7.76816e-27	0	ppfia4
3.77632e-31	0.125642	0.015	0.082	7.9182e-27	0	csnk1da
4.64855e-31	0.3858	0.026	0.101	9.74709e-27	0	papola
5.07667e-31	0.29616	0.016	0.084	1.06448e-26	0	ppp2r1ba
7.70121e-31	0.257988	0.022	0.093	1.61479e-26	0	fbxl3a
1.03591e-30	0.385827	0.039	0.121	2.17209e-26	0	exoc6
1.03657e-30	0.349324	0.027	0.102	2.17349e-26	0	XKR4
1.06988e-30	0.37211	0.096	0.212	2.24332e-26	0	rbfox1
1.2952e-30	0.22098	0.025	0.099	2.71577e-26	0	tcf3b
1.43479e-30	0.205414	0.02	0.089	3.00847e-26	0	dnajc5ab
1.55225e-30	0.590411	0.042	0.126	3.25477e-26	0	ppp3ca
1.68995e-30	0.329825	0.045	0.131	3.54348e-26	0	atp2b3b
1.81252e-30	0.126946	0.019	0.087	3.80049e-26	0	snx12
2.28892e-30	0.337454	0.039	0.121	4.79941e-26	0	celf4
2.40029e-30	0.435558	0.041	0.125	5.03293e-26	0	adgrb1a
2.51288e-30	0.271388	0.023	0.094	5.26901e-26	0	nr1d2a
2.54442e-30	0.18408	0.016	0.082	5.33515e-26	0	pspc1
2.62589e-30	0.250595	0.019	0.087	5.50597e-26	0	si:ch211-194k22.8
2.70519e-30	0.298441	0.026	0.099	5.67224e-26	0	mtss1lb
2.82939e-30	0.386783	0.023	0.094	5.93267e-26	0	usp7
4.49716e-30	0.361897	0.029	0.104	9.42964e-26	0	arrdc3b
4.68288e-30	0.730093	0.039	0.121	9.81907e-26	0	akap8l
5.6286e-30	0.324398	0.023	0.093	1.1802e-25	0	atp6v1aa
7.60788e-30	0.311711	0.077	0.18	1.59522e-25	0	pclob
8.72647e-30	0.164128	0.014	0.078	1.82977e-25	0	tfap4
8.74741e-30	0.427718	0.041	0.122	1.83416e-25	0	zgc:158564
8.75203e-30	0.386447	0.031	0.107	1.83512e-25	0	znf1035
9.39162e-30	0.140884	0.015	0.079	1.96923e-25	0	tfg
9.64179e-30	0.13629	0.015	0.079	2.02169e-25	0	sh3glb2b
1.33813e-29	0.456338	0.024	0.094	2.80579e-25	0	ube2a
1.51139e-29	0.270657	0.028	0.101	3.16908e-25	0	foxo3a
1.73066e-29	0.277247	0.016	0.081	3.62884e-25	0	azin1b
1.86999e-29	0.249443	0.018	0.085	3.921e-25	0	srsf5b
2.05053e-29	0.138308	0.027	0.1	4.29955e-25	0	dicer1
2.16276e-29	0.536997	0.04	0.121	4.53487e-25	0	nbeaa
2.23564e-29	0.323075	0.016	0.08	4.68769e-25	0	glyr1
2.27279e-29	0.575182	0.047	0.132	4.76558e-25	0	fbxl6
2.60373e-29	0.394489	0.042	0.124	5.45951e-25	0	znf292a
2.82855e-29	0.152155	0.018	0.083	5.9309e-25	0	nop56
2.87327e-29	0.502266	0.023	0.093	6.02468e-25	0	CTBP1
2.95911e-29	0.308652	0.032	0.108	6.20467e-25	0	klf7a
3.1609e-29	0.171336	0.019	0.085	6.62778e-25	0	znrf1
3.37597e-29	0.568675	0.056	0.147	7.07874e-25	0	nat16
3.46282e-29	0.395009	0.023	0.093	7.26085e-25	0	supt16h
3.57574e-29	0.156177	0.034	0.11	7.49761e-25	0	pou3f2b
4.73553e-29	0.229461	0.028	0.1	9.92947e-25	0	fam199x
5.94741e-29	0.144663	0.026	0.096	1.24705e-24	0	chd5
6.57036e-29	0.400739	0.043	0.125	1.37767e-24	0	grin1b
6.92827e-29	0.231202	0.018	0.083	1.45272e-24	0	tspan2a
7.74331e-29	0.327136	0.016	0.078	1.62362e-24	0	polr2k
8.1584e-29	0.191758	0.022	0.089	1.71065e-24	0	map1b
8.4093e-29	0.176027	0.021	0.088	1.76326e-24	0	nipblb
9.44235e-29	0.332112	0.018	0.082	1.97987e-24	0	BX470259.2
1.21147e-28	0.205827	0.018	0.082	2.54022e-24	0	clcn3
1.33983e-28	0.347524	0.024	0.093	2.80935e-24	0	AP3B2
1.46126e-28	0.613627	0.027	0.097	3.06397e-24	0	chd3
1.53057e-28	0.360472	0.022	0.088	3.20929e-24	0	si:ch211-198a12.6
1.85978e-28	0.606924	0.033	0.108	3.89958e-24	0	rbbp6
1.89753e-28	0.340351	0.023	0.091	3.97875e-24	0	si:ch211-244c8.4
2.01769e-28	0.20561	0.022	0.088	4.2307e-24	0	cnih1
2.42627e-28	0.22883	0.016	0.077	5.0874e-24	0	pdia6
2.69966e-28	0.143652	0.019	0.084	5.66065e-24	0	sp4
2.87925e-28	0.151109	0.018	0.081	6.03721e-24	0	taf10
3.55764e-28	0.417798	0.031	0.104	7.45965e-24	0	per3
3.5726e-28	0.226291	0.054	0.14	7.49103e-24	0	stmn4l
4.50349e-28	0.586077	0.04	0.118	9.44291e-24	0	fryb
4.77696e-28	0.419447	0.043	0.122	1.00163e-23	0	vdrb
4.78353e-28	0.501991	0.019	0.083	1.00301e-23	0	gpatch11
5.77872e-28	0.433102	0.012	0.071	1.21168e-23	0	nmt2
6.6513e-28	0.210544	0.017	0.079	1.39464e-23	0	tdg.2
6.97127e-28	0.357552	0.021	0.086	1.46174e-23	0	luc7l
8.24923e-28	0.473268	0.036	0.11	1.7297e-23	0	si:ch211-150g13.3
8.40003e-28	0.331338	0.027	0.095	1.76132e-23	0	dnm1a
8.43829e-28	0.378923	0.037	0.112	1.76934e-23	0	bmpr2a
8.46582e-28	0.136522	0.025	0.093	1.77511e-23	0	cadpsb
8.49794e-28	0.148924	0.019	0.082	1.78185e-23	0	kif3cb
8.58063e-28	0.649577	0.063	0.155	1.79919e-23	0	ank3a
8.7433e-28	0.36945	0.032	0.103	1.8333e-23	0	bahcc1b
9.65778e-28	0.523837	0.043	0.122	2.02504e-23	0	anks1b
9.96776e-28	0.156211	0.016	0.076	2.09004e-23	0	CR759927.3
1.02827e-27	0.14702	0.016	0.077	2.15607e-23	0	gnb2
1.1075e-27	0.322293	0.032	0.104	2.32221e-23	0	ahi1
1.17381e-27	0.213868	0.023	0.09	2.46125e-23	0	zgc:100920
1.19602e-27	0.181515	0.017	0.078	2.50782e-23	0	ctbp2a
1.23431e-27	0.407419	0.032	0.105	2.5881e-23	0	fmnl2b
1.32393e-27	0.367879	0.015	0.075	2.77601e-23	0	fam177a1
1.33524e-27	0.279585	0.043	0.121	2.79973e-23	0	grin1a
1.49052e-27	0.330286	0.017	0.078	3.12533e-23	0	nr1d2b
1.53925e-27	0.280944	0.02	0.084	3.2275e-23	0	foxj3
1.77921e-27	0.179047	0.018	0.08	3.73065e-23	0	eif3jb
1.78584e-27	0.127867	0.021	0.085	3.74455e-23	0	BX284638.2
1.80259e-27	0.294343	0.026	0.094	3.77966e-23	0	fut9a
1.89054e-27	0.452678	0.026	0.094	3.96409e-23	0	ttll7
2.03223e-27	0.144616	0.016	0.076	4.26117e-23	0	dnajb11
2.04414e-27	0.434371	0.02	0.084	4.28615e-23	0	zgc:56304
2.08568e-27	0.329614	0.027	0.095	4.37326e-23	0	CU639469.1
2.62168e-27	0.101409	0.015	0.075	5.49714e-23	0	atl1
2.80791e-27	0.278227	0.021	0.085	5.88763e-23	0	tmem198a
2.979e-27	0.223804	0.037	0.112	6.24637e-23	0	pcdh7a
2.9947e-27	0.607828	0.036	0.111	6.27928e-23	0	CABZ01113192.1
3.20754e-27	0.311539	0.062	0.151	6.72557e-23	0	nrxn2a
3.25998e-27	0.290169	0.013	0.071	6.83552e-23	0	cs
3.31692e-27	0.270846	0.02	0.083	6.95492e-23	0	ppm1da
3.54139e-27	0.184331	0.024	0.089	7.4256e-23	0	ppig
3.65089e-27	0.441004	0.028	0.096	7.65518e-23	0	chtopa
4.26179e-27	0.190739	0.016	0.077	8.93612e-23	0	hnrnpul1
4.29299e-27	0.137546	0.018	0.079	9.00154e-23	0	cry1a
4.52397e-27	0.193423	0.023	0.088	9.48586e-23	0	fam219ab
4.61514e-27	0.277543	0.14	0.267	9.67703e-23	0	sox11a
5.20018e-27	0.503166	0.038	0.112	1.09037e-22	0	arglu1a
5.4567e-27	0.259888	0.021	0.085	1.14416e-22	0	si:dkey-40m6.8
5.7485e-27	0.279313	0.026	0.092	1.20535e-22	0	zgc:194578
6.938e-27	0.311139	0.016	0.075	1.45476e-22	0	bcl2l1
7.33741e-27	0.282611	0.02	0.083	1.53851e-22	0	si:ch211-242b18.1
7.91764e-27	0.167222	0.014	0.072	1.66017e-22	0	hrasb
8.43643e-27	0.243504	0.02	0.082	1.76895e-22	0	smg7
8.65998e-27	0.382735	0.025	0.09	1.81582e-22	0	pdcd4b
8.70377e-27	0.514685	0.035	0.108	1.82501e-22	0	afdna
9.06349e-27	0.219595	0.023	0.088	1.90043e-22	0	mpp2b
9.22895e-27	0.152439	0.021	0.084	1.93513e-22	0	arid1aa
9.73103e-27	0.45351	0.028	0.095	2.0404e-22	0	chd9
9.75434e-27	0.581621	0.046	0.125	2.04529e-22	0	map7d2a
9.85215e-27	0.445349	0.027	0.093	2.0658e-22	0	arid4a
1.00375e-26	0.179966	0.018	0.079	2.10466e-22	0	fgf13a
1.11419e-26	0.100113	0.012	0.069	2.33624e-22	0	zgc:77262
1.14129e-26	0.138536	0.061	0.147	2.39306e-22	0	BX005003.1
1.14679e-26	0.425695	0.017	0.077	2.4046e-22	0	matr3l1.1.1
1.17912e-26	0.42835	0.032	0.103	2.47238e-22	0	stox2b
1.68305e-26	0.660518	0.052	0.134	3.52902e-22	0	dclk1b
1.765e-26	0.291644	0.017	0.076	3.70085e-22	0	srsf1b
2.04938e-26	0.239104	0.018	0.078	4.29713e-22	0	polb
2.16491e-26	0.248673	0.03	0.098	4.53937e-22	0	arglu1b
2.2063e-26	0.812191	0.051	0.132	4.62617e-22	0	add2
2.36659e-26	0.416491	0.013	0.069	4.96227e-22	0	ythdf2
2.4065e-26	0.175407	0.022	0.085	5.04595e-22	0	birc6-as2
2.40822e-26	0.17486	0.023	0.086	5.04956e-22	0	pnisr
2.47562e-26	0.453891	0.036	0.107	5.19089e-22	0	cux1a
2.53835e-26	0.179445	0.018	0.079	5.32242e-22	0	fbxo45
2.59531e-26	0.108671	0.02	0.081	5.44185e-22	0	zc3h18
2.6469e-26	0.458053	0.024	0.088	5.55002e-22	0	rbm33a
2.88962e-26	0.307331	0.016	0.075	6.05896e-22	0	pdzd11
3.34597e-26	0.274126	0.018	0.077	7.01582e-22	0	gnas
3.56031e-26	0.553752	0.023	0.085	7.46527e-22	0	waca
3.65796e-26	0.370766	0.027	0.094	7.67001e-22	0	brdt
4.13275e-26	0.170892	0.018	0.078	8.66555e-22	0	clip2
4.36232e-26	0.404312	0.052	0.132	9.14692e-22	0	adcyap1r1a.1
4.46253e-26	0.205484	0.016	0.074	9.35704e-22	0	efnb3b
4.85898e-26	0.403744	0.025	0.09	1.01883e-21	0	b2ml
5.63485e-26	0.149031	0.018	0.077	1.18151e-21	0	serinc5
5.80744e-26	0.465296	0.024	0.088	1.2177e-21	0	syt3
5.84509e-26	0.280934	0.021	0.082	1.2256e-21	0	pank1b
6.97707e-26	0.202916	0.013	0.068	1.46295e-21	0	stap2a
7.15018e-26	0.358775	0.279	0.499	1.49925e-21	0	pnrc2
7.92691e-26	0.34993	0.02	0.081	1.66211e-21	0	nsd3
8.37372e-26	0.634257	0.059	0.144	1.7558e-21	0	rai1
8.88325e-26	0.28635	0.023	0.086	1.86264e-21	0	megf8
9.04061e-26	0.28543	0.023	0.086	1.89563e-21	0	phf20b
9.38112e-26	0.719565	0.038	0.11	1.96703e-21	0	jmjd1cb
9.90439e-26	0.287182	0.015	0.071	2.07675e-21	0	C20H12orf57
9.91625e-26	0.508805	0.023	0.085	2.07924e-21	0	zgc:123105
1.15532e-25	0.336063	0.027	0.092	2.42248e-21	0	adam23a
1.29876e-25	0.437702	0.013	0.068	2.72324e-21	0	znf1124.1
1.43817e-25	0.39886	0.028	0.094	3.01556e-21	0	agrn
1.50615e-25	0.161102	0.012	0.067	3.15811e-21	0	fip1l1b
1.50786e-25	0.357916	0.027	0.092	3.16169e-21	0	ank3b.1
1.55564e-25	0.279548	0.022	0.083	3.26187e-21	0	fam76b
1.61647e-25	0.265133	0.019	0.079	3.38942e-21	0	luc7l3
1.61836e-25	0.156886	0.012	0.066	3.39337e-21	0	gtf2b
1.80655e-25	0.140287	0.022	0.083	3.78796e-21	0	ube2q2
1.91178e-25	0.281738	0.02	0.079	4.00863e-21	0	ubap2b
1.95361e-25	0.169817	0.018	0.076	4.09634e-21	0	igf2bp3
2.13988e-25	0.148307	0.009	0.061	4.4869e-21	0	cnot9
2.1471e-25	0.135371	0.011	0.064	4.50204e-21	0	prkcbp1l
2.32572e-25	0.14786	0.012	0.066	4.87657e-21	0	ap1m1
2.38936e-25	0.413867	0.065	0.152	5.01e-21	0	r3hdm1
2.39204e-25	0.365893	0.02	0.08	5.01563e-21	0	march8
2.59477e-25	0.519645	0.027	0.091	5.44071e-21	0	prpf4ba
2.63236e-25	0.169534	0.018	0.075	5.51952e-21	0	si:ch211-22i13.2
3.02528e-25	0.319535	0.023	0.084	6.3434e-21	0	myh14
3.23889e-25	0.177576	0.014	0.069	6.7913e-21	0	tra2b
3.5442e-25	0.168935	0.014	0.068	7.43147e-21	0	rnf40
3.84453e-25	0.136066	0.01	0.062	8.06121e-21	0	ppp6c
3.94673e-25	0.65885	0.05	0.128	8.27551e-21	0	ptpn5
4.33941e-25	0.366831	0.039	0.111	9.09888e-21	0	pou2f2a
4.45261e-25	0.132865	0.015	0.071	9.33624e-21	0	abi1b
4.61776e-25	0.421399	0.027	0.092	9.68251e-21	0	mcf2l2
4.71889e-25	0.64547	0.134	0.26	9.89458e-21	0	ank2b
4.82229e-25	0.167675	0.014	0.069	1.01114e-20	0	ctdspla
5.506e-25	0.504562	0.08	0.174	1.1545e-20	0	si:ch73-386h18.1
5.62476e-25	0.297998	0.021	0.08	1.1794e-20	0	si:ch211-126i22.5
5.64739e-25	0.555165	0.02	0.079	1.18414e-20	0	cmip
5.88404e-25	0.273365	0.016	0.071	1.23377e-20	0	dazap2
6.04066e-25	0.351769	0.025	0.087	1.26661e-20	0	dyrk1b
6.16922e-25	0.370527	0.016	0.071	1.29356e-20	0	nnt
6.21453e-25	0.225042	0.011	0.063	1.30306e-20	0	tle5
6.80413e-25	0.212482	0.021	0.08	1.42669e-20	0	usp22
7.23215e-25	0.391337	0.021	0.081	1.51644e-20	0	znf219
7.45668e-25	0.378318	0.022	0.082	1.56352e-20	0	cwc25
8.5538e-25	0.519618	0.023	0.083	1.79356e-20	0	trib2
8.87385e-25	0.302356	0.022	0.082	1.86067e-20	0	zgc:100918
9.24671e-25	0.420278	0.033	0.1	1.93885e-20	0	kcnc1a
9.36032e-25	0.462068	0.047	0.122	1.96267e-20	0	nr2f1a
1.01222e-24	0.542447	0.019	0.077	2.12243e-20	0	supt5h
1.12108e-24	0.264693	0.015	0.069	2.35068e-20	0	tpd52l2b
1.13907e-24	0.187201	0.021	0.08	2.3884e-20	0	prrc2a
1.17648e-24	0.286719	0.017	0.073	2.46683e-20	0	apbb1
1.18839e-24	0.308095	0.022	0.081	2.49182e-20	0	ppp3cb
1.22344e-24	0.435306	0.021	0.08	2.56532e-20	0	si:ch211-160o17.4
1.37924e-24	0.123074	0.015	0.07	2.89198e-20	0	gphnb
1.53446e-24	0.388251	0.012	0.064	3.21745e-20	0	ubl3b
1.55109e-24	0.644749	0.047	0.123	3.25233e-20	0	mycn
1.58302e-24	0.579133	0.014	0.068	3.31928e-20	0	sar1b
1.59494e-24	1.32944	0.471	0.533	3.34428e-20	0	CT027638.1
1.59691e-24	0.516508	0.032	0.097	3.3484e-20	0	bptf
1.65102e-24	0.268979	0.017	0.073	3.46187e-20	0	cltca
1.77877e-24	0.495073	0.026	0.088	3.72972e-20	0	tbl1xr1a
1.9649e-24	0.183786	0.014	0.067	4.12001e-20	0	coro1b
2.27888e-24	0.133103	0.014	0.067	4.77835e-20	0	atxn2l
2.40008e-24	0.286903	0.016	0.072	5.03248e-20	0	tfam
2.67618e-24	0.206673	0.021	0.08	5.61141e-20	0	adgrb3
3.28209e-24	0.43239	0.016	0.071	6.8819e-20	0	ppp2r1bb
3.78113e-24	0.593227	0.051	0.127	7.92827e-20	0	runx1t1
3.99253e-24	0.207827	0.015	0.069	8.37153e-20	0	kdm7ab
4.03372e-24	0.260713	0.018	0.073	8.45791e-20	0	agap1
4.25943e-24	0.464953	0.023	0.082	8.93118e-20	0	ptbp3
4.36594e-24	0.678328	0.039	0.109	9.15449e-20	0	sfpq
5.32836e-24	0.379905	0.022	0.081	1.11725e-19	0	ppp1r12a
5.95e-24	0.30034	0.017	0.072	1.2476e-19	0	ctnnd2b
6.20866e-24	0.1053	0.014	0.067	1.30183e-19	0	slu7
6.41157e-24	0.494991	0.021	0.079	1.34438e-19	0	znf576.1
6.46587e-24	0.456189	0.026	0.087	1.35576e-19	0	ogdha
6.68388e-24	0.386803	0.019	0.075	1.40148e-19	0	abcc5
7.71163e-24	0.424436	0.017	0.071	1.61697e-19	0	prpf4bb
7.73581e-24	0.251059	0.02	0.076	1.62204e-19	0	opa1
8.16979e-24	0.241681	0.015	0.068	1.71304e-19	0	tnika
8.69009e-24	0.28048	0.015	0.068	1.82214e-19	0	nars1
9.6108e-24	0.212677	0.011	0.061	2.01519e-19	0	slc1a4
1.1847e-23	0.223898	0.349	0.584	2.48408e-19	0	mt-cyb
1.22821e-23	0.319545	0.018	0.073	2.57531e-19	0	si:dkey-28b4.8
1.2474e-23	0.303457	0.014	0.066	2.61554e-19	0	med11
1.37172e-23	0.42867	0.025	0.085	2.87621e-19	0	arrdc3a
1.39683e-23	0.203792	0.011	0.061	2.92887e-19	0	mtch2
1.40865e-23	0.507655	0.022	0.08	2.95365e-19	0	arhgap35a
1.42509e-23	0.342192	0.012	0.062	2.98812e-19	0	eif4e2rs1
1.43062e-23	0.520548	0.023	0.082	2.99973e-19	0	ppp6r3
1.50442e-23	0.103485	0.02	0.077	3.15447e-19	0	dab1a
1.58692e-23	0.218131	0.016	0.07	3.32746e-19	0	setbp1
1.60266e-23	0.247665	0.015	0.068	3.36046e-19	0	b4galt6
1.62283e-23	0.281919	0.018	0.072	3.40275e-19	0	nr3c1
1.71508e-23	0.152272	0.013	0.064	3.59618e-19	0	pbdc1
1.80762e-23	0.523268	0.026	0.086	3.79022e-19	0	rtn3
2.005e-23	0.232443	0.012	0.063	4.20408e-19	0	psmc3
2.16851e-23	0.257304	0.019	0.074	4.54694e-19	0	acbd3
2.66338e-23	0.158118	0.01	0.059	5.58457e-19	0	smim13
2.78327e-23	0.404109	0.021	0.078	5.83597e-19	0	fbxw11b
2.80251e-23	0.412757	0.014	0.065	5.8763e-19	0	tm9sf3
3.1234e-23	0.136826	0.016	0.068	6.54915e-19	0	pik3ip1
3.51447e-23	0.309831	0.309	0.541	7.36915e-19	0	nova2
3.63045e-23	0.411999	0.015	0.067	7.61233e-19	0	puf60b
3.65666e-23	0.446801	0.017	0.071	7.66729e-19	0	rundc3ab
3.84909e-23	0.412358	0.024	0.082	8.07077e-19	0	slc7a8a
3.9058e-23	0.135035	0.033	0.096	8.18968e-19	0	zeb2b
3.9253e-23	0.667434	0.041	0.11	8.23058e-19	0	igdcc3
4.01144e-23	0.641697	0.025	0.083	8.4112e-19	0	kansl1b
4.03157e-23	0.3559	0.025	0.084	8.45339e-19	0	bccip
4.24291e-23	0.567854	0.015	0.066	8.89653e-19	0	khsrp
4.44268e-23	0.511488	0.074	0.16	9.31542e-19	0	nanos1
4.73591e-23	0.644282	0.028	0.088	9.93025e-19	0	CU104709.1
4.95886e-23	0.113134	0.009	0.056	1.03977e-18	0	dctn5
5.24633e-23	0.366709	0.016	0.068	1.10005e-18	0	rnf41
5.32156e-23	0.123671	0.009	0.055	1.11582e-18	0	zgc:56064
5.47909e-23	0.408432	0.021	0.077	1.14886e-18	0	huwe1
5.90755e-23	0.264644	0.028	0.089	1.2387e-18	0	myrip
6.26838e-23	0.263818	0.017	0.07	1.31435e-18	0	puraa
6.45812e-23	0.201729	0.018	0.072	1.35414e-18	0	ephb3a
6.48931e-23	0.162026	0.024	0.081	1.36068e-18	0	CABZ01086611.1
7.48617e-23	0.12099	0.024	0.081	1.5697e-18	0	stxbp5l
7.7549e-23	0.153715	0.015	0.067	1.62605e-18	0	CSRNP3
7.95631e-23	0.461127	0.023	0.079	1.66828e-18	0	arf2a
7.99347e-23	0.464377	0.018	0.072	1.67607e-18	0	atat1
9.43741e-23	0.423224	0.017	0.07	1.97884e-18	0	srcap
9.77806e-23	0.113429	0.017	0.07	2.05026e-18	0	hectd1
1.01313e-22	0.117396	0.011	0.059	2.12433e-18	0	ube2kb
1.02539e-22	0.289754	0.017	0.069	2.15003e-18	0	pbrm1l
1.13021e-22	0.424064	0.016	0.067	2.36983e-18	0	mta2
1.14973e-22	0.584485	0.024	0.081	2.41075e-18	0	lcor
1.15963e-22	0.125558	0.016	0.067	2.43151e-18	0	ppp2r5d
1.30404e-22	0.297158	0.023	0.079	2.73431e-18	0	arvcfb
1.39301e-22	0.325196	0.02	0.074	2.92086e-18	0	mbd1a
1.40869e-22	0.554096	0.019	0.072	2.95374e-18	0	ranbp9
1.5211e-22	0.230727	0.013	0.063	3.18945e-18	0	ubqln4
1.61052e-22	0.536173	0.018	0.072	3.37693e-18	0	ppm1bb
1.63928e-22	0.145848	0.012	0.061	3.43724e-18	0	actr2a
1.64473e-22	0.314688	0.025	0.082	3.44867e-18	0	znf609a
1.65323e-22	0.213649	0.014	0.064	3.46649e-18	0	vkorc1l1
1.79418e-22	0.354616	0.016	0.068	3.76204e-18	0	prrg1
1.87385e-22	0.305757	0.02	0.074	3.9291e-18	0	cicb
1.92672e-22	0.564866	0.024	0.08	4.03996e-18	0	puf60a
1.96135e-22	0.257399	0.015	0.065	4.11256e-18	0	ece2b
1.96352e-22	0.296639	0.022	0.077	4.11711e-18	0	GNAZ
2.03231e-22	0.314321	0.018	0.07	4.26135e-18	0	susd6
2.12639e-22	0.332332	0.014	0.064	4.45861e-18	0	gabrg2
2.16781e-22	0.380701	0.023	0.078	4.54547e-18	0	rab11fip3
2.30581e-22	0.493922	0.017	0.069	4.83482e-18	0	mrps21
2.34334e-22	0.241765	0.014	0.064	4.91351e-18	0	gna11b
2.57545e-22	0.265742	0.015	0.065	5.40021e-18	0	tmem131
2.64263e-22	0.377304	0.028	0.087	5.54108e-18	0	mbnl2
2.73215e-22	0.184538	0.022	0.077	5.72877e-18	0	kmt2a
2.79964e-22	0.497108	0.014	0.064	5.87029e-18	0	otub1a
2.96414e-22	0.419122	0.023	0.079	6.21521e-18	0	stxbp5a
2.9875e-22	0.146947	0.018	0.07	6.26419e-18	0	trim3b
3.00644e-22	0.326825	0.015	0.066	6.30391e-18	0	trip12
3.08297e-22	0.475753	0.024	0.081	6.46437e-18	0	DOCK4
3.1864e-22	0.360443	0.022	0.077	6.68125e-18	0	tnrc18
3.35257e-22	0.765796	0.035	0.098	7.02967e-18	0	stox2a
3.45764e-22	0.154509	0.016	0.067	7.24999e-18	0	parp1
3.46977e-22	0.597365	0.039	0.105	7.27542e-18	0	robo2.1
3.65915e-22	0.558158	0.02	0.073	7.6725e-18	0	setd2
3.70025e-22	0.238297	0.02	0.074	7.75868e-18	0	tox3
4.33044e-22	0.116393	0.01	0.057	9.08006e-18	0	nck1b
4.51892e-22	0.224306	0.013	0.061	9.47527e-18	0	AL935174.6
5.42999e-22	0.252016	0.04	0.105	1.13856e-17	0	map1ab
5.5168e-22	0.633424	0.027	0.085	1.15676e-17	0	clasp2
5.62603e-22	0.602508	0.025	0.081	1.17967e-17	0	atf4a
5.71582e-22	0.146441	0.014	0.064	1.19849e-17	0	zgc:55733
6.32099e-22	0.180509	0.016	0.067	1.32538e-17	0	fbrsl1
6.34287e-22	0.134431	0.011	0.059	1.32997e-17	0	bloc1s1
6.47316e-22	0.287715	0.043	0.11	1.35729e-17	0	luzp2
6.75167e-22	0.371627	0.021	0.074	1.41569e-17	0	dr1
6.87416e-22	0.721621	0.027	0.084	1.44137e-17	0	picalmb
6.93629e-22	0.473799	0.022	0.077	1.4544e-17	0	brd1a
7.29515e-22	0.217138	0.014	0.062	1.52965e-17	0	lrrc4bb
7.5017e-22	0.788518	0.04	0.105	1.57296e-17	0	dctn1b
8.71985e-22	0.118546	0.014	0.062	1.82838e-17	0	letm2
9.32967e-22	0.271886	0.023	0.077	1.95625e-17	0	zc3h4
9.40665e-22	0.444836	0.018	0.07	1.97239e-17	0	arid1ab
9.47531e-22	0.237303	0.013	0.061	1.98678e-17	0	rnd1b
9.60882e-22	0.412338	0.021	0.074	2.01478e-17	0	gpc1a
1.0131e-21	0.415918	0.02	0.073	2.12426e-17	0	zmynd11
1.16094e-21	0.356071	0.045	0.112	2.43425e-17	0	plxna4
1.2389e-21	0.743284	0.034	0.096	2.59772e-17	0	tnrc6c2
1.25509e-21	0.327598	0.015	0.064	2.63167e-17	0	oser1
1.34102e-21	0.621844	0.022	0.076	2.81184e-17	0	foxn3
1.39289e-21	0.399154	0.04	0.105	2.9206e-17	0	nell2b
1.42162e-21	0.412184	0.016	0.066	2.98084e-17	0	unc119b
1.4612e-21	0.20712	0.012	0.059	3.06385e-17	0	rbm7
1.53909e-21	0.517709	0.014	0.061	3.22716e-17	0	caprin1b
1.71112e-21	0.570521	0.028	0.085	3.58788e-17	0	shisa7b
1.81116e-21	0.553574	0.028	0.085	3.79764e-17	0	rybpb
1.82972e-21	0.280856	0.015	0.064	3.83656e-17	0	cbx6a
1.88446e-21	0.275156	0.014	0.062	3.95134e-17	0	kpna3
1.93137e-21	0.29629	0.011	0.056	4.04969e-17	0	stam
1.93815e-21	0.321015	0.025	0.081	4.06391e-17	0	ctnnd2a
2.07232e-21	0.652687	0.051	0.121	4.34524e-17	0	aff2
2.07666e-21	0.356272	0.016	0.065	4.35434e-17	0	lin7c
2.10292e-21	0.522853	0.03	0.088	4.40941e-17	0	dnajc6
2.23118e-21	0.272907	0.016	0.065	4.67834e-17	0	laptm4b
2.24386e-21	0.355512	0.027	0.083	4.70492e-17	0	cdh4
2.27385e-21	0.372866	0.021	0.073	4.7678e-17	0	dpysl5b
2.32288e-21	0.154015	0.01	0.055	4.87062e-17	0	ppm1la
2.36659e-21	0.108187	0.01	0.055	4.96227e-17	0	atp6v1ab
2.37331e-21	0.21721	0.018	0.069	4.97636e-17	0	nabp1a
2.37393e-21	0.466948	0.016	0.065	4.97766e-17	0	kifbp
2.59323e-21	0.148067	0.012	0.059	5.43748e-17	0	ezrb
2.76996e-21	0.248912	0.011	0.057	5.80805e-17	0	tars1
2.86052e-21	0.149153	0.013	0.06	5.99793e-17	0	carm1
2.87544e-21	0.111789	0.023	0.076	6.02922e-17	0	slc44a1b
3.04937e-21	0.581792	0.018	0.068	6.39391e-17	0	nfil3
3.40406e-21	0.435997	0.024	0.078	7.13764e-17	0	gigyf1b
3.40994e-21	0.316906	0.017	0.067	7.14996e-17	0	rusc2
3.45668e-21	0.543717	0.019	0.071	7.24797e-17	0	prrt2
3.57917e-21	0.47067	0.015	0.063	7.50479e-17	0	si:dkey-70p6.1
3.93818e-21	0.32505	0.01	0.054	8.25758e-17	0	fkbp3
4.07272e-21	0.516386	0.014	0.061	8.53968e-17	0	casc4
4.51403e-21	0.200875	0.01	0.055	9.46502e-17	0	tm2d3
5.10654e-21	0.25006	0.011	0.056	1.07074e-16	0	blmh
5.353e-21	0.296868	0.014	0.061	1.12242e-16	0	slc44a2
5.44293e-21	0.633956	0.024	0.078	1.14127e-16	0	cdc14b
5.49827e-21	0.515498	0.021	0.073	1.15288e-16	0	oxsr1a
5.92995e-21	0.171919	0.018	0.069	1.24339e-16	0	adgrl3.1
5.9514e-21	0.103094	0.016	0.064	1.24789e-16	0	erc2
6.20761e-21	0.191646	0.016	0.064	1.30161e-16	0	slc38a3a
6.22127e-21	0.390356	0.014	0.061	1.30448e-16	0	psmd6
6.34609e-21	0.29256	0.014	0.061	1.33065e-16	0	myo18ab
6.56481e-21	0.134718	0.011	0.055	1.37651e-16	0	rnf8
6.64686e-21	0.642269	0.022	0.074	1.39371e-16	0	ddx21
7.36885e-21	0.298451	0.017	0.066	1.5451e-16	0	senp2
8.75339e-21	0.295366	0.014	0.061	1.83541e-16	0	cul1a
8.84308e-21	0.296193	0.019	0.069	1.85422e-16	0	kansl1a
9.01787e-21	0.210112	0.012	0.057	1.89087e-16	0	xpr1b
9.13812e-21	0.278912	0.022	0.074	1.91608e-16	0	dhx38
9.48019e-21	0.494155	0.034	0.094	1.98781e-16	0	tenm4
9.4943e-21	0.331969	0.02	0.072	1.99077e-16	0	fto
1.03042e-20	0.607413	0.021	0.072	2.16059e-16	0	si:ch211-212k18.4
1.04377e-20	0.47488	0.016	0.063	2.18858e-16	0	kctd6b
1.11778e-20	0.841448	0.041	0.104	2.34376e-16	0	pde7a
1.1847e-20	0.124136	0.012	0.057	2.48408e-16	0	acvr2aa
1.1966e-20	0.15495	0.011	0.055	2.50903e-16	0	arih2
1.36621e-20	0.19816	0.015	0.062	2.86467e-16	0	fam214a
1.40982e-20	0.349529	0.016	0.063	2.9561e-16	0	mvb12ba
1.4205e-20	0.536282	0.014	0.061	2.9785e-16	0	pcmtd1
1.42097e-20	0.308074	0.023	0.076	2.97949e-16	0	foxo3b
1.57202e-20	0.172221	0.012	0.057	3.29621e-16	0	cacnb4b
1.57215e-20	0.484146	0.016	0.064	3.29648e-16	0	snrka
1.6969e-20	0.337451	0.026	0.08	3.55807e-16	0	syne1a
1.69866e-20	0.295794	0.013	0.059	3.56175e-16	0	gpr27
1.76547e-20	0.299546	0.014	0.059	3.70184e-16	0	fmn2b
1.85586e-20	0.365804	0.019	0.069	3.89137e-16	0	nasp
1.9393e-20	0.498146	0.016	0.064	4.06632e-16	0	nap1l4b
1.96064e-20	0.76239	0.037	0.098	4.11106e-16	0	atxn1b
2.01373e-20	0.146573	0.01	0.053	4.22238e-16	0	arl14ep
2.10226e-20	0.474847	0.016	0.063	4.40802e-16	0	tcta
2.12007e-20	0.153821	0.008	0.049	4.44536e-16	0	ddit4
2.12723e-20	0.626617	0.016	0.063	4.46037e-16	0	ppp2r5ea
2.14543e-20	0.904827	0.035	0.095	4.49853e-16	0	elavl1a
2.2789e-20	0.696078	0.07	0.148	4.77841e-16	0	camta1b
2.37188e-20	0.181716	0.011	0.054	4.97336e-16	0	FNDC10
2.3796e-20	0.289074	0.014	0.06	4.98955e-16	0	tfe3a
2.44603e-20	0.30639	0.027	0.082	5.12884e-16	0	gria2b
2.52397e-20	0.261426	0.013	0.058	5.29226e-16	0	cxxc1a
2.54868e-20	0.179215	0.009	0.052	5.34406e-16	0	nup50
2.63213e-20	0.287799	0.028	0.083	5.51905e-16	0	rtn4r
2.72649e-20	0.382213	0.014	0.06	5.7169e-16	0	mxd3
2.83821e-20	0.106842	0.012	0.057	5.95116e-16	0	etnk1
2.96463e-20	0.757497	0.019	0.069	6.21623e-16	0	atn1
3.03005e-20	0.43416	0.023	0.075	6.3534e-16	0	lrrc4.1
3.15e-20	0.459567	0.018	0.066	6.60492e-16	0	pcyt2
3.49635e-20	0.47272	0.021	0.072	7.33114e-16	0	unkl
3.96013e-20	0.303327	0.017	0.064	8.30359e-16	0	spop
4.0037e-20	0.191829	0.016	0.062	8.39497e-16	0	rgs9b
4.21023e-20	0.167715	0.018	0.066	8.82801e-16	0	kmt2ba
4.29691e-20	0.777225	0.035	0.094	9.00976e-16	0	zbtb20
4.95747e-20	0.426706	0.01	0.052	1.03948e-15	0	hmg20b
4.983e-20	0.300716	0.015	0.061	1.04484e-15	0	sart3
5.05986e-20	0.564626	0.015	0.061	1.06095e-15	0	srsf10b
5.12108e-20	0.327746	0.03	0.085	1.07379e-15	0	vsnl1a
5.55339e-20	0.527391	0.041	0.102	1.16444e-15	0	mtus2a
5.99125e-20	0.236289	0.014	0.058	1.25625e-15	0	rnf130
5.995e-20	0.215827	0.013	0.057	1.25703e-15	0	btbd2a
6.05948e-20	0.560907	0.022	0.073	1.27055e-15	0	wnk1a
6.07653e-20	0.381374	0.01	0.053	1.27413e-15	0	si:ch211-114c12.2
6.07979e-20	0.210857	0.008	0.048	1.27481e-15	0	sms
6.57137e-20	0.454278	0.034	0.092	1.37788e-15	0	lrrtm2
6.72591e-20	0.294622	0.009	0.05	1.41029e-15	0	eif4g3a
7.13652e-20	0.152348	0.009	0.05	1.49639e-15	0	srsf6a
7.37803e-20	0.420587	0.023	0.075	1.54702e-15	0	rims1a
7.41337e-20	0.189583	0.011	0.053	1.55443e-15	0	cebpg
7.8294e-20	0.338357	0.013	0.057	1.64167e-15	0	arrb2a
8.92442e-20	0.353197	0.023	0.073	1.87127e-15	0	prdm2a
9.55123e-20	0.145666	0.012	0.056	2.0027e-15	0	plppr3a
1.00592e-19	0.326504	0.013	0.057	2.10921e-15	0	lsm12a
1.03282e-19	0.763585	0.02	0.069	2.16561e-15	0	mrpl54
1.04274e-19	0.374966	0.016	0.063	2.18642e-15	0	cacng2b
1.07114e-19	0.514081	0.025	0.077	2.24596e-15	0	chd2
1.08842e-19	0.260996	0.012	0.055	2.28221e-15	0	clasrp
1.15234e-19	0.427549	0.017	0.063	2.41624e-15	0	larp7
1.18423e-19	0.179885	0.012	0.055	2.4831e-15	0	cdk9
1.20987e-19	0.182625	0.014	0.059	2.53685e-15	0	slco5a1a
1.21041e-19	0.379819	0.013	0.057	2.53798e-15	0	C5H9orf78
1.26262e-19	0.322474	0.019	0.067	2.64746e-15	0	ckap5
1.26862e-19	0.141177	0.01	0.052	2.66004e-15	0	fam102bb
1.30681e-19	0.298051	0.014	0.058	2.74012e-15	0	CU633762.1
1.3701e-19	0.494806	0.016	0.061	2.87283e-15	0	phc2b
1.44047e-19	0.45707	0.028	0.081	3.02038e-15	0	srgap1b
1.50647e-19	0.424107	0.017	0.063	3.15877e-15	0	sinhcaf
1.74919e-19	0.150043	0.011	0.053	3.6677e-15	0	fam120a
1.8659e-19	0.28294	0.012	0.055	3.91242e-15	0	gnao1b
1.913e-19	0.426194	0.017	0.064	4.01118e-15	0	xpo1b
1.91527e-19	0.122503	0.009	0.049	4.01594e-15	0	pqbp1
1.9997e-19	0.622313	0.027	0.079	4.19296e-15	0	znf827
2.17001e-19	0.22959	0.018	0.065	4.55007e-15	0	hirip3
2.18133e-19	0.250745	0.014	0.059	4.57381e-15	0	nudt3a
2.27606e-19	0.29824	0.012	0.055	4.77243e-15	0	pa2g4b
2.41173e-19	0.246875	0.011	0.053	5.05691e-15	0	slc16a9b
2.43773e-19	0.491613	0.039	0.098	5.11142e-15	0	slc17a6b
2.44574e-19	0.183128	0.014	0.059	5.12823e-15	0	mras
2.4647e-19	0.416867	0.017	0.063	5.16799e-15	0	rbm14b
2.57382e-19	0.47701	0.018	0.064	5.39679e-15	0	cacng2a
2.658e-19	0.251135	0.018	0.065	5.5733e-15	0	crebbpa
2.74054e-19	0.449027	0.016	0.061	5.74635e-15	0	trim33
2.7571e-19	0.393364	0.014	0.059	5.78109e-15	0	amd1
2.92981e-19	0.133665	0.009	0.049	6.14323e-15	0	usp12a
3.04625e-19	0.172915	0.011	0.054	6.38739e-15	0	peli1b
3.21873e-19	0.488102	0.083	0.163	6.74904e-15	0	bcl11ba
3.23136e-19	0.441521	0.018	0.064	6.77551e-15	0	vldlr
3.24102e-19	0.627758	0.032	0.086	6.79578e-15	0	macf1a
3.2698e-19	0.196998	0.011	0.053	6.85611e-15	0	baxa.1
3.35901e-19	0.343992	0.016	0.062	7.04317e-15	0	dlgap4a
4.00502e-19	0.215011	0.011	0.053	8.39773e-15	0	c1d
4.10344e-19	0.395301	0.01	0.051	8.60409e-15	0	birc2
4.32248e-19	0.23583	0.013	0.056	9.06338e-15	0	ppp2r5cb
4.33106e-19	0.385585	0.015	0.059	9.08137e-15	0	lpin2
4.48951e-19	0.438292	0.01	0.05	9.4136e-15	0	akirin2
4.61184e-19	0.206848	0.01	0.05	9.6701e-15	0	phb
5.0213e-19	0.102234	0.012	0.054	1.05287e-14	0	tcf25
5.39169e-19	0.331148	0.013	0.056	1.13053e-14	0	taf1
5.48579e-19	0.607739	0.028	0.081	1.15026e-14	0	nsd1a
5.59723e-19	0.274943	0.014	0.057	1.17363e-14	0	maco1a
5.66522e-19	0.712379	0.02	0.068	1.18788e-14	0	gatad2b
6.19311e-19	0.147274	0.014	0.056	1.29857e-14	0	kdm5ba
6.23927e-19	0.26902	0.014	0.057	1.30825e-14	0	mpp3a
6.38387e-19	0.147323	0.01	0.05	1.33857e-14	0	mdm4
6.57253e-19	0.260582	0.015	0.059	1.37813e-14	0	sptbn2
6.69423e-19	0.527872	0.013	0.055	1.40365e-14	0	ube4b
6.76344e-19	0.339228	0.013	0.056	1.41816e-14	0	si:ch211-271b14.1
6.85446e-19	0.285212	0.015	0.058	1.43724e-14	0	map6a
6.94358e-19	0.413268	0.013	0.055	1.45593e-14	0	prr18
7.00143e-19	0.459791	0.016	0.06	1.46806e-14	0	fgf13b
7.33088e-19	0.339	0.01	0.05	1.53714e-14	0	kifap3b
7.67363e-19	0.461975	0.013	0.056	1.60901e-14	0	ddb2
7.81995e-19	0.160142	0.012	0.053	1.63969e-14	0	kmt5b
7.98645e-19	0.458037	0.015	0.058	1.6746e-14	0	asap1a
8.34514e-19	0.503992	0.022	0.07	1.74981e-14	0	tanc2a
8.61383e-19	0.469833	0.017	0.062	1.80615e-14	0	rarga
8.6353e-19	0.397129	0.018	0.064	1.81065e-14	0	myo5aa
8.72999e-19	0.556543	0.015	0.058	1.8305e-14	0	tm9sf2
8.81436e-19	0.701	0.04	0.099	1.84819e-14	0	scn8aa
9.00869e-19	0.261428	0.018	0.064	1.88894e-14	0	tshz3b
9.35339e-19	0.325332	0.012	0.054	1.96122e-14	0	arhgef2
9.54615e-19	0.315279	0.01	0.05	2.00164e-14	0	phf10
1.0287e-18	0.702028	0.018	0.063	2.15697e-14	0	znf395a
1.03757e-18	0.626533	0.023	0.072	2.17557e-14	0	baz2a
1.06517e-18	0.489928	0.017	0.062	2.23345e-14	0	nfya
1.07656e-18	0.462853	0.011	0.053	2.25733e-14	0	stau1
1.14274e-18	0.367508	0.009	0.049	2.3961e-14	0	prpf39
1.14669e-18	0.308306	0.011	0.052	2.40438e-14	0	mapre3a
1.14901e-18	0.37819	0.012	0.054	2.40925e-14	0	aff4
1.17829e-18	0.159717	0.012	0.054	2.47064e-14	0	usp36
1.24172e-18	0.430079	0.012	0.054	2.60364e-14	0	nelfe
1.2459e-18	0.11626	0.014	0.057	2.6124e-14	0	acsl1a
1.35453e-18	0.259708	0.013	0.054	2.84018e-14	0	wdr43
1.38284e-18	0.221708	0.012	0.053	2.89955e-14	0	cpne1
1.45555e-18	0.409512	0.011	0.052	3.05199e-14	0	sf3a3
1.50335e-18	0.247682	0.018	0.064	3.15223e-14	0	tnikb
1.50949e-18	0.107541	0.016	0.059	3.1651e-14	0	phf20a
1.54562e-18	0.209997	0.009	0.048	3.24086e-14	0	slc40a1
1.66924e-18	0.570072	0.014	0.056	3.50005e-14	0	trmt112
1.68777e-18	0.636439	0.062	0.131	3.53892e-14	0	pcdh7b
1.93676e-18	0.160353	0.009	0.048	4.061e-14	0	adipor2
2.08433e-18	0.369101	0.016	0.06	4.37043e-14	0	kdm2bb
2.17031e-18	0.449789	0.014	0.057	4.55071e-14	0	stk35l
2.35267e-18	0.243984	0.011	0.05	4.93307e-14	0	atg13
2.48878e-18	0.143379	0.011	0.05	5.21848e-14	0	si:dkey-89b17.4
2.54347e-18	0.431282	0.015	0.057	5.33315e-14	0	prkcea
2.72469e-18	0.121546	0.013	0.055	5.71314e-14	0	znf532
2.74197e-18	0.686555	0.035	0.09	5.74937e-14	0	ntrk3a
2.78411e-18	0.289675	0.017	0.061	5.83773e-14	0	kcnd2
2.91061e-18	0.306112	0.011	0.052	6.10297e-14	0	inip
2.91101e-18	0.544657	0.02	0.065	6.10381e-14	0	pptc7a
2.95308e-18	0.492929	0.011	0.051	6.19201e-14	0	vta1
2.95444e-18	0.309255	0.012	0.053	6.19487e-14	0	mtus1b
3.01825e-18	0.197344	0.009	0.047	6.32866e-14	0	zdhhc5a
3.0308e-18	0.323902	0.01	0.05	6.35498e-14	0	cntnap2b
3.09563e-18	0.211107	0.013	0.054	6.49091e-14	0	mrps24
4.10128e-18	0.387327	0.017	0.06	8.59957e-14	0	cited4a
4.15084e-18	0.274643	0.009	0.046	8.70349e-14	0	polr2eb
4.43747e-18	0.303573	0.009	0.048	9.30449e-14	0	lgmn
4.76799e-18	0.41455	0.017	0.061	9.99753e-14	0	mgaa
5.29537e-18	0.297754	0.013	0.054	1.11033e-13	0	slc25a32a
5.57851e-18	0.412207	0.012	0.052	1.1697e-13	0	mfap3l
5.71456e-18	0.211127	0.026	0.074	1.19823e-13	0	GRIK2
5.71955e-18	0.200826	0.009	0.047	1.19927e-13	0	naa30
5.97997e-18	0.223965	0.016	0.058	1.25388e-13	0	lratd1
5.98884e-18	0.544609	0.018	0.062	1.25574e-13	0	srgap2
6.15367e-18	0.196893	0.01	0.049	1.2903e-13	0	asb7
6.30765e-18	0.353982	0.018	0.062	1.32259e-13	0	grip1
6.4795e-18	0.732925	0.034	0.087	1.35862e-13	0	pou2f1b
6.52269e-18	0.390539	0.017	0.061	1.36768e-13	0	zgc:175214
6.98839e-18	0.555376	0.014	0.055	1.46533e-13	0	znf362b
7.62841e-18	0.147422	0.012	0.052	1.59953e-13	0	si:ch211-216l23.2
7.99661e-18	0.252402	0.007	0.044	1.67673e-13	0	sept2
9.06331e-18	0.135243	0.014	0.054	1.9004e-13	0	axin1
9.91576e-18	0.245572	0.009	0.047	2.07914e-13	0	rca2.1
1.00538e-17	0.320721	0.007	0.044	2.10809e-13	0	pgam5
1.0769e-17	0.295032	0.012	0.051	2.25805e-13	0	hdlbpb
1.09271e-17	0.353906	0.126	0.221	2.2912e-13	0	zfhx3
1.15422e-17	0.445581	0.017	0.06	2.42016e-13	0	tiparp
1.17555e-17	0.577	0.018	0.062	2.4649e-13	0	pum1
1.1991e-17	0.367155	0.009	0.046	2.51426e-13	0	rab15
1.31129e-17	0.32972	0.016	0.059	2.7495e-13	0	ubtfl
1.48907e-17	0.433566	0.016	0.058	3.12228e-13	0	si:ch211-67e16.4
1.49952e-17	0.258281	0.007	0.043	3.14419e-13	0	prdm2b
1.51993e-17	0.39772	0.014	0.055	3.187e-13	0	pou3f2a
1.70407e-17	0.33678	0.018	0.061	3.5731e-13	0	leng1
1.79637e-17	0.414109	0.015	0.056	3.76662e-13	0	nhsb
1.883e-17	0.231658	0.012	0.051	3.94826e-13	0	rnf20
2.02896e-17	0.117552	0.008	0.044	4.25433e-13	0	tdg.1
2.05425e-17	0.22606	0.012	0.051	4.30735e-13	0	dpm2
2.09673e-17	0.455078	0.017	0.059	4.39643e-13	0	psd2
2.14846e-17	0.105435	0.011	0.049	4.5049e-13	0	cdc73
2.17333e-17	0.217467	0.009	0.046	4.55703e-13	0	ctr9
2.20348e-17	0.234018	0.008	0.044	4.62025e-13	0	aig1
2.24979e-17	0.238067	0.01	0.048	4.71736e-13	0	dixdc1a
2.2801e-17	0.129331	0.012	0.051	4.78091e-13	0	scn1lab
2.28911e-17	0.555709	0.012	0.051	4.79981e-13	0	fam131bb
2.48813e-17	0.267365	0.014	0.055	5.2171e-13	0	lmnb1
2.54299e-17	0.215088	0.01	0.048	5.33215e-13	0	spred2a
2.54915e-17	0.697956	0.017	0.059	5.34506e-13	0	pds5b
2.61228e-17	0.804047	0.032	0.083	5.47743e-13	0	fam184b
2.73049e-17	0.185285	0.013	0.052	5.72529e-13	0	mapk11
2.73431e-17	0.213827	0.011	0.05	5.7333e-13	0	psd3l
2.76031e-17	0.148115	0.011	0.05	5.78781e-13	0	rgs17
2.83158e-17	0.445646	0.016	0.057	5.93726e-13	0	bahcc1a
2.87878e-17	0.581381	0.017	0.059	6.03623e-13	0	kmt2e
2.96067e-17	0.230844	0.01	0.048	6.20793e-13	0	zgc:110130
3.00966e-17	0.365707	0.027	0.076	6.31065e-13	0	slc6a17
3.09429e-17	0.200277	0.011	0.049	6.48811e-13	0	gpkow
3.18668e-17	0.184082	0.009	0.045	6.68184e-13	0	dstyk
3.38149e-17	0.220536	0.008	0.044	7.09032e-13	0	tbc1d10b
3.5492e-17	0.363072	0.008	0.043	7.44197e-13	0	ift46
3.99961e-17	0.20259	0.008	0.043	8.38639e-13	0	ppih
4.09492e-17	0.450966	0.014	0.053	8.58623e-13	0	pkig
4.16872e-17	0.33382	0.011	0.049	8.74097e-13	0	mrpl42
4.34306e-17	0.124825	0.009	0.045	9.10653e-13	0	cdc5l
4.49481e-17	0.213372	0.014	0.053	9.42471e-13	0	kmt5c
4.74629e-17	0.186632	0.013	0.052	9.95202e-13	0	mia3
4.93355e-17	0.430268	0.013	0.052	1.03447e-12	0	nol4la
4.93401e-17	0.373165	0.012	0.051	1.03456e-12	0	ttc39c
4.93528e-17	0.30732	0.017	0.059	1.03483e-12	0	syt9a
4.97754e-17	0.311331	0.011	0.048	1.04369e-12	0	slc4a1ap
4.98978e-17	0.34494	0.013	0.052	1.04626e-12	0	camsap2a
5.02018e-17	0.479922	0.027	0.075	1.05263e-12	0	abca1a
5.13213e-17	0.71354	0.025	0.071	1.0761e-12	0	kcnn1a
5.23985e-17	0.159264	0.012	0.05	1.09869e-12	0	kdm6a
5.26553e-17	0.149266	0.01	0.047	1.10408e-12	0	ankhd1
5.55703e-17	0.173884	0.02	0.063	1.1652e-12	0	tafa5a
5.61955e-17	0.167403	0.009	0.045	1.17831e-12	0	cnksr2b
5.66111e-17	0.424087	0.014	0.054	1.18702e-12	0	cbx8b
5.67928e-17	0.343542	0.018	0.06	1.19083e-12	0	si:ch211-255i3.4
6.12578e-17	0.380915	0.007	0.041	1.28445e-12	0	clcn4
6.50919e-17	0.382787	0.013	0.051	1.36485e-12	0	csnk1g1
6.69952e-17	0.312066	0.019	0.062	1.40476e-12	0	leng8
6.86075e-17	0.136743	0.011	0.048	1.43856e-12	0	si:ch211-26b3.4
7.22523e-17	0.418679	0.022	0.066	1.51499e-12	0	ptprsa.1
7.29595e-17	0.185251	0.01	0.046	1.52981e-12	0	UBL4A
7.44319e-17	0.543718	0.015	0.055	1.56069e-12	0	wapla
7.58556e-17	0.228853	0.015	0.055	1.59054e-12	0	erbin
7.75492e-17	0.211975	0.014	0.053	1.62605e-12	0	tusc2b
7.87555e-17	0.209431	0.009	0.046	1.65134e-12	0	proser1
8.14718e-17	0.150266	0.011	0.048	1.7083e-12	0	ccnl1b
8.20309e-17	0.59872	0.021	0.064	1.72002e-12	0	zgc:66448
8.33181e-17	0.370034	0.006	0.04	1.74701e-12	0	scamp5a
8.61607e-17	0.741322	0.037	0.09	1.80662e-12	0	hunk
9.24638e-17	0.485201	0.017	0.058	1.93878e-12	0	kif5c
9.96926e-17	0.425819	0.022	0.065	2.09035e-12	0	chd1
1.04864e-16	0.228045	0.015	0.054	2.19879e-12	0	pcdh1g30
1.25427e-16	0.162321	0.006	0.039	2.62995e-12	0	qrich1
1.36827e-16	0.562324	0.015	0.054	2.86899e-12	0	dgcr2
1.44721e-16	0.572681	0.013	0.051	3.0345e-12	0	bcor
1.44791e-16	0.373825	0.01	0.046	3.03599e-12	0	pex5
1.4953e-16	0.294726	0.022	0.066	3.13534e-12	0	cacna1ab
1.53761e-16	0.550366	0.091	0.168	3.22407e-12	0	ddit3
1.55825e-16	0.449898	0.014	0.052	3.26733e-12	0	znf654
1.61013e-16	0.533059	0.016	0.057	3.37612e-12	0	ywhae2
1.71305e-16	0.290581	0.014	0.052	3.59192e-12	0	gstm.1
1.7185e-16	0.516562	0.013	0.051	3.60335e-12	0	papolg
1.78802e-16	0.169491	0.017	0.058	3.74911e-12	0	elfn1b
1.81509e-16	0.753804	0.017	0.058	3.80589e-12	0	nuak1b
1.8403e-16	0.64671	0.019	0.061	3.85874e-12	0	crebbpb
1.90525e-16	0.306234	0.012	0.049	3.99492e-12	0	tdrd3
2.07616e-16	0.234801	0.013	0.051	4.3533e-12	0	rasgef1ba
2.12952e-16	0.69044	0.018	0.058	4.46518e-12	0	arhgap35b
2.15059e-16	0.466993	0.02	0.062	4.50936e-12	0	slc12a5a
2.24289e-16	0.559843	0.018	0.059	4.70288e-12	0	cxxc5b
2.26201e-16	0.303015	0.014	0.052	4.74299e-12	0	zc3h11a
2.2713e-16	0.664224	0.026	0.072	4.76247e-12	0	pcdh1g9
2.28405e-16	0.692606	0.014	0.052	4.7892e-12	0	praf2
2.31184e-16	0.772876	0.039	0.092	4.84747e-12	0	caskin1
2.34341e-16	0.654637	0.011	0.047	4.91366e-12	0	ubtd2
2.45696e-16	0.224069	0.009	0.044	5.15176e-12	0	tasor2
2.82889e-16	0.364372	0.02	0.062	5.93162e-12	0	dmxl2
2.88538e-16	0.250766	0.012	0.049	6.05007e-12	0	prkcbb
3.08264e-16	0.813741	0.029	0.076	6.46368e-12	0	prr12a
3.09219e-16	0.554915	0.012	0.049	6.4837e-12	0	mllt10
3.11535e-16	0.270267	0.007	0.04	6.53227e-12	0	parn
3.33935e-16	0.347496	0.016	0.056	7.00195e-12	0	tjp1a
3.46366e-16	0.369859	0.01	0.045	7.26259e-12	0	nufip2
3.49743e-16	0.315237	0.012	0.048	7.3334e-12	0	zgc:153018
3.6274e-16	0.21925	0.014	0.052	7.60593e-12	0	znf740a
3.88511e-16	0.533708	0.013	0.05	8.14629e-12	0	maco1b
3.97569e-16	0.219686	0.015	0.053	8.33623e-12	0	nsd1b
4.00138e-16	0.145345	0.007	0.04	8.39009e-12	0	maf1
4.32958e-16	0.231627	0.02	0.062	9.07827e-12	0	cacna2d2a
4.37092e-16	0.107917	0.018	0.058	9.16495e-12	0	ulk2
4.47659e-16	0.598667	0.031	0.079	9.38651e-12	0	robo1
4.67048e-16	0.2335	0.023	0.065	9.79306e-12	0	arhgdig
4.76835e-16	0.583546	0.009	0.043	9.99827e-12	0	samd13
5.08019e-16	0.619557	0.044	0.098	1.06521e-11	0	nrp1a
5.2698e-16	0.154713	0.011	0.046	1.10497e-11	0	ell
5.37881e-16	0.198779	0.009	0.043	1.12783e-11	0	mrpl35
5.57746e-16	0.429004	0.018	0.058	1.16948e-11	0	si:dkeyp-27e10.3
5.70274e-16	0.331875	0.009	0.044	1.19575e-11	0	cul3b
5.72798e-16	0.142826	0.012	0.048	1.20104e-11	0	bcl11aa
5.85363e-16	0.47428	0.01	0.045	1.22739e-11	0	zgc:153115
6.01319e-16	0.528587	0.022	0.065	1.26085e-11	0	nlgn1
6.05052e-16	0.596868	0.017	0.057	1.26867e-11	0	lrrc4ba
6.05322e-16	0.193642	0.007	0.04	1.26924e-11	0	rnf25
6.10996e-16	0.544563	0.011	0.047	1.28114e-11	0	BX510915.1
6.14007e-16	0.425084	0.01	0.045	1.28745e-11	0	aebp2
6.35161e-16	0.614755	0.02	0.061	1.33181e-11	0	nrxn2b
6.35512e-16	0.374832	0.012	0.049	1.33254e-11	0	b3galt2
6.60253e-16	0.231042	0.02	0.061	1.38442e-11	0	pcdh1b
7.15715e-16	0.169325	0.009	0.043	1.50071e-11	0	srek1ip1
7.72621e-16	0.555199	0.009	0.044	1.62003e-11	0	foxk2
8.10154e-16	0.783123	0.018	0.058	1.69873e-11	0	patz1
8.74483e-16	0.383059	0.009	0.043	1.83362e-11	0	gatd1
9.49675e-16	0.327005	0.005	0.035	1.99128e-11	0	CABZ01113818.1
9.57293e-16	0.563081	0.024	0.067	2.00725e-11	0	pcdh10b
1.02765e-15	0.273279	0.011	0.046	2.15478e-11	0	kdm4ab
1.0298e-15	0.197676	0.007	0.039	2.15928e-11	0	cx43.4
1.12931e-15	0.504048	0.013	0.05	2.36794e-11	0	phip
1.18388e-15	0.248501	0.01	0.044	2.48236e-11	0	yy1b
1.21201e-15	0.518158	0.012	0.047	2.54134e-11	0	arih1
1.21331e-15	0.477752	0.018	0.058	2.54407e-11	0	taok1a
1.21345e-15	0.387508	0.009	0.042	2.54435e-11	0	rps6kb1b
1.23146e-15	0.444428	0.01	0.044	2.58213e-11	0	dync1li2
1.25809e-15	0.345301	0.012	0.048	2.63797e-11	0	si:dkey-153k10.9
1.27272e-15	0.394128	0.011	0.045	2.66865e-11	0	erp44
1.29623e-15	0.396799	0.013	0.049	2.71794e-11	0	CR352285.1
1.37844e-15	0.145337	0.01	0.044	2.89031e-11	0	armh3
1.37882e-15	0.423754	0.013	0.049	2.89111e-11	0	hyou1
1.39015e-15	0.322209	0.009	0.043	2.91486e-11	0	eif4ba
1.42175e-15	0.349683	0.014	0.051	2.98112e-11	0	plekha5
1.42289e-15	0.377386	0.017	0.055	2.98351e-11	0	kcnj3a
1.45154e-15	0.758468	0.015	0.052	3.04358e-11	0	amer2
1.57733e-15	0.306525	0.033	0.08	3.30735e-11	0	lmo4b
1.57887e-15	0.26178	0.012	0.048	3.31058e-11	0	impdh1b
1.60058e-15	0.393968	0.012	0.047	3.3561e-11	0	zgc:92335
1.62175e-15	0.251359	0.014	0.051	3.40048e-11	0	cdh13
1.71576e-15	0.515102	0.01	0.044	3.5976e-11	0	washc2c
1.71619e-15	0.623784	0.017	0.056	3.59851e-11	0	phf21aa
1.75078e-15	0.613499	0.025	0.069	3.67104e-11	0	pcdh11
1.80652e-15	0.462216	0.009	0.043	3.78791e-11	0	gpr107
1.92545e-15	0.659808	0.01	0.044	4.03728e-11	0	srsf3a
1.9644e-15	0.17311	0.006	0.036	4.11895e-11	0	ccdc12
2.02741e-15	0.384749	0.011	0.045	4.25107e-11	0	bag1
2.0332e-15	0.580604	0.013	0.049	4.26321e-11	0	xpc
2.04488e-15	0.174325	0.007	0.039	4.28771e-11	0	nosip
2.10795e-15	0.336847	0.013	0.049	4.41994e-11	0	mgat5
2.17703e-15	0.134994	0.006	0.037	4.56479e-11	0	dnajc5ga
2.25431e-15	0.261444	0.007	0.038	4.72683e-11	0	ankrd13c
2.29498e-15	0.73602	0.018	0.058	4.81211e-11	0	ncor1
2.39582e-15	0.399053	0.009	0.043	5.02355e-11	0	gabrb4
2.43249e-15	0.210276	0.01	0.043	5.10044e-11	0	pxk
2.44085e-15	0.293542	0.011	0.046	5.11796e-11	0	nrxn3b
2.46698e-15	0.33013	0.018	0.057	5.17277e-11	0	sipa1l2
2.48805e-15	0.210249	0.008	0.041	5.21694e-11	0	snu13b
2.51396e-15	0.737361	0.014	0.051	5.27127e-11	0	casp3a
2.69395e-15	0.869561	0.025	0.068	5.64867e-11	0	tmem131l
2.74519e-15	0.531088	0.01	0.043	5.75612e-11	0	ppp4r2b
2.75166e-15	0.460255	0.011	0.045	5.76967e-11	0	trim3a
2.8515e-15	0.538741	0.01	0.043	5.97902e-11	0	ccnt2b
2.91882e-15	0.275798	0.011	0.045	6.12019e-11	0	efnb2a
2.94128e-15	0.144057	0.011	0.046	6.16728e-11	0	bri3bp
3.06489e-15	0.439482	0.012	0.047	6.42646e-11	0	scaf4a
3.16525e-15	0.146841	0.006	0.036	6.63689e-11	0	gpr63
3.17566e-15	0.531394	0.011	0.045	6.65872e-11	0	fnta
3.19241e-15	0.229742	0.007	0.037	6.69385e-11	0	pou6f1
3.22761e-15	0.243974	0.01	0.044	6.76766e-11	0	tspan17
3.46092e-15	0.487855	0.018	0.056	7.25685e-11	0	astn1
3.49216e-15	0.841214	0.017	0.055	7.32235e-11	0	BX005228.2
3.49691e-15	0.327082	0.009	0.042	7.33232e-11	0	pafah1b3.1
3.57305e-15	0.508678	0.013	0.049	7.49197e-11	0	waplb
3.85737e-15	0.166309	0.009	0.042	8.08813e-11	0	cstf3
3.88761e-15	0.476185	0.016	0.053	8.15154e-11	0	tpm2
3.91047e-15	0.767032	0.021	0.062	8.19948e-11	0	per1b
3.91351e-15	0.538445	0.012	0.046	8.20584e-11	0	psmd11a
3.93433e-15	0.314818	0.012	0.047	8.2495e-11	0	lrp12
3.96904e-15	0.374184	0.01	0.043	8.32227e-11	0	reep3b
3.97962e-15	0.589519	0.009	0.042	8.34446e-11	0	dtnbp1a
4.13445e-15	0.509834	0.015	0.051	8.66912e-11	0	hbp1
4.30683e-15	0.46752	0.009	0.042	9.03055e-11	0	hgsnat
4.36195e-15	0.204121	0.01	0.044	9.14613e-11	0	rbm17
4.66673e-15	0.341044	0.013	0.048	9.7852e-11	0	mrps26
4.6773e-15	0.405294	0.014	0.05	9.80736e-11	0	nlgn4xa
5.09807e-15	0.577514	0.011	0.044	1.06896e-10	0	mboat2b
5.43095e-15	0.319945	0.01	0.043	1.13876e-10	0	bnip3lb
5.47401e-15	0.373464	0.011	0.044	1.14779e-10	0	zgc:101566
5.54369e-15	0.436598	0.015	0.051	1.1624e-10	0	synj1
5.58413e-15	0.13538	0.007	0.038	1.17088e-10	0	chd8
5.81219e-15	0.780313	0.024	0.065	1.2187e-10	0	ephb2b
5.93975e-15	0.238366	0.008	0.04	1.24545e-10	0	fam114a2
5.99424e-15	0.311174	0.014	0.049	1.25687e-10	0	lcorl
6.20827e-15	0.658589	0.015	0.051	1.30175e-10	0	ctdspl2b
6.299e-15	0.311008	0.018	0.056	1.32077e-10	0	plxna1a
6.38237e-15	0.206131	0.011	0.045	1.33825e-10	0	zgc:113263
6.61055e-15	0.219439	0.007	0.037	1.3861e-10	0	kcmf1
6.64811e-15	0.367332	0.01	0.043	1.39398e-10	0	ccdc82
6.69624e-15	0.139603	0.008	0.039	1.40407e-10	0	tbcela
6.95575e-15	0.166137	0.01	0.043	1.45848e-10	0	ino80c
6.97294e-15	0.774501	0.018	0.057	1.46209e-10	0	si:ch211-173p18.3
7.51017e-15	0.571934	0.014	0.049	1.57473e-10	0	ino80
7.57709e-15	0.493181	0.011	0.045	1.58876e-10	0	epn1
7.68143e-15	0.555298	0.019	0.057	1.61064e-10	0	pcdh1a
7.8163e-15	0.19427	0.009	0.04	1.63892e-10	0	pgam1a
8.13299e-15	0.315388	0.012	0.047	1.70533e-10	0	setdb1a
9.18364e-15	0.366638	0.01	0.043	1.92563e-10	0	pbrm1
9.92229e-15	0.158251	0.009	0.04	2.0805e-10	0	scaf4b
1.06924e-14	0.204961	0.007	0.037	2.24198e-10	0	abce1
1.07193e-14	0.46377	0.018	0.056	2.24763e-10	0	ppp2r2ca
1.10364e-14	0.205904	0.01	0.043	2.3141e-10	0	mb21d2
1.12275e-14	0.420858	0.011	0.044	2.35418e-10	0	si:ch73-376l24.2
1.13107e-14	0.115874	0.009	0.04	2.37163e-10	0	ercc6
1.13263e-14	0.226423	0.01	0.042	2.37489e-10	0	arhgef9b
1.14327e-14	0.122322	0.009	0.041	2.39722e-10	0	med30
1.14676e-14	0.412275	0.016	0.052	2.40452e-10	0	pcdh10a
1.16632e-14	0.447239	0.012	0.046	2.44554e-10	0	eef2k
1.29274e-14	0.262249	0.01	0.042	2.71061e-10	0	cul4b
1.30339e-14	0.380607	0.01	0.042	2.73295e-10	0	large2
1.30858e-14	0.325424	0.029	0.072	2.74383e-10	0	NPAS3
1.3591e-14	0.151153	0.007	0.038	2.84976e-10	0	mrps30
1.36329e-14	0.535554	0.011	0.044	2.85856e-10	0	si:ch73-109d9.2
1.38651e-14	0.560279	0.01	0.043	2.90723e-10	0	bmi1b
1.39886e-14	0.188148	0.007	0.036	2.93312e-10	0	mtres1
1.45741e-14	0.14496	0.009	0.041	3.0559e-10	0	prrc2c
1.54154e-14	0.143998	0.007	0.037	3.23231e-10	0	si:ch211-230g15.5
1.5592e-14	0.18191	0.01	0.043	3.26933e-10	0	gria2a
1.57433e-14	0.531248	0.014	0.049	3.30106e-10	0	spns2
1.581e-14	0.404555	0.013	0.047	3.31504e-10	0	kat6a
1.60121e-14	0.135069	0.008	0.038	3.35743e-10	0	zgc:110796
1.69818e-14	0.604165	0.009	0.041	3.56074e-10	0	nipa2
1.72101e-14	0.10726	0.007	0.036	3.60861e-10	0	chordc1b
1.72127e-14	0.713927	0.033	0.078	3.60916e-10	0	pcdh11.1
1.72769e-14	0.360984	0.009	0.04	3.62263e-10	0	tmem18
1.81089e-14	0.536255	0.01	0.042	3.79706e-10	0	snrpb2
1.81632e-14	0.455044	0.015	0.05	3.80846e-10	0	lrrtm1
1.90272e-14	0.142551	0.007	0.037	3.98963e-10	0	gga1
2.03606e-14	0.704698	0.013	0.047	4.26922e-10	0	snd1
2.03708e-14	0.442821	0.01	0.042	4.27134e-10	0	atrxl
2.04733e-14	0.274621	0.01	0.042	4.29284e-10	0	scn2b
2.06084e-14	0.339516	0.009	0.041	4.32117e-10	0	prkx
2.20127e-14	0.406282	0.01	0.042	4.61562e-10	0	phyhipla
2.31837e-14	0.614072	0.011	0.044	4.86116e-10	0	dhrs12
2.32402e-14	0.64131	0.032	0.076	4.873e-10	0	lrp8
2.38323e-14	0.303357	0.013	0.047	4.99716e-10	0	ncam1b
2.44857e-14	0.347679	0.016	0.051	5.13416e-10	0	nhsl2
2.45873e-14	0.19132	0.009	0.041	5.15546e-10	0	naa15b
2.49358e-14	0.579503	0.01	0.041	5.22854e-10	0	upf1
2.51462e-14	0.220437	0.009	0.04	5.27266e-10	0	acsl4a
2.51798e-14	1.17267	0.022	0.061	5.2797e-10	0	trim8b
2.52928e-14	0.145557	0.007	0.037	5.30339e-10	0	cttnbp2
2.53263e-14	0.455485	0.01	0.041	5.31042e-10	0	sfswap
2.54123e-14	0.168556	0.007	0.036	5.32845e-10	0	mplkip
2.69766e-14	0.275473	0.009	0.039	5.65645e-10	0	shisa4
2.70563e-14	0.254982	0.009	0.04	5.67316e-10	0	ap1b1
2.72542e-14	0.625131	0.013	0.046	5.71466e-10	0	med13a
2.75791e-14	0.239889	0.008	0.039	5.78278e-10	0	pbxip1a
2.78259e-14	0.434191	0.012	0.046	5.83453e-10	0	il1rapl1a
2.81418e-14	0.242108	0.009	0.04	5.90078e-10	0	prpf8
2.81917e-14	0.251361	0.014	0.049	5.91123e-10	0	unc13a
2.85e-14	0.241952	0.009	0.04	5.97589e-10	0	pinx1
2.92739e-14	0.295605	0.006	0.034	6.13815e-10	0	arf6b
2.99589e-14	0.419349	0.012	0.045	6.28178e-10	0	sde2
3.14226e-14	0.643537	0.018	0.055	6.58869e-10	0	dis3l2
3.14476e-14	0.209041	0.007	0.036	6.59393e-10	0	gdap1
3.19618e-14	0.158531	0.007	0.036	6.70174e-10	0	rab40c
3.28543e-14	0.716214	0.013	0.046	6.8889e-10	0	fxr2
3.3341e-14	0.284663	0.008	0.038	6.99094e-10	0	arf6a
3.37699e-14	0.387788	0.012	0.045	7.08086e-10	0	erc1a
3.53134e-14	0.136968	0.011	0.043	7.4045e-10	0	slc20a1b
3.53767e-14	0.604728	0.01	0.041	7.41779e-10	0	lamtor5
3.57054e-14	0.575188	0.028	0.07	7.48672e-10	0	cntnap2a
3.81665e-14	0.722851	0.013	0.046	8.00275e-10	0	spred3
3.89545e-14	0.219246	0.009	0.039	8.16798e-10	0	crnkl1
3.9745e-14	0.536268	0.022	0.06	8.33374e-10	0	smg6
3.98553e-14	0.734164	0.047	0.099	8.35685e-10	0	CR847566.1
4.07545e-14	0.708261	0.013	0.046	8.5454e-10	0	amer1
4.15607e-14	0.117143	0.006	0.034	8.71445e-10	0	znf687b
4.17488e-14	0.251764	0.011	0.043	8.75388e-10	0	slc7a14a
4.2564e-14	0.341591	0.01	0.041	8.92483e-10	0	galnt1
4.41683e-14	0.277753	0.007	0.035	9.2612e-10	0	tusc2a
4.55077e-14	0.100602	0.005	0.033	9.54205e-10	0	rab4a
4.65135e-14	0.44242	0.009	0.04	9.75294e-10	0	sh3bp5b
4.85035e-14	0.357041	0.01	0.042	1.01702e-09	0	zrsr2
4.9014e-14	0.605985	0.009	0.04	1.02773e-09	0	nfyc
4.99958e-14	0.476207	0.011	0.042	1.04831e-09	0	fam13b
5.04773e-14	0.271455	0.018	0.054	1.05841e-09	0	camta1a
5.20868e-14	0.61896	0.018	0.054	1.09216e-09	0	adgrb1b
5.34361e-14	0.356425	0.011	0.043	1.12045e-09	0	cd2bp2
5.61083e-14	0.2424	0.009	0.039	1.17648e-09	0	hdac5
5.63811e-14	0.272995	0.008	0.038	1.1822e-09	0	txlna
5.79926e-14	0.777042	0.016	0.051	1.21599e-09	0	ptpn4b
6.33997e-14	0.398324	0.009	0.039	1.32936e-09	0	ralgps2
6.39437e-14	0.13981	0.008	0.037	1.34077e-09	0	SAMD4B
6.42319e-14	0.420961	0.014	0.047	1.34682e-09	0	map1sb
6.42451e-14	0.177989	0.008	0.037	1.34709e-09	0	znf410
6.65891e-14	0.581086	0.018	0.055	1.39624e-09	0	CR847531.1
6.68146e-14	0.153602	0.009	0.039	1.40097e-09	0	setdb1b
6.73382e-14	0.660235	0.02	0.057	1.41195e-09	0	gria3b
6.76808e-14	0.263904	0.009	0.039	1.41913e-09	0	zgc:161969
6.87853e-14	0.511382	0.008	0.037	1.44229e-09	0	taf11
6.91528e-14	0.140871	0.01	0.041	1.45e-09	0	zgc:162472
7.12359e-14	0.275684	0.009	0.04	1.49367e-09	0	unm-sa1614
7.17432e-14	0.409753	0.009	0.039	1.50431e-09	0	cbx8a
7.39701e-14	0.662809	0.016	0.05	1.551e-09	0	nlgn2a
7.53867e-14	0.740051	0.01	0.041	1.58071e-09	0	prpf19
7.60061e-14	0.368603	0.01	0.041	1.5937e-09	0	usf2
7.71315e-14	0.722388	0.012	0.045	1.61729e-09	0	tmem214
7.78081e-14	0.762067	0.014	0.048	1.63148e-09	0	mapk8ip3
7.91382e-14	0.184774	0.013	0.045	1.65937e-09	0	dhx16
8.55461e-14	0.742728	0.011	0.043	1.79373e-09	0	BX936308.1
8.78202e-14	0.244753	0.006	0.033	1.84141e-09	0	phf6
8.79001e-14	0.467997	0.024	0.063	1.84309e-09	0	ajap1
8.91476e-14	0.682327	0.016	0.05	1.86925e-09	0	thsd7ba
9.11962e-14	0.772635	0.013	0.045	1.9122e-09	0	mnta
9.27076e-14	0.729742	0.022	0.059	1.94389e-09	0	si:dkey-23i12.5
9.34108e-14	0.140867	0.006	0.033	1.95864e-09	0	socs7
9.88321e-14	0.578759	0.017	0.052	2.07231e-09	0	ralgapa1
1.00556e-13	0.485826	0.009	0.039	2.10846e-09	0	npepps
1.06144e-13	0.644254	0.026	0.066	2.22562e-09	0	tub
1.15919e-13	0.265096	0.008	0.037	2.43059e-09	0	si:ch73-238c9.1
1.21271e-13	0.151345	0.009	0.039	2.54282e-09	0	ek1
1.21383e-13	0.247337	0.009	0.039	2.54516e-09	0	tp53bp1
1.23432e-13	0.529114	0.011	0.042	2.58811e-09	0	fbxw7
1.29227e-13	0.267176	0.007	0.034	2.70962e-09	0	aktip
1.34776e-13	0.452309	0.019	0.055	2.82599e-09	0	fstl5
1.41737e-13	0.191361	0.007	0.036	2.97194e-09	0	clpp
1.42748e-13	0.331493	0.01	0.04	2.99314e-09	0	znf292b
1.47415e-13	0.261303	0.009	0.039	3.09099e-09	0	gtf2h4
1.57374e-13	1.02529	0.018	0.053	3.29981e-09	0	clk2a
1.61961e-13	0.303365	0.01	0.04	3.39601e-09	0	arl13b
1.63777e-13	0.526294	0.014	0.046	3.43407e-09	0	rfx7b
1.65294e-13	0.847021	0.015	0.048	3.46588e-09	0	rnf38
1.65757e-13	0.164253	0.005	0.032	3.47559e-09	0	rangap1a
1.67803e-13	0.254875	0.005	0.032	3.51849e-09	0	fbxo25
1.68553e-13	0.512582	0.016	0.05	3.53423e-09	0	enox2
1.70175e-13	0.473429	0.011	0.041	3.56823e-09	0	med12
1.74455e-13	0.676203	0.01	0.04	3.65797e-09	0	ikzf5
1.77739e-13	0.570407	0.014	0.046	3.72683e-09	0	pcnx2
1.78971e-13	0.643665	0.02	0.056	3.75266e-09	0	ank1b
1.80948e-13	0.19852	0.009	0.038	3.79412e-09	0	xpo1a
1.8225e-13	0.758268	0.016	0.05	3.82142e-09	0	si:ch211-288d18.1
1.89039e-13	0.766177	0.02	0.056	3.96377e-09	0	nexmifb
1.92504e-13	0.464971	0.01	0.04	4.03643e-09	0	med8
1.94234e-13	0.228204	0.007	0.034	4.07269e-09	0	lyrm7
1.94711e-13	0.554964	0.018	0.054	4.0827e-09	0	ca16b
1.98161e-13	0.628341	0.023	0.061	4.15505e-09	0	SRCIN1
2.00028e-13	0.358391	0.008	0.036	4.19419e-09	0	faf1
2.015e-13	0.537982	0.01	0.04	4.22504e-09	0	rnf126
2.01671e-13	0.137917	0.009	0.039	4.22864e-09	0	slitrk4
2.02944e-13	0.755227	0.014	0.046	4.25533e-09	0	MANEAL
2.10588e-13	0.465016	0.012	0.043	4.41562e-09	0	akap6
2.11143e-13	0.870233	0.016	0.049	4.42725e-09	0	tnksb
2.12244e-13	0.883145	0.021	0.057	4.45033e-09	0	ddx3xb
2.13067e-13	0.327354	0.008	0.037	4.46758e-09	0	trim2b
2.16871e-13	0.347689	0.012	0.043	4.54735e-09	0	tbc1d23
2.22908e-13	0.264063	0.008	0.037	4.67394e-09	0	jak1
2.2315e-13	0.631885	0.015	0.048	4.67901e-09	0	sipa1l3
2.31319e-13	0.105149	0.006	0.033	4.85029e-09	0	tcea2
2.4044e-13	0.202328	0.007	0.035	5.04155e-09	0	lmbrd2b
2.48396e-13	0.167932	0.009	0.039	5.20837e-09	0	kirrel3a
2.49384e-13	0.150928	0.005	0.032	5.22908e-09	0	sec22a
2.49581e-13	0.576421	0.01	0.04	5.2332e-09	0	tbl1xr1b
2.50938e-13	0.259108	0.005	0.032	5.26166e-09	0	srprb
2.53863e-13	0.150906	0.008	0.036	5.32301e-09	0	gmps
2.56798e-13	0.42324	0.01	0.04	5.38454e-09	0	cblb
2.59095e-13	0.397151	0.015	0.048	5.43271e-09	0	si:ch211-217k17.7
2.63731e-13	0.110214	0.018	0.053	5.52991e-09	0	mef2cb
2.67569e-13	0.20625	0.007	0.034	5.61038e-09	0	rraga
2.74875e-13	0.126077	0.005	0.031	5.76358e-09	0	prpsap2
2.75071e-13	0.248145	0.011	0.041	5.7677e-09	0	zgc:77486
2.7587e-13	0.106511	0.007	0.035	5.78445e-09	0	ntrk2b
2.8505e-13	0.18657	0.005	0.032	5.97692e-09	0	ino80b
2.89726e-13	0.429281	0.007	0.034	6.07498e-09	0	senp3a
2.91082e-13	0.267622	0.008	0.037	6.10341e-09	0	ufsp2
2.94076e-13	0.714086	0.016	0.05	6.16619e-09	0	ccdc186
2.96606e-13	0.587518	0.02	0.056	6.21924e-09	0	pcdh1g22
3.08039e-13	0.151631	0.011	0.042	6.45896e-09	0	rps27l
3.10651e-13	0.366362	0.009	0.038	6.51372e-09	0	plekhj1
3.14579e-13	0.468105	0.007	0.035	6.59608e-09	0	crsp7
3.1905e-13	0.695383	0.008	0.037	6.68983e-09	0	uba3
3.29387e-13	0.507316	0.015	0.047	6.90659e-09	0	pnpla6
3.31223e-13	0.567637	0.015	0.048	6.94509e-09	0	zgc:66474
3.31681e-13	0.299023	0.008	0.036	6.9547e-09	0	mgrn1b
3.33214e-13	0.143234	0.01	0.039	6.98682e-09	0	mtor
3.35163e-13	0.732393	0.015	0.048	7.02771e-09	0	ebna1bp2
3.35827e-13	0.442451	0.007	0.034	7.04161e-09	0	lrfn5b
3.38816e-13	0.768411	0.017	0.051	7.1043e-09	0	rps6ka1
3.41504e-13	0.268929	0.009	0.038	7.16066e-09	0	immt
3.47713e-13	1.04975	0.011	0.042	7.29085e-09	0	smu1a
3.51929e-13	0.222173	0.013	0.044	7.37925e-09	0	hdac4
3.55607e-13	0.790352	0.023	0.06	7.45638e-09	0	knop1
3.61797e-13	0.341983	0.007	0.035	7.58617e-09	0	plekha3
3.67352e-13	0.539704	0.014	0.046	7.70263e-09	0	rpgrb
3.678e-13	0.305732	0.005	0.03	7.71203e-09	0	gid8b
3.75656e-13	0.322901	0.007	0.034	7.87676e-09	0	uck2b
3.76921e-13	0.632482	0.014	0.046	7.90328e-09	0	nup93
3.78779e-13	0.129551	0.008	0.036	7.94223e-09	0	tnfrsf21
3.85224e-13	0.292808	0.016	0.05	8.07738e-09	0	mbnl3
4.1081e-13	0.313992	0.014	0.046	8.61386e-09	0	b4galnt4a
4.12378e-13	0.312756	0.008	0.036	8.64674e-09	0	stag1a
4.65559e-13	0.824316	0.022	0.058	9.76183e-09	0	SIPA1
4.66681e-13	0.519583	0.008	0.036	9.78536e-09	0	zgc:55943
4.74464e-13	0.650604	0.011	0.042	9.94856e-09	0	csk
4.8275e-13	0.317671	0.009	0.038	1.01223e-08	0	brd2b
4.93388e-13	0.266957	0.007	0.034	1.03454e-08	0	si:ch211-276i12.11
4.93633e-13	0.502464	0.011	0.04	1.03505e-08	0	celf1
5.09034e-13	0.888173	0.018	0.053	1.06734e-08	0	tshz2
5.14535e-13	0.54182	0.013	0.044	1.07888e-08	0	lrrc47
5.32465e-13	0.450888	0.01	0.039	1.11647e-08	0	fasn
5.32633e-13	0.384447	0.007	0.033	1.11682e-08	0	ppic
5.40543e-13	0.546311	0.008	0.036	1.13341e-08	0	timm13
5.65956e-13	0.430554	0.02	0.055	1.1867e-08	0	gria4a
5.7227e-13	0.650587	0.01	0.039	1.19993e-08	0	dgcr6
5.83235e-13	0.315596	0.01	0.04	1.22293e-08	0	dnaja1
6.02438e-13	0.930992	0.02	0.056	1.26319e-08	0	ppp1r9ba
6.02699e-13	0.543021	0.016	0.048	1.26374e-08	0	si:ch211-12m10.1
6.21646e-13	0.224734	0.005	0.03	1.30347e-08	0	bicra
6.23819e-13	0.52669	0.014	0.045	1.30802e-08	0	sorbs1
6.34766e-13	0.129647	0.005	0.031	1.33098e-08	0	si:ch211-155e24.3
6.68538e-13	0.165937	0.009	0.037	1.40179e-08	0	def8
6.80813e-13	0.441416	0.008	0.036	1.42753e-08	0	znf839
6.90605e-13	0.327988	0.008	0.035	1.44806e-08	0	ccdc6a
7.07177e-13	0.240855	0.009	0.037	1.48281e-08	0	smc1a
7.27567e-13	0.140589	0.008	0.036	1.52556e-08	0	prkag2a
7.31625e-13	0.498198	0.012	0.042	1.53407e-08	0	taok2a
7.72487e-13	0.266452	0.011	0.04	1.61975e-08	0	frmpd1b
8.13244e-13	0.30887	0.009	0.037	1.70521e-08	0	suco
8.40216e-13	0.17637	0.008	0.035	1.76177e-08	0	maml3
8.67157e-13	0.643705	0.009	0.038	1.81825e-08	0	relch
8.83395e-13	0.150932	0.005	0.029	1.8523e-08	0	rabggtb
8.95254e-13	0.176696	0.007	0.034	1.87717e-08	0	enpp5
9.02399e-13	0.417544	0.012	0.043	1.89215e-08	0	pcdh18b
9.09235e-13	0.216409	0.007	0.034	1.90648e-08	0	si:dkey-175m17.7
9.10196e-13	0.461016	0.015	0.047	1.9085e-08	0	FP085414.1
9.13014e-13	0.289421	0.007	0.034	1.91441e-08	0	ubr3
9.14984e-13	0.40931	0.008	0.036	1.91854e-08	0	dnajb12a
9.25909e-13	0.807595	0.012	0.042	1.94145e-08	0	rbm25a
9.36145e-13	0.335725	0.009	0.036	1.96291e-08	0	dcp2
9.37575e-13	0.286716	0.009	0.038	1.96591e-08	0	zzz3
9.3972e-13	0.345509	0.009	0.036	1.9704e-08	0	mrps16
9.47733e-13	0.245477	0.008	0.035	1.98721e-08	0	larp4ab
1.00472e-12	0.233148	0.012	0.042	2.10669e-08	0	ADGRL3
1.0083e-12	0.865654	0.018	0.052	2.11421e-08	0	slc24a6a
1.02356e-12	0.163872	0.007	0.034	2.14621e-08	0	ppp1r9bb
1.02875e-12	0.397608	0.008	0.035	2.15709e-08	0	zgc:101130
1.03153e-12	0.409222	0.009	0.038	2.16291e-08	0	pias2
1.03439e-12	0.250345	0.007	0.034	2.16892e-08	0	yod1
1.05185e-12	0.531331	0.013	0.044	2.20552e-08	0	zfyve9a
1.06049e-12	0.926043	0.018	0.052	2.22364e-08	0	birc6
1.10802e-12	0.719262	0.008	0.035	2.3233e-08	0	FO704772.3
1.12521e-12	0.417089	0.013	0.043	2.35934e-08	0	cep131
1.14023e-12	0.126495	0.009	0.038	2.39083e-08	0	zcrb1
1.14679e-12	0.625061	0.014	0.044	2.40459e-08	0	fbrs
1.19997e-12	0.507053	0.011	0.04	2.51609e-08	0	pelp1
1.20502e-12	0.773329	0.01	0.039	2.52668e-08	0	ddx18
1.21089e-12	0.120547	0.01	0.038	2.53899e-08	0	rims2b
1.34702e-12	0.265142	0.007	0.033	2.82444e-08	0	dab1b
1.35072e-12	0.132385	0.009	0.036	2.83219e-08	0	ggnbp2
1.35364e-12	0.534808	0.017	0.05	2.83831e-08	0	furinb
1.36518e-12	0.679182	0.014	0.044	2.86252e-08	0	ep300a
1.46446e-12	0.614573	0.013	0.043	3.07069e-08	0	myo9ab
1.47448e-12	0.664301	0.015	0.046	3.09168e-08	0	cep290
1.5052e-12	0.207348	0.008	0.035	3.1561e-08	0	chka
1.5086e-12	0.639142	0.009	0.036	3.16323e-08	0	limk2
1.51017e-12	0.573463	0.012	0.042	3.16652e-08	0	fryl
1.54332e-12	0.115229	0.005	0.03	3.23604e-08	0	soga3b
1.5845e-12	0.547329	0.009	0.037	3.32237e-08	0	arfgef1
1.60596e-12	0.241695	0.006	0.032	3.36738e-08	0	znf451
1.67158e-12	0.453031	0.014	0.045	3.50496e-08	0	ches1
1.71957e-12	0.115194	0.006	0.032	3.6056e-08	0	hat1
1.73595e-12	0.513423	0.015	0.046	3.63995e-08	0	si:ch211-194c3.5
1.74297e-12	0.322452	0.013	0.043	3.65465e-08	0	syngap1b
1.80773e-12	0.811116	0.012	0.041	3.79045e-08	0	ruvbl1
1.937e-12	0.331447	0.008	0.035	4.06151e-08	0	ak4
1.95001e-12	0.124517	0.005	0.029	4.08879e-08	0	tmem243b
1.97002e-12	0.577175	0.017	0.05	4.13074e-08	0	dagla
2.07928e-12	0.50943	0.02	0.054	4.35983e-08	0	tns1a
2.14101e-12	0.700021	0.011	0.039	4.48926e-08	0	adnp2b
2.24499e-12	0.284585	0.01	0.038	4.70729e-08	0	cluap1
2.39956e-12	0.2104	0.006	0.031	5.03141e-08	0	zgc:113348
2.42288e-12	0.18936	0.007	0.033	5.0803e-08	0	nrbp1
2.42467e-12	0.253291	0.008	0.034	5.08404e-08	0	klhl17
2.44673e-12	0.334732	0.009	0.036	5.1303e-08	0	hccsb
2.55447e-12	0.475868	0.009	0.036	5.35622e-08	0	heca
2.69136e-12	0.360384	0.009	0.036	5.64324e-08	0	mapk14b
2.72253e-12	0.447678	0.008	0.035	5.70861e-08	0	zyg11
2.73542e-12	0.232231	0.007	0.033	5.73562e-08	0	naa15a
2.75594e-12	0.414656	0.009	0.036	5.77866e-08	0	TTC9
2.7975e-12	0.629763	0.016	0.047	5.8658e-08	0	caskb
2.79889e-12	0.379384	0.007	0.032	5.86871e-08	0	atg3
2.83926e-12	0.79539	0.014	0.044	5.95335e-08	0	dtd1
3.0233e-12	0.443768	0.007	0.033	6.33925e-08	0	cul2
3.17022e-12	0.375291	0.007	0.033	6.64732e-08	0	gpr75
3.17633e-12	0.724096	0.016	0.048	6.66014e-08	0	flrt3
3.22719e-12	0.716232	0.012	0.041	6.76678e-08	0	si:dkeyp-121d4.3
3.27251e-12	0.300911	0.008	0.035	6.86181e-08	0	rnf220a
3.27465e-12	0.32297	0.01	0.038	6.86629e-08	0	sertad4
3.28609e-12	0.713127	0.014	0.044	6.89028e-08	0	mapk8ip1a
3.31005e-12	0.524458	0.008	0.034	6.94051e-08	0	ssrp1a
3.35041e-12	0.143947	0.007	0.032	7.02514e-08	0	GPATCH2
3.36056e-12	0.50333	0.008	0.034	7.04643e-08	0	ago4
3.4061e-12	0.283705	0.007	0.033	7.14191e-08	0	mafgb
3.59747e-12	0.162314	0.005	0.029	7.54317e-08	0	dcun1d2a
3.78696e-12	0.611559	0.009	0.037	7.94051e-08	0	chst2b
3.86924e-12	0.374279	0.013	0.042	8.11302e-08	0	frmpd3
3.9003e-12	0.620898	0.007	0.032	8.17815e-08	0	mycla
3.91588e-12	0.363812	0.01	0.038	8.21083e-08	0	rnf169
4.06436e-12	0.241349	0.008	0.034	8.52214e-08	0	plekho1b
4.10869e-12	0.390023	0.009	0.035	8.61511e-08	0	arhgap12b
4.20208e-12	0.743335	0.01	0.037	8.81092e-08	0	ube3a
4.21169e-12	0.709619	0.012	0.041	8.83107e-08	0	mapkapk2a
4.22273e-12	0.322467	0.01	0.038	8.85423e-08	0	cep350
4.33421e-12	0.324848	0.007	0.033	9.08797e-08	0	hm13
4.38965e-12	0.11414	0.007	0.032	9.20422e-08	0	clint1b
4.4064e-12	0.325661	0.007	0.032	9.23934e-08	0	fbxl14a
4.43704e-12	0.225135	0.007	0.032	9.30359e-08	0	gtf3c3
4.5186e-12	0.178722	0.005	0.029	9.47461e-08	0	wdr18
4.56043e-12	0.160085	0.01	0.037	9.56231e-08	0	nxn
4.58915e-12	0.640052	0.018	0.05	9.62253e-08	0	tnpo1
4.67391e-12	0.248306	0.009	0.036	9.80025e-08	0	cpeb4a
4.72792e-12	0.250281	0.007	0.032	9.9135e-08	0	pan3
4.81584e-12	0.360863	0.009	0.036	1.00979e-07	0	arhgap21a
4.90707e-12	0.473616	0.009	0.036	1.02892e-07	0	arhgef7a
5.00649e-12	0.449033	0.014	0.043	1.04976e-07	0	ubr4
5.08459e-12	0.596458	0.009	0.036	1.06614e-07	0	RSBN1
5.16298e-12	0.578142	0.017	0.049	1.08257e-07	0	lrp1aa
5.4578e-12	0.698991	0.014	0.044	1.14439e-07	0	rev3l
5.4603e-12	0.729011	0.025	0.061	1.14492e-07	0	sh3gl3a
5.666e-12	0.546972	0.008	0.034	1.18805e-07	0	golph3
5.78278e-12	0.248159	0.007	0.031	1.21253e-07	0	tial1
5.86406e-12	0.276417	0.008	0.034	1.22958e-07	0	ccng1
6.06076e-12	0.136268	0.007	0.032	1.27082e-07	0	ppp2r2ca.1
6.11472e-12	0.278399	0.01	0.038	1.28213e-07	0	si:ch211-257p13.3
6.44287e-12	0.138264	0.007	0.033	1.35094e-07	0	plcg1
6.60734e-12	0.613875	0.008	0.033	1.38543e-07	0	acvr1ba
6.77062e-12	0.516935	0.008	0.034	1.41966e-07	0	ttpal
6.87195e-12	0.472917	0.011	0.038	1.44091e-07	0	dlg3
6.91285e-12	0.339421	0.009	0.035	1.44949e-07	0	KHDRBS3
6.92074e-12	0.944782	0.012	0.04	1.45114e-07	0	lnx2a
7.28981e-12	0.255776	0.005	0.029	1.52853e-07	0	bcat1
7.42713e-12	0.232055	0.009	0.035	1.55732e-07	0	zgc:110329
7.47955e-12	0.771478	0.021	0.055	1.56831e-07	0	atcayb
7.57588e-12	0.203335	0.008	0.034	1.58851e-07	0	rbm18
7.76921e-12	0.576726	0.008	0.034	1.62905e-07	0	sh2b1
7.84882e-12	0.740407	0.014	0.044	1.64574e-07	0	daam1a
7.95184e-12	0.266421	0.007	0.033	1.66734e-07	0	git1
8.06429e-12	0.293109	0.005	0.028	1.69092e-07	0	tmem150c
8.11573e-12	0.242374	0.01	0.037	1.70171e-07	0	dek
8.29016e-12	0.169631	0.012	0.04	1.73828e-07	0	atp8a1
8.29347e-12	0.303243	0.01	0.037	1.73898e-07	0	ablim2
8.48759e-12	0.487904	0.007	0.032	1.77968e-07	0	arl4cb
8.49485e-12	0.429211	0.011	0.038	1.7812e-07	0	zgc:162339
8.83015e-12	0.703262	0.009	0.036	1.85151e-07	0	clk4b
9.06603e-12	0.120235	0.007	0.032	1.90097e-07	0	si:cabz01080528.1
9.35477e-12	0.154528	0.005	0.029	1.96151e-07	0	msl1b
9.56669e-12	0.204494	0.009	0.034	2.00594e-07	0	uso1
9.60111e-12	0.710049	0.014	0.044	2.01316e-07	0	ubr5
9.65635e-12	0.318943	0.007	0.032	2.02474e-07	0	ano5b
9.7316e-12	0.193682	0.009	0.035	2.04052e-07	0	ncoa2
9.81745e-12	0.488859	0.007	0.032	2.05852e-07	0	becn1
1.00756e-11	0.493623	0.008	0.034	2.11266e-07	0	ncoa3
1.10169e-11	0.320497	0.009	0.036	2.31003e-07	0	gramd4b
1.10367e-11	0.194269	0.006	0.029	2.31417e-07	0	sall4
1.1153e-11	0.428903	0.009	0.036	2.33855e-07	0	pip4k2aa
1.15321e-11	0.591401	0.014	0.042	2.41804e-07	0	mat2aa
1.15722e-11	0.104337	0.007	0.032	2.42645e-07	0	znf704
1.16117e-11	0.165394	0.009	0.036	2.43475e-07	0	ptprub
1.16427e-11	0.627296	0.016	0.047	2.44124e-07	0	kirrel3l
1.25437e-11	0.308621	0.006	0.029	2.63016e-07	0	ube2s
1.25875e-11	0.138403	0.006	0.03	2.63934e-07	0	dcaf12
1.26363e-11	0.173891	0.009	0.034	2.64959e-07	0	gpr158a
1.27369e-11	0.346789	0.007	0.031	2.67068e-07	0	pde4a
1.30675e-11	0.90598	0.021	0.054	2.73998e-07	0	spegb
1.30675e-11	0.663807	0.015	0.044	2.74e-07	0	smek1
1.31459e-11	0.449083	0.008	0.033	2.75643e-07	0	map3k7
1.31711e-11	0.213815	0.005	0.029	2.76171e-07	0	rnf144ab
1.36675e-11	0.420222	0.007	0.031	2.86581e-07	0	tmf1
1.41306e-11	0.386446	0.012	0.039	2.96291e-07	0	tenm1
1.47453e-11	0.683107	0.014	0.043	3.0918e-07	0	mink1
1.48472e-11	0.572298	0.016	0.045	3.11316e-07	0	pcdh2ab9
1.54304e-11	0.825951	0.005	0.027	3.23544e-07	0	gmcl1
1.55947e-11	0.785271	0.015	0.044	3.2699e-07	0	dchs1b
1.57256e-11	0.297924	0.009	0.035	3.29734e-07	0	setd1a
1.5881e-11	0.303323	0.008	0.033	3.32992e-07	0	rab4b
1.60865e-11	0.668554	0.015	0.044	3.37302e-07	0	phactr1
1.61019e-11	0.782412	0.027	0.063	3.37624e-07	0	rnf165a
1.63004e-11	0.122414	0.007	0.031	3.41787e-07	0	sarm1
1.64432e-11	0.412824	0.009	0.034	3.44781e-07	0	bmpr2b
1.65892e-11	0.194262	0.008	0.033	3.47842e-07	0	ctif
1.66227e-11	0.756198	0.006	0.029	3.48544e-07	0	snx25
1.67349e-11	0.135563	0.01	0.036	3.50898e-07	0	tnc
1.73826e-11	0.818233	0.009	0.035	3.64478e-07	0	tmem53
1.74558e-11	0.212114	0.009	0.035	3.66014e-07	0	mpp1
1.75131e-11	0.21394	0.009	0.034	3.67214e-07	0	cntfr
1.77939e-11	0.318814	0.01	0.036	3.73103e-07	0	tmem63c
1.78188e-11	0.793709	0.027	0.062	3.73625e-07	0	syne1b
1.80459e-11	0.519712	0.013	0.041	3.78386e-07	0	sorl1
1.89215e-11	0.630526	0.006	0.03	3.96746e-07	0	plrg1
1.89938e-11	0.415983	0.007	0.03	3.98263e-07	0	rae1
1.92029e-11	0.139609	0.005	0.028	4.02646e-07	0	thap11
1.92238e-11	0.138787	0.005	0.028	4.03085e-07	0	gpat4
1.98319e-11	0.386928	0.009	0.034	4.15835e-07	0	man1a2
2.02329e-11	0.439138	0.01	0.036	4.24243e-07	0	zgc:56235
2.09908e-11	0.7063	0.017	0.047	4.40135e-07	0	lrp1ab
2.10364e-11	0.785952	0.022	0.054	4.41092e-07	0	pho
2.1556e-11	0.12117	0.007	0.03	4.51985e-07	0	CU633984.1
2.16709e-11	0.581661	0.011	0.038	4.54395e-07	0	pak6a
2.17133e-11	0.321636	0.009	0.034	4.55284e-07	0	uqcc2
2.1993e-11	0.511915	0.012	0.039	4.61149e-07	0	wnk1b
2.23738e-11	0.109014	0.007	0.032	4.69135e-07	0	cep85l
2.25458e-11	0.991858	0.013	0.04	4.7274e-07	0	RNF157
2.25737e-11	0.652252	0.011	0.038	4.73325e-07	0	wsb1
2.27018e-11	0.411707	0.007	0.031	4.76012e-07	0	si:ch211-79l17.1
2.28374e-11	0.209925	0.006	0.03	4.78854e-07	0	ptp4a3a
2.3015e-11	0.301856	0.006	0.029	4.82578e-07	0	zfand2a
2.36035e-11	0.304547	0.005	0.027	4.94918e-07	0	srp72
2.5343e-11	0.538015	0.008	0.032	5.31391e-07	0	dclk2a
2.55609e-11	0.119245	0.007	0.032	5.35961e-07	0	si:dkey-46g23.1
2.6754e-11	0.579768	0.009	0.034	5.60978e-07	0	ganab
2.71943e-11	0.25382	0.011	0.038	5.70209e-07	0	CEP170B
2.73607e-11	0.132815	0.005	0.028	5.737e-07	0	med7
2.76024e-11	0.368886	0.005	0.028	5.78767e-07	0	ldb1b
2.77803e-11	0.395589	0.005	0.028	5.82498e-07	0	clpxa
2.80055e-11	0.339662	0.008	0.033	5.87218e-07	0	bcr
2.81674e-11	0.187324	0.005	0.027	5.90613e-07	0	slc25a20
2.85067e-11	0.401212	0.058	0.106	5.97728e-07	0	meis2a.1
2.99833e-11	0.343107	0.005	0.026	6.28691e-07	0	zgc:66427
3.05565e-11	0.492478	0.011	0.037	6.40708e-07	0	si:ch211-220f16.2
3.08238e-11	0.257065	0.005	0.027	6.46314e-07	0	med20
3.11893e-11	0.47125	0.009	0.035	6.53977e-07	0	prune2
3.12512e-11	0.128054	0.008	0.033	6.55275e-07	0	snrnp48
3.16662e-11	0.402206	0.006	0.029	6.63977e-07	0	scamp3
3.17793e-11	0.139017	0.006	0.029	6.66348e-07	0	eml2
3.28812e-11	0.245334	0.005	0.027	6.89453e-07	0	pes
3.39827e-11	0.220431	0.008	0.033	7.12549e-07	0	numbl
3.43818e-11	0.797659	0.012	0.039	7.20917e-07	0	msl2b
3.45323e-11	0.482075	0.006	0.029	7.24073e-07	0	mccc2
3.54134e-11	0.293329	0.011	0.037	7.42549e-07	0	ebf1b
3.54324e-11	0.514708	0.009	0.033	7.42947e-07	0	slc7a3a
3.64242e-11	0.326433	0.011	0.037	7.63742e-07	0	arhgef11
3.64594e-11	0.696435	0.01	0.035	7.64482e-07	0	ezh2
3.75113e-11	0.725912	0.016	0.046	7.86537e-07	0	pcdh1g26
3.75771e-11	0.202365	0.004	0.026	7.87917e-07	0	klhl8
3.82883e-11	0.542681	0.007	0.031	8.02829e-07	0	rlim
3.87346e-11	0.264508	0.004	0.025	8.12188e-07	0	get3
3.88967e-11	0.87736	0.018	0.048	8.15586e-07	0	plekha6
4.04514e-11	0.756514	0.014	0.041	8.48186e-07	0	kifc3
4.16642e-11	0.540237	0.009	0.034	8.73616e-07	0	insyn1
4.19878e-11	0.354009	0.005	0.026	8.80401e-07	0	ddx19
4.31526e-11	0.659187	0.03	0.066	9.04825e-07	0	kif26ba
4.33059e-11	0.139804	0.005	0.027	9.08038e-07	0	si:ch1073-440b2.1
4.41065e-11	0.620871	0.022	0.054	9.24824e-07	0	fat3a
4.41754e-11	0.25577	0.007	0.03	9.26269e-07	0	fam122b
4.46551e-11	0.549679	0.015	0.044	9.36327e-07	0	grin2bb
4.61498e-11	0.20075	0.005	0.027	9.6767e-07	0	CABZ01102170.1
4.70626e-11	0.18323	0.006	0.029	9.86809e-07	0	rps19bp1
4.81205e-11	0.873127	0.008	0.032	1.00899e-06	0	dennd5b
4.93665e-11	0.137798	0.005	0.027	1.03512e-06	0	idh3b
5.05466e-11	0.665027	0.009	0.034	1.05986e-06	0	casc3
5.0676e-11	0.370816	0.006	0.028	1.06257e-06	0	ddx47
5.0719e-11	0.608985	0.008	0.032	1.06347e-06	0	smyd2a
5.10223e-11	0.722305	0.009	0.034	1.06984e-06	0	sgf29
5.29307e-11	0.668738	0.018	0.047	1.10985e-06	0	grin2db
5.31365e-11	0.318389	0.009	0.034	1.11417e-06	0	kif26ab
5.31443e-11	0.359077	0.007	0.03	1.11433e-06	0	fam193a
5.36361e-11	0.55542	0.007	0.03	1.12464e-06	0	CU695223.1
5.40161e-11	0.440804	0.013	0.04	1.13261e-06	0	cttnbp2nlb
5.43202e-11	0.324011	0.006	0.029	1.13899e-06	0	si:dkeyp-55f12.3
5.61994e-11	0.281809	0.007	0.031	1.17839e-06	0	rufy2
5.75816e-11	0.566932	0.007	0.03	1.20737e-06	0	khdc4
5.78878e-11	0.277151	0.008	0.032	1.21379e-06	0	si:ch73-138n13.1
5.89461e-11	0.305425	0.008	0.032	1.23598e-06	0	ambra1b
6.10123e-11	0.258242	0.004	0.025	1.27931e-06	0	fbxo9
6.15991e-11	0.112152	0.005	0.027	1.29161e-06	0	hip1
6.17611e-11	0.40312	0.007	0.03	1.29501e-06	0	elmo2
6.24859e-11	0.878593	0.013	0.04	1.3102e-06	0	pogzb
6.64479e-11	0.183039	0.006	0.029	1.39328e-06	0	tubb2
6.71701e-11	0.388561	0.01	0.035	1.40842e-06	0	wdr11
6.76095e-11	0.762602	0.012	0.039	1.41764e-06	0	dpy19l3
6.88279e-11	0.756549	0.009	0.033	1.44318e-06	0	spoplb
6.97504e-11	0.40907	0.009	0.034	1.46253e-06	0	zgc:194659
7.12207e-11	0.535952	0.009	0.034	1.49336e-06	0	nkain2
7.2506e-11	0.446157	0.005	0.026	1.52031e-06	0	trappc12
7.32386e-11	0.388339	0.007	0.031	1.53567e-06	0	slc35e4
7.3486e-11	0.173249	0.005	0.026	1.54085e-06	0	prkci
7.41111e-11	0.327275	0.012	0.038	1.55396e-06	0	ppp2r5b
7.76019e-11	0.80006	0.023	0.055	1.62716e-06	0	TENM2
7.96661e-11	0.853855	0.013	0.04	1.67044e-06	0	fzd3a
7.98268e-11	0.201279	0.007	0.029	1.67381e-06	0	ogfr
8.42028e-11	0.243982	0.007	0.03	1.76556e-06	0	smarcc1b
8.5018e-11	0.363294	0.007	0.03	1.78266e-06	0	atg5
8.56799e-11	0.681074	0.009	0.034	1.79654e-06	0	flcn
8.59139e-11	0.231952	0.005	0.027	1.80144e-06	0	ppp6r2a
8.87274e-11	0.447379	0.005	0.026	1.86044e-06	0	camk1b
8.89851e-11	0.398322	0.008	0.032	1.86584e-06	0	si:ch211-117k10.3
8.92406e-11	0.615259	0.009	0.033	1.8712e-06	0	si:dkeyp-84f3.9
9.02738e-11	0.161195	0.005	0.026	1.89286e-06	0	lyrm2
9.18174e-11	0.515374	0.008	0.031	1.92523e-06	0	cwf19l2
9.22972e-11	0.141405	0.006	0.028	1.93529e-06	0	gak
9.33368e-11	0.56369	0.01	0.035	1.95709e-06	0	chst1
9.4294e-11	0.184483	0.005	0.026	1.97716e-06	0	zdhhc15b
9.53007e-11	0.800564	0.01	0.035	1.99827e-06	0	ergic3
9.60427e-11	0.165719	0.007	0.03	2.01382e-06	0	cpdp
9.60992e-11	0.202966	0.005	0.026	2.01501e-06	0	lrrc8ab
9.62227e-11	0.262464	0.009	0.032	2.0176e-06	0	si:ch211-233a24.2
9.67272e-11	0.160764	0.007	0.03	2.02818e-06	0	tmeff2b
9.68223e-11	0.198917	0.005	0.027	2.03017e-06	0	nop16
9.70762e-11	0.290845	0.428	0.651	2.03549e-06	0	mt-co3
9.72094e-11	0.465351	0.009	0.034	2.03829e-06	0	jph1a
9.79468e-11	0.160154	0.08	0.132	2.05375e-06	0	foxp4
9.80586e-11	0.368845	0.008	0.031	2.05609e-06	0	spag9a
9.88378e-11	0.555482	0.01	0.034	2.07243e-06	0	zdhhc9
1.00165e-10	0.777847	0.016	0.045	2.10025e-06	0	flrt1b
1.00646e-10	0.640272	0.009	0.033	2.11035e-06	0	usp42
1.01181e-10	0.557532	0.007	0.03	2.12156e-06	0	parga
1.04653e-10	0.296919	0.008	0.031	2.19436e-06	0	nalcn
1.05396e-10	0.436452	0.006	0.028	2.20995e-06	0	rhot1a
1.0633e-10	0.11065	0.007	0.03	2.22952e-06	0	mob2a
1.06941e-10	0.460077	0.011	0.036	2.24233e-06	0	nbr1b
1.09123e-10	0.265307	0.008	0.032	2.28809e-06	0	tulp4b
1.11591e-10	0.385896	0.007	0.029	2.33984e-06	0	srp68
1.11694e-10	0.222959	0.004	0.025	2.342e-06	0	si:ch211-195d17.2
1.12101e-10	0.18062	0.004	0.025	2.35054e-06	0	cylda
1.12216e-10	0.400972	0.01	0.034	2.35294e-06	0	phf24
1.12961e-10	0.445326	0.006	0.028	2.36856e-06	0	prickle2a
1.18287e-10	0.501865	0.007	0.03	2.48024e-06	0	prdm10
1.19143e-10	0.564284	0.009	0.032	2.49819e-06	0	mrps7
1.24598e-10	0.267103	0.003	0.023	2.61258e-06	0	si:ch211-130m23.5
1.27701e-10	0.380615	0.005	0.027	2.67763e-06	0	nelfcd
1.28475e-10	0.320911	0.005	0.027	2.69386e-06	0	cspp1b
1.33175e-10	0.177458	0.008	0.031	2.79241e-06	0	nf1a
1.35496e-10	0.223534	0.011	0.036	2.84107e-06	0	plxna2
1.35901e-10	0.220209	0.005	0.027	2.84958e-06	0	dram2b
1.37272e-10	0.629134	0.01	0.034	2.87832e-06	0	wasf3b
1.38678e-10	0.454176	0.011	0.036	2.90779e-06	0	lrrc4cb
1.42719e-10	0.224774	0.311	0.457	2.99252e-06	0	elavl4
1.43575e-10	0.673847	0.007	0.029	3.01049e-06	0	tle3b
1.4802e-10	0.530678	0.011	0.036	3.10368e-06	0	pbx1b
1.52692e-10	0.202553	0.008	0.031	3.20164e-06	0	si:dkey-230p4.1
1.53974e-10	0.547044	0.011	0.035	3.22854e-06	0	gpatch3
1.54865e-10	0.316577	0.006	0.028	3.24721e-06	0	bcat2
1.5929e-10	0.119054	0.005	0.025	3.33999e-06	0	rap2b
1.60751e-10	0.78858	0.018	0.047	3.37064e-06	0	pdzrn4
1.63075e-10	0.31092	0.007	0.029	3.41937e-06	0	katnal1
1.64611e-10	0.237796	0.006	0.028	3.45156e-06	0	tfip11
1.64844e-10	0.457323	0.006	0.028	3.45645e-06	0	gps1
1.66181e-10	1.00948	0.075	0.129	3.48449e-06	0	pik3r3b
1.75793e-10	0.130186	0.005	0.026	3.68602e-06	0	znf710b
1.7653e-10	0.29075	0.008	0.031	3.70148e-06	0	RIMS2
1.77012e-10	0.352821	0.006	0.028	3.71158e-06	0	pygo2
1.77963e-10	0.325456	0.006	0.027	3.73153e-06	0	tsn
1.7925e-10	1.0659	0.013	0.039	3.75852e-06	0	si:ch1073-335m2.2
1.84094e-10	0.665816	0.01	0.034	3.86009e-06	0	klhl11
1.85623e-10	0.232476	0.007	0.029	3.89215e-06	0	nrg3b
1.98012e-10	0.406561	0.005	0.025	4.15192e-06	0	trim9
2.01006e-10	0.610397	0.012	0.037	4.21469e-06	0	kcnd3
2.01309e-10	0.537333	0.007	0.028	4.22105e-06	0	trib3
2.01693e-10	0.304207	0.005	0.026	4.22911e-06	0	lancl2
2.01715e-10	0.661972	0.011	0.036	4.22957e-06	0	mark3b
2.0288e-10	0.65254	0.021	0.052	4.25398e-06	0	pcdh9
2.03054e-10	0.366785	0.005	0.026	4.25763e-06	0	gne
2.0334e-10	0.736134	0.006	0.027	4.26362e-06	0	exosc3
2.04073e-10	0.32643	0.005	0.026	4.27901e-06	0	naa50
2.09733e-10	0.418193	0.009	0.032	4.39769e-06	0	ccdc59
2.12776e-10	0.274275	0.009	0.032	4.46149e-06	0	kank4
2.23924e-10	0.409778	0.007	0.029	4.69523e-06	0	mntb
2.3393e-10	0.721664	0.015	0.041	4.90505e-06	0	atg9b
2.39175e-10	0.919554	0.015	0.041	5.01502e-06	0	inpp4aa
2.42917e-10	0.405844	0.008	0.03	5.09349e-06	0	stx12l
2.4292e-10	0.191598	0.007	0.028	5.09355e-06	0	casp8ap2
2.43709e-10	0.130426	0.006	0.028	5.11008e-06	0	selenos
2.45144e-10	0.117731	0.006	0.027	5.14019e-06	0	si:ch211-207i20.3
2.48446e-10	0.296683	0.007	0.03	5.20942e-06	0	rarab
2.51975e-10	0.804983	0.008	0.031	5.2834e-06	0	ankhb
2.57696e-10	0.343346	0.005	0.025	5.40338e-06	0	eif2a
2.59685e-10	0.357316	0.008	0.031	5.44507e-06	0	wdr60
2.61139e-10	0.341102	0.007	0.03	5.47557e-06	0	dnmt3ba
2.65317e-10	0.343037	0.006	0.027	5.56317e-06	0	cacng3b
2.66398e-10	0.415652	0.006	0.027	5.58583e-06	0	akap17a
2.66994e-10	0.606512	0.007	0.03	5.59834e-06	0	mbtps1
2.68619e-10	0.625974	0.013	0.039	5.6324e-06	0	ptprt
2.69692e-10	0.472126	0.007	0.029	5.6549e-06	0	psme3ip1
2.70556e-10	0.680534	0.009	0.033	5.67302e-06	0	fbl
2.72115e-10	0.516793	0.01	0.034	5.70571e-06	0	crtc1a
2.74645e-10	0.816451	0.009	0.032	5.75876e-06	0	mau2
2.75841e-10	0.236135	0.005	0.025	5.78384e-06	0	ccsapa
2.78042e-10	0.802603	0.02	0.049	5.82999e-06	0	csmd2
2.78197e-10	0.150973	0.005	0.025	5.83324e-06	0	CABZ01072083.2
2.78665e-10	0.424755	0.008	0.03	5.84305e-06	0	zbtb41
2.81356e-10	0.343163	0.01	0.034	5.89947e-06	0	mtmr1a
2.81483e-10	0.221985	0.008	0.031	5.90213e-06	0	smim4
2.82178e-10	0.295191	0.003	0.022	5.91671e-06	0	ppp4r3b
2.82926e-10	0.6115	0.009	0.033	5.93239e-06	0	nup153
2.83233e-10	0.137071	0.005	0.026	5.93883e-06	0	plekho1a
2.83974e-10	0.96802	0.009	0.033	5.95437e-06	0	frg1
2.85872e-10	0.457599	0.004	0.024	5.99416e-06	0	slc35e1
2.88953e-10	0.521398	0.055	0.099	6.05877e-06	0	mab21l2
2.92609e-10	0.161524	0.005	0.025	6.13542e-06	0	si:ch73-138e16.6
2.9481e-10	0.677815	0.012	0.037	6.18157e-06	0	cntn3b
2.97696e-10	0.360949	0.009	0.033	6.24209e-06	0	pip5k1cb
2.97899e-10	0.270421	0.007	0.03	6.24635e-06	0	npdc1b
3.22758e-10	0.240542	0.007	0.029	6.76758e-06	0	frmd4ba
3.33721e-10	0.166214	0.01	0.033	6.99745e-06	0	dhx36
3.36142e-10	0.604345	0.043	0.083	7.04822e-06	0	nr2f2
3.43276e-10	0.439955	0.01	0.034	7.19781e-06	0	si:zfos-943e10.1
3.45179e-10	0.144031	0.009	0.031	7.2377e-06	0	EML6
3.51151e-10	0.570279	0.01	0.033	7.36294e-06	0	axin2
3.52554e-10	0.208362	0.007	0.029	7.39236e-06	0	si:ch73-127m5.1
3.53861e-10	0.226348	0.007	0.028	7.41975e-06	0	epdr1
3.58894e-10	0.19638	0.005	0.024	7.52528e-06	0	pcdh18a
3.58901e-10	0.691801	0.014	0.04	7.52543e-06	0	slc9a6a
3.59486e-10	0.703662	0.012	0.037	7.53771e-06	0	ccnt1
3.60586e-10	0.283776	0.007	0.028	7.56077e-06	0	nyap2b
3.65769e-10	0.315963	0.006	0.027	7.66944e-06	0	afap1
3.7399e-10	0.655159	0.003	0.021	7.84183e-06	0	smn1
3.75007e-10	0.830852	0.012	0.037	7.86315e-06	0	spire1a
3.7647e-10	0.46533	0.004	0.024	7.89381e-06	0	ddx52
3.93282e-10	0.397414	0.011	0.035	8.24634e-06	0	tp53i11b
4.00011e-10	0.433806	0.013	0.038	8.38743e-06	0	wdr26b
4.02448e-10	0.334577	0.008	0.03	8.43852e-06	0	rem2
4.09195e-10	0.281355	0.005	0.024	8.58e-06	0	wdfy3
4.10264e-10	0.303818	0.005	0.024	8.60241e-06	0	atg12
4.10775e-10	0.526543	0.008	0.03	8.61314e-06	0	si:dkey-100n23.3
4.23383e-10	0.677497	0.005	0.026	8.8775e-06	0	ythdf3
4.40571e-10	0.252404	0.009	0.033	9.2379e-06	0	cacna1ba
4.41157e-10	0.410155	0.008	0.031	9.25019e-06	0	ttbk2a
4.4143e-10	0.914643	0.007	0.028	9.2559e-06	0	acsl4b
4.47292e-10	0.657301	0.006	0.027	9.37881e-06	0	si:ch211-212g7.6
4.50645e-10	0.712017	0.018	0.046	9.44912e-06	0	strbp
4.59154e-10	0.429633	0.003	0.021	9.62754e-06	0	armc2
4.71918e-10	0.509762	0.007	0.028	9.89517e-06	0	anos1a
4.72973e-10	0.570348	0.011	0.036	9.9173e-06	0	si:dkey-183c6.8
4.75263e-10	0.263683	0.009	0.031	9.96531e-06	0	rabep1
4.77099e-10	0.335613	0.006	0.026	1.00038e-05	0	fam193b
4.79056e-10	0.442225	0.007	0.029	1.00449e-05	0	raly
4.79489e-10	0.45903	0.009	0.031	1.00539e-05	0	cdk12
4.83287e-10	0.667829	0.011	0.034	1.01336e-05	0	znf703
4.88374e-10	0.162068	0.004	0.023	1.02402e-05	0	gtpbp1
5.0151e-10	0.480434	0.011	0.034	1.05157e-05	0	si:dkey-237h12.3
5.01646e-10	0.144911	0.005	0.024	1.05185e-05	0	inavaa
5.05228e-10	0.174116	0.007	0.029	1.05936e-05	0	FP102783.1
5.39357e-10	0.275353	0.006	0.027	1.13092e-05	0	szrd1
5.72359e-10	0.908881	0.012	0.037	1.20012e-05	0	mfsd2ab
5.73232e-10	0.751686	0.223	0.341	1.20195e-05	0	igf1rb
5.74564e-10	0.416313	0.007	0.029	1.20475e-05	0	kdm2ab
6.1548e-10	0.375838	0.005	0.024	1.29054e-05	0	spata2
6.18803e-10	0.108555	0.007	0.028	1.29751e-05	0	fstl1b
6.20773e-10	0.235791	0.005	0.025	1.30164e-05	0	zgc:114200
6.54517e-10	0.468967	0.007	0.028	1.37239e-05	0	aars1
6.56129e-10	0.819599	0.011	0.035	1.37577e-05	0	cpsf2
6.59459e-10	0.298313	0.006	0.027	1.38275e-05	0	nt5c2b
6.59683e-10	0.250558	0.006	0.027	1.38322e-05	0	iffo1b
6.69798e-10	0.327711	0.005	0.025	1.40443e-05	0	krr1
6.91258e-10	0.442669	0.01	0.033	1.44943e-05	0	rsl1d1
7.29694e-10	0.135683	0.007	0.027	1.53002e-05	0	sdhaf2
7.53621e-10	0.645731	0.005	0.024	1.58019e-05	0	stambpa
7.57211e-10	0.38517	0.006	0.026	1.58772e-05	0	CYTH2
7.73976e-10	0.615539	0.007	0.028	1.62287e-05	0	rprd1b
7.7523e-10	0.143838	0.003	0.022	1.6255e-05	0	fem1c
7.80696e-10	0.697441	0.011	0.035	1.63696e-05	0	nipbla
7.82646e-10	0.441597	0.007	0.027	1.64105e-05	0	klhl21
7.94697e-10	0.5714	0.006	0.027	1.66632e-05	0	nr2c1
8.02601e-10	0.618035	0.063	0.109	1.68289e-05	0	meis1b
8.08821e-10	0.152815	0.005	0.025	1.69594e-05	0	rnf19a
8.22837e-10	0.474743	0.016	0.043	1.72532e-05	0	nrp2a
8.29365e-10	0.867425	0.008	0.029	1.73901e-05	0	rbm12
8.3624e-10	0.436799	0.007	0.027	1.75343e-05	0	mbip
8.36584e-10	0.215359	0.007	0.029	1.75415e-05	0	si:ch73-236c18.8.1
8.4606e-10	0.579528	0.014	0.038	1.77402e-05	0	znf1009.1
8.49942e-10	0.560942	0.008	0.03	1.78216e-05	0	pdcd6ip
8.60831e-10	0.354433	0.005	0.024	1.80499e-05	0	spryd7b
8.91618e-10	0.668544	0.01	0.033	1.86954e-05	0	rxrbb
8.99141e-10	0.180425	0.004	0.023	1.88532e-05	0	exosc9
9.18571e-10	0.550369	0.006	0.026	1.92606e-05	0	usp39
9.21837e-10	0.393585	0.007	0.028	1.93291e-05	0	emc1
9.26379e-10	0.458034	0.006	0.026	1.94243e-05	0	slc36a1
9.28996e-10	0.652283	0.006	0.026	1.94792e-05	0	cbfa2t3
9.36732e-10	0.53138	0.007	0.028	1.96414e-05	0	ccdc174
9.44609e-10	0.40023	0.008	0.03	1.98066e-05	0	trrap
9.48596e-10	0.717171	0.011	0.034	1.98902e-05	0	parp12b
9.51667e-10	0.214438	0.007	0.029	1.99546e-05	0	hs3st4
9.61861e-10	0.226789	0.004	0.023	2.01683e-05	0	ss18l2
9.70302e-10	0.312708	0.003	0.021	2.03453e-05	0	ppm1nb
9.712e-10	0.157729	0.006	0.026	2.03641e-05	0	igbp1
9.7151e-10	0.77466	0.012	0.036	2.03706e-05	0	ttyh3a
9.86579e-10	0.169038	0.005	0.024	2.06866e-05	0	lactb
9.88659e-10	0.432841	0.005	0.024	2.07302e-05	0	cript
9.93365e-10	0.171647	0.005	0.024	2.08289e-05	0	gemin7
9.99495e-10	0.529504	0.011	0.034	2.09574e-05	0	gria4b
1.00642e-09	1.35079	0.029	0.062	2.11025e-05	0	FO704772.2
1.0179e-09	0.21486	0.007	0.027	2.13433e-05	0	kpnb1
1.04673e-09	0.125033	0.005	0.024	2.19478e-05	0	msantd4
1.07272e-09	0.506202	0.007	0.028	2.24927e-05	0	grk5l
1.07505e-09	0.609213	0.007	0.028	2.25417e-05	0	cherp
1.09688e-09	0.925354	0.012	0.036	2.29994e-05	0	rbm19
1.1143e-09	0.137644	0.005	0.024	2.33647e-05	0	si:ch211-147a11.3
1.1204e-09	0.660294	0.02	0.048	2.34925e-05	0	ptprua
1.13531e-09	1.09656	0.012	0.036	2.38051e-05	0	CR354588.1
1.14959e-09	0.553828	0.016	0.042	2.41047e-05	0	dpp6b
1.1629e-09	0.298289	0.007	0.028	2.43838e-05	0	atp11a
1.19036e-09	0.415046	0.005	0.023	2.49595e-05	0	wu:fi09b08
1.20352e-09	0.563685	0.009	0.032	2.52354e-05	0	dpf3
1.20899e-09	0.457762	0.006	0.026	2.53502e-05	0	mapk7
1.26751e-09	0.383332	0.006	0.026	2.65772e-05	0	zfr2
1.27498e-09	0.245106	0.003	0.021	2.67338e-05	0	acaca
1.28472e-09	0.405662	0.007	0.028	2.69381e-05	0	morc2
1.30282e-09	0.140638	0.009	0.03	2.73174e-05	0	pcdh1g31
1.34353e-09	0.368201	0.004	0.023	2.81712e-05	0	gfod2
1.37295e-09	0.156113	0.005	0.023	2.87879e-05	0	sgsm3
1.41657e-09	0.235443	0.007	0.028	2.97027e-05	0	rpn2
1.45941e-09	0.333042	0.006	0.025	3.06009e-05	0	nup98
1.46705e-09	0.197701	0.005	0.024	3.07611e-05	0	ahcyl1
1.46876e-09	0.687028	0.006	0.025	3.07969e-05	0	dhdds
1.48977e-09	0.184502	0.007	0.027	3.12375e-05	0	fam210aa
1.50896e-09	0.462105	0.007	0.028	3.16399e-05	0	flj11011l
1.51353e-09	0.830981	0.007	0.027	3.17356e-05	0	abracl
1.51533e-09	0.479188	0.009	0.03	3.17734e-05	0	kat2b
1.52278e-09	0.19292	0.004	0.023	3.19297e-05	0	svbp
1.52801e-09	0.213544	0.006	0.026	3.20394e-05	0	tmem255a
1.54581e-09	0.948649	0.016	0.041	3.24125e-05	0	gal3st4
1.55933e-09	0.328563	0.006	0.025	3.2696e-05	0	pdcd7
1.56368e-09	0.694748	0.008	0.029	3.27873e-05	0	aamp
1.56968e-09	0.181247	0.005	0.025	3.2913e-05	0	efs
1.58569e-09	0.310052	0.008	0.029	3.32488e-05	0	sema4ba
1.58583e-09	0.599946	0.005	0.024	3.32518e-05	0	tbk1
1.59057e-09	0.755015	0.014	0.038	3.3351e-05	0	CU856222.1
1.60531e-09	0.79594	0.012	0.035	3.36601e-05	0	ablim1b
1.66019e-09	0.27235	0.007	0.027	3.48108e-05	0	bcorl1
1.67094e-09	0.42152	0.006	0.025	3.50363e-05	0	polr2b
1.67727e-09	0.282948	0.005	0.023	3.5169e-05	0	napaa
1.68283e-09	0.308537	0.005	0.025	3.52856e-05	0	abcd2
1.69039e-09	0.30648	0.005	0.025	3.54442e-05	0	fam171a2b
1.6997e-09	0.343376	0.007	0.027	3.56393e-05	0	tsc22d2
1.71876e-09	0.361553	0.009	0.03	3.60389e-05	0	FQ976914.1
1.73867e-09	0.652116	0.009	0.031	3.64565e-05	0	rbpjb
1.74032e-09	0.591353	0.01	0.033	3.6491e-05	0	slc8a4a
1.7441e-09	0.603666	0.012	0.036	3.65702e-05	0	gramd1a
1.78415e-09	0.719379	0.008	0.029	3.741e-05	0	TMEM8B
1.79349e-09	0.111433	0.005	0.025	3.76058e-05	0	traf3ip1
1.80294e-09	0.24841	0.005	0.025	3.7804e-05	0	btaf1
1.89592e-09	0.18832	0.007	0.027	3.97537e-05	0	htt
1.90883e-09	0.506519	0.006	0.025	4.00244e-05	0	ric8a
1.92833e-09	0.227484	0.005	0.024	4.04332e-05	0	ankrd28b
1.93882e-09	0.197315	0.007	0.028	4.06532e-05	0	dlg2
1.94061e-09	0.285759	0.009	0.031	4.06906e-05	0	pcdh1gc6
1.949e-09	0.539924	0.007	0.027	4.08666e-05	0	nfatc2ip
2.02131e-09	0.173035	0.003	0.021	4.23829e-05	0	anxa11b
2.04033e-09	0.223882	0.155	0.227	4.27816e-05	0	ebf3a.1
2.04561e-09	0.409612	0.005	0.024	4.28924e-05	0	fbxo31
2.04967e-09	0.174698	0.005	0.024	4.29774e-05	0	tmem266
2.05781e-09	0.30794	0.003	0.02	4.31481e-05	0	spsb4b
2.09088e-09	0.466048	0.007	0.027	4.38416e-05	0	med13b
2.11534e-09	0.570218	0.009	0.031	4.43544e-05	0	skilb
2.17084e-09	0.588805	0.007	0.027	4.55182e-05	0	smim20
2.17294e-09	0.7155	0.006	0.025	4.55622e-05	0	nfkbib
2.22736e-09	0.390092	0.007	0.026	4.67033e-05	0	zgc:171558
2.25435e-09	0.133958	0.007	0.027	4.72693e-05	0	kctd1
2.29193e-09	0.720385	0.014	0.038	4.80571e-05	0	parp8
2.31793e-09	0.141988	0.005	0.024	4.86024e-05	0	cep170ab
2.32568e-09	0.356694	0.009	0.03	4.87648e-05	0	ogt.1
2.33906e-09	0.356733	0.005	0.024	4.90454e-05	0	hddc3
2.38631e-09	0.398107	0.008	0.028	5.00362e-05	0	klhdc8a
2.40309e-09	1.01122	0.01	0.032	5.03881e-05	0	hrasa
2.43266e-09	0.273525	0.007	0.027	5.1008e-05	0	NFX1
2.4386e-09	0.401742	0.007	0.027	5.11326e-05	0	usp33
2.49543e-09	0.65887	0.009	0.03	5.23241e-05	0	BX927184.1
2.51511e-09	0.444591	0.005	0.024	5.27369e-05	0	gabpa
2.53025e-09	0.530281	0.01	0.032	5.30543e-05	0	kcnn3
2.58187e-09	0.248944	0.006	0.026	5.41366e-05	0	CABZ01088109.1
2.606e-09	0.733824	0.006	0.026	5.46426e-05	0	ccdc92
2.62428e-09	0.15244	0.006	0.025	5.5026e-05	0	smarcad1b
2.63344e-09	0.420412	0.004	0.022	5.52179e-05	0	parp6b
2.64342e-09	0.243063	0.005	0.024	5.54272e-05	0	taf2
2.6523e-09	0.485521	0.006	0.025	5.56133e-05	0	atp6ap1lb
2.68453e-09	0.116986	0.002	0.018	5.62893e-05	0	slbp
2.69474e-09	0.132848	0.008	0.028	5.65034e-05	0	CR293509.1
2.86908e-09	0.333804	0.005	0.023	6.01588e-05	0	mccc1
2.92045e-09	1.0284	0.009	0.031	6.12361e-05	0	C20H1orf198
2.93117e-09	0.958605	0.004	0.021	6.14608e-05	0	wbp11
2.93655e-09	0.256719	0.008	0.028	6.15735e-05	0	KIRREL3
3.00508e-09	0.255184	0.004	0.022	6.30106e-05	0	paip1
3.00648e-09	0.460478	0.006	0.025	6.30399e-05	0	jpt2
3.01129e-09	0.33099	0.009	0.03	6.31407e-05	0	dock3
3.09379e-09	0.783888	0.007	0.028	6.48706e-05	0	galnt2
3.14731e-09	0.495552	0.008	0.029	6.59928e-05	0	rbbp5
3.17562e-09	0.295542	0.006	0.025	6.65864e-05	0	wdr21.1
3.24356e-09	0.151662	0.005	0.023	6.8011e-05	0	BX470264.1
3.24734e-09	0.757099	0.009	0.03	6.80903e-05	0	nedd4l
3.25073e-09	0.463584	0.005	0.023	6.81614e-05	0	zdhhc16a
3.26291e-09	0.720859	0.007	0.028	6.84167e-05	0	lingo2a
3.31855e-09	0.223909	0.006	0.025	6.95834e-05	0	ube2q1
3.40771e-09	0.67677	0.008	0.029	7.14529e-05	0	tpp2
3.43521e-09	0.848518	0.01	0.031	7.20295e-05	0	rnd1a
3.43953e-09	0.835383	0.006	0.025	7.212e-05	0	wdr45
3.52132e-09	0.123098	0.003	0.02	7.3835e-05	0	dnaja3a
3.60183e-09	0.213345	0.004	0.021	7.55232e-05	0	m6pr
3.66453e-09	0.165189	0.004	0.022	7.68378e-05	0	fam131ba
3.77447e-09	0.170476	0.002	0.018	7.9143e-05	0	PDCL3
3.81594e-09	0.162776	0.006	0.025	8.00126e-05	0	si:ch211-156b7.4
3.90275e-09	0.293986	0.007	0.027	8.18329e-05	0	tex2
3.91449e-09	0.874174	0.012	0.035	8.20791e-05	0	nav1b
3.91867e-09	0.435901	0.007	0.026	8.21667e-05	0	pum3
3.95675e-09	0.585669	0.011	0.034	8.29651e-05	0	arhgap21b
3.96601e-09	0.590191	0.007	0.026	8.31593e-05	0	xrcc1
3.9701e-09	0.130194	0.003	0.02	8.32451e-05	0	mcoln1a
3.99329e-09	0.101174	0.006	0.025	8.37313e-05	0	ppp1r13bb
4.09269e-09	0.391832	0.006	0.025	8.58154e-05	0	wu:fc21g02
4.09711e-09	0.978251	0.006	0.025	8.59081e-05	0	si:ch1073-322p19.1
4.10426e-09	0.678115	0.006	0.025	8.6058e-05	0	dpp9
4.16993e-09	0.40033	0.006	0.025	8.7435e-05	0	BX530077.1
4.23537e-09	0.467807	0.005	0.024	8.88072e-05	0	josd1
4.39846e-09	0.567495	0.008	0.029	9.2227e-05	0	fnbp1b
4.43213e-09	0.223734	0.006	0.025	9.29329e-05	0	ppip5k1a
4.51536e-09	0.559871	0.007	0.026	9.46781e-05	0	cap1
4.79686e-09	0.642659	0.007	0.027	0.00010058	0	ppp4r2a
4.87546e-09	0.650441	0.005	0.023	0.000102229	0	thoc5
4.8831e-09	0.66124	0.012	0.035	0.000102389	0	pcdh1g33
4.90727e-09	0.204059	0.009	0.029	0.000102896	0	tppp2
4.97492e-09	0.433065	0.006	0.025	0.000104314	0	si:dkey-16p21.7
5.02106e-09	0.320594	0.004	0.021	0.000105282	0	pnpla8
5.03296e-09	0.503403	0.004	0.021	0.000105531	0	otud6b
5.03524e-09	0.705775	0.009	0.03	0.000105579	0	appbp2
5.08057e-09	0.442049	0.006	0.024	0.000106529	0	brinp3a.1
5.13261e-09	0.253264	0.004	0.022	0.000107621	0	cuedc1a
5.14042e-09	0.47871	0.008	0.028	0.000107784	0	adam17a
5.14635e-09	0.563176	0.011	0.034	0.000107909	0	sfxn5b
5.14641e-09	0.585478	0.005	0.023	0.00010791	0	utp3
5.15087e-09	0.305959	0.005	0.023	0.000108003	0	ube2g2
5.18596e-09	0.642177	0.005	0.024	0.000108739	0	alg9
5.19193e-09	0.722352	0.005	0.024	0.000108864	0	vangl1
5.24672e-09	0.588487	0.008	0.028	0.000110013	0	syt12
5.25255e-09	0.390706	0.006	0.025	0.000110136	0	tfb2m
5.27421e-09	1.0628	0.011	0.033	0.00011059	0	retreg3
5.325e-09	0.577365	0.009	0.03	0.000111655	0	lmtk2
5.50654e-09	0.50234	0.004	0.022	0.000115461	0	errfi1a
5.51924e-09	0.451703	0.005	0.024	0.000115727	0	ptpa
5.54542e-09	0.199479	0.005	0.023	0.000116276	0	clockb
5.59499e-09	0.124793	0.007	0.027	0.000117316	0	ppp3cca
5.7875e-09	0.567608	0.006	0.024	0.000121352	0	preb
5.854e-09	0.389717	0.005	0.023	0.000122747	0	ccnyl1
5.8776e-09	0.501664	0.005	0.024	0.000123242	0	tfcp2
6.44171e-09	0.204213	0.007	0.027	0.00013507	0	C9H2orf49
6.52418e-09	0.600673	0.003	0.019	0.000136799	0	clns1a
6.60865e-09	0.340207	0.008	0.028	0.00013857	0	CABZ01070631.2
6.6703e-09	0.505511	0.007	0.026	0.000139863	0	gspt1
6.74688e-09	0.23509	0.005	0.022	0.000141469	0	tmem145
6.75102e-09	0.13775	0.005	0.022	0.000141555	0	rnf103
6.78524e-09	0.678226	0.014	0.037	0.000142273	0	dscaml1
6.79873e-09	0.727813	0.01	0.031	0.000142556	0	kalrna
6.9784e-09	0.19323	0.003	0.019	0.000146323	0	socs6b
7.10785e-09	0.692184	0.006	0.024	0.000149037	0	fdx2
7.14545e-09	0.198669	0.004	0.021	0.000149826	0	nt5c2a
7.17436e-09	0.414012	0.005	0.023	0.000150432	0	si:ch73-347e22.4
7.22181e-09	0.321974	0.005	0.022	0.000151427	0	si:ch211-160o17.2
7.24554e-09	0.437544	0.006	0.025	0.000151924	0	znf646
7.25893e-09	0.641256	0.009	0.029	0.000152205	0	si:ch73-376l24.3
7.26095e-09	1.01228	0.008	0.028	0.000152248	0	ext2
7.27009e-09	0.464914	0.006	0.025	0.000152439	0	kctd10
7.32284e-09	0.754339	0.009	0.03	0.000153545	0	sema6e
7.45202e-09	0.366023	0.006	0.024	0.000156254	0	vti1a
7.54015e-09	0.460581	0.01	0.031	0.000158102	0	pcdh1g11
7.6435e-09	0.134188	0.005	0.023	0.000160269	0	pdrg1
7.66163e-09	0.234069	0.004	0.021	0.000160649	0	agla
7.87583e-09	0.664775	0.006	0.025	0.00016514	0	akt3a
8.10342e-09	0.285244	0.005	0.023	0.000169912	0	kat14
8.21105e-09	0.381312	0.005	0.022	0.000172169	0	znf513a
8.2565e-09	0.395052	0.006	0.025	0.000173122	0	pigf
8.3292e-09	0.246679	0.003	0.02	0.000174647	0	clptm1l
8.37324e-09	0.907631	0.016	0.04	0.00017557	0	kirrel1a
8.40007e-09	0.644831	0.014	0.036	0.000176133	0	dlg5a
8.48978e-09	0.120895	0.006	0.024	0.000178014	0	sh3glb1b
8.50169e-09	0.207058	0.008	0.027	0.000178263	0	sez6b
8.54243e-09	0.178614	0.005	0.023	0.000179118	0	slc25a46
8.59194e-09	1.09921	0.011	0.032	0.000180156	0	lima1a
8.74941e-09	0.481464	0.004	0.021	0.000183458	0	mrps18b
[truncated: 66,136 more rows]
