# Supplementary material for: Loss of Stim2 in zebrafish induces glaucoma-like phenotype
Source: Sci Rep. 2024 Oct 18;14:24442. doi: 10.1038/s41598-024-74909-0 (PMC11489432; doi:10.1038/s41598-024-74909-0)
Supplement: Supplementary file 3 — Supplementary Information 3. [file 41598_2024_74909_MOESM3_ESM.xlsx]

## Sheet: cells_propotion
BaselineProp.clusters	BaselineProp.Freq	PropMean.stim2ab	PropMean.tg	PropRatio	Tstatistic	P.Value	FDR
7_diencephalon_tuberculum_[GABAergic, glycinergic]	0.0467433	0.0350983	0.0585197	0.599769	-17.4788	3.38e-05	0.000913287
10_diencephalon_[glutamatergic]	0.0308908	0.0226704	0.0392298	0.577888	-11.9591	0.000171331	0.00231297
17_optic_tectum_[GABAergic]	0.0195881	0.0155894	0.0236298	0.659735	-7.9023	0.000970651	0.00873586
23_neurons/blood?	0.00799808	0.00608126	0.00993162	0.612313	-6.28754	0.00245164	0.0122572
3_retinal_interneurons_amacrine	0.0912835	0.0965776	0.0858934	1.12439	6.22507	0.00255111	0.0122572
5_diencephalon_[GABAergic]	0.059818	0.0640477	0.0555478	1.15302	6.12331	0.00272382	0.0122572
2_retinal_interneurons_[GABAergic]	0.103688	0.111085	0.0961514	1.15531	5.61234	0.00383864	0.0148062
14_diencephalon_[GABAergic]	0.0206418	0.0183739	0.0229287	0.801348	-4.67577	0.0077176	0.0260469
0_cluster	0.11705	0.12288	0.111297	1.10407	3.23602	0.0281545	0.0844634
4_optic_tectum_[GABAergic]	0.0638889	0.0665227	0.0611821	1.08729	2.98598	0.0364067	0.0982981
15_diencephalon_[glutamatergic]	0.0204502	0.0191391	0.0217934	0.878208	-2.86326	0.0414566	0.101757
8_telencephalon_pallium_[glutamatergic]	0.040182	0.0423733	0.0380291	1.11423	2.48738	0.0626531	0.14097
21_Purkinje_neurons_[GABAergic]	0.012069	0.012655	0.01147	1.10331	1.87928	0.127601	0.238242
16_retinal_progenitors	0.019636	0.0171861	0.0222305	0.773085	-1.90661	0.130518	0.238242
12_pharyngeal_arch	0.0262931	0.0250557	0.0275837	0.908352	-1.81	0.138733	0.238242
11_cluster	0.0285441	0.0303042	0.0268344	1.1293	1.79556	0.141181	0.238242
19_hindbrain	0.0184387	0.0193221	0.0175755	1.09938	1.74453	0.150192	0.238541
13_progenitors_incl._some_retina	0.0259579	0.0267361	0.0251399	1.06349	1.45547	0.213659	0.320489
6_cluster	0.0491858	0.05226	0.0458546	1.13969	1.41066	0.232372	0.330213
20_progenitors_cells	0.0162835	0.0165597	0.0160087	1.03442	0.755696	0.488685	0.629532
1_hindbrain_[glycinergic]	0.106801	0.105502	0.10811	0.975882	-0.753942	0.489636	0.629532
18_neurons_cranial_ganglion_[glutamatergic]	0.0184866	0.0177366	0.0192132	0.923142	-0.670717	0.539754	0.634619
24_cluster	0.00579502	0.00600629	0.00559736	1.07306	0.663361	0.540602	0.634619
22_neural_crest	0.0108716	0.0110423	0.010698	1.03218	0.555684	0.605767	0.681488
9_neurons_[glutamatergic]	0.0324234	0.0322439	0.0325141	0.991692	-0.121367	0.909352	0.964086
26_cerebellum_[glutamatergic]	0.00316092	0.00314318	0.00319322	0.984329	-0.0952025	0.928379	0.964086
25_retinal_progenitors	0.00383142	0.00380768	0.00384322	0.990753	-0.0459086	0.965414	0.965414
