# Supplementary material for: Loss of Stim2 in zebrafish induces glaucoma-like phenotype
Source: Sci Rep. 2024 Oct 18;14:24442. doi: 10.1038/s41598-024-74909-0 (PMC11489432; doi:10.1038/s41598-024-74909-0)
Supplement: Supplementary file 4 — Supplementary Information 4. [file 41598_2024_74909_MOESM4_ESM.xlsx]

## Sheet: 0_cluster
p_val	avg_log2FC	pct.1	pct.2	p_val_adj	gene
3.44202e-07	-10.3717	0	0.02	0.00721723	ins
9.01077e-07	-4.36834	0.001	0.021	0.0188938	scpp5
1.50979e-06	0.419479	0.738	0.683	0.0316572	zgc:158463
3.88985e-05	-0.363812	0.309	0.389	0.815623	rpl28
9.12999e-05	-0.425896	0.279	0.346	1	rps2
0.000110271	-0.460721	0.282	0.354	1	ppiab
0.000157148	3.62107	0.019	0.003	1	cart4
0.000195583	-0.334937	0.386	0.459	1	rps20
0.000345455	-0.401718	0.226	0.285	1	rpl35
0.000392265	9.37675	0.011	0	1	hipk2
0.000411353	-0.731327	0.041	0.075	1	rbm8a
0.000607079	0.223508	0.742	0.699	1	NC-002333.4
0.000625927	-0.482742	0.084	0.127	1	rsl24d1
0.00063429	-1.04977	0.029	0.057	1	eif1b
0.000917442	1.40107	0.047	0.023	1	ep300b
0.000956715	-2.25696	0.004	0.017	1	apoa1b
0.00102255	-0.339954	0.282	0.342	1	rpl32
0.00105824	1.64141	0.036	0.015	1	tub
0.00116707	1.73864	0.019	0.004	1	ablim1b
0.0011962	1.7319	0.022	0.006	1	atp6v1ba
0.00152676	2.95792	0.015	0.003	1	sh3bp5b
0.00153144	-0.27919	0.227	0.287	1	rpsa
0.00159862	-0.222166	0.29	0.357	1	rpl8
0.0015987	1.05126	0.062	0.035	1	cry3a
0.00160384	-2.24298	0.004	0.016	1	apoa2
0.00161368	4.36178	0.011	0.001	1	znf451
0.00206648	-2.27115	0.002	0.013	1	si:ch211-214j24.10
0.00209764	2.96144	0.012	0.002	1	ube2l3a
0.0021007	0.949631	0.053	0.029	1	pde4ba
0.00230347	-1.60329	0.009	0.025	1	c1qbp
0.00239565	2.71153	0.014	0.003	1	rln3a
0.00259215	-0.294069	0.352	0.404	1	rpl37.1
0.00270037	1.43475	0.02	0.006	1	doc2d
0.00270515	-2.02207	0.004	0.016	1	pias2
0.00277647	-0.235601	0.455	0.516	1	si:dkey-151g10.6
0.00293926	-2.14815	0.005	0.018	1	cbx4
0.00295023	-0.255288	0.369	0.435	1	rpl19
0.00314077	-0.296743	0.152	0.198	1	rack1
0.00330916	1.08757	0.052	0.029	1	si:dkey-28b4.7
0.00338902	0.47447	0.205	0.162	1	stx1b
0.00358085	1.5045	0.022	0.008	1	thsd7ba
0.00358798	-2.29031	0.002	0.012	1	magi2b
0.00375347	-3.01681	0.002	0.01	1	tmem132e
0.00381705	-2.11983	0.002	0.01	1	CYTH2
0.003819	1.27672	0.039	0.019	1	FO704772.2
0.00393791	2.40696	0.018	0.005	1	l1camb
0.0039652	-0.795422	0.032	0.056	1	atp5if1b
0.00399309	2.32635	0.015	0.003	1	raph1b
0.00403239	2.11037	0.015	0.003	1	naa15b
0.00407008	0.978102	0.089	0.06	1	pik3r3b
0.00412757	1.77528	0.018	0.005	1	ndufv2
0.00431554	-0.313553	0.328	0.378	1	faua
0.00486042	-0.334699	0.127	0.169	1	ywhah
0.00531954	-1.451	0.009	0.023	1	higd1a
0.00534669	-0.585988	0.063	0.093	1	rpl22l1
0.00534757	-2.26198	0.003	0.013	1	ssrp1a
0.00548979	0.35381	0.046	0.025	1	h1-10
0.00553829	0.948551	0.053	0.03	1	csnk2a1
0.00568258	-1.1944	0.012	0.027	1	eif2s1b
0.00580646	3.49559	0.012	0.003	1	vps4b
0.00580646	3.35696	0.012	0.003	1	selenom
0.00593102	-1.12213	0.018	0.036	1	tcea1
0.00612055	-1.33389	0.01	0.024	1	zgc:110425
0.00615957	-1.61615	0.005	0.016	1	ezh2
0.00616984	-2.06028	0.002	0.011	1	dalrd3
0.00620801	2.0188	0.014	0.003	1	ppm1ba
0.00621867	1.37728	0.017	0.005	1	arhgap21b
0.0062417	1.07586	0.036	0.018	1	mbnl2
0.00661123	-0.287955	0.143	0.185	1	rpl3
0.00666346	-3.16019	0.002	0.01	1	memo1
0.00670943	-2.54639	0.002	0.01	1	fam135a
0.00704948	-0.215542	0.335	0.39	1	rpl24
0.00732021	1.38443	0.021	0.008	1	asap1a
0.0073355	-0.447046	0.079	0.111	1	calm3b
0.0073841	-2.20797	0.004	0.014	1	si:ch211-239j9.1
0.00755829	-1.55635	0.007	0.019	1	mrps6
0.00766337	-2.04124	0.005	0.016	1	mcts1
0.00792135	-1.90401	0.005	0.016	1	sst1.1
0.00851605	2.4138	0.01	0.002	1	qrich1
0.00855303	1.00533	0.027	0.012	1	gria3b
0.00865554	1.32632	0.018	0.006	1	hspa4l
0.00866976	-1.12958	0.015	0.03	1	rnf146
0.00881668	-0.234413	0.255	0.3	1	eef1g
0.00902772	-0.900031	0.027	0.047	1	eif5a
0.00921117	3.47255	0.013	0.003	1	mdn1
0.00924591	2.2977	0.012	0.003	1	stom
0.00927732	2.12188	0.012	0.003	1	mafgb
0.00937214	1.93343	0.012	0.003	1	usp5
0.00944721	-0.742064	0.027	0.047	1	TXN
0.00946782	1.00179	0.012	0.003	1	fosl2
0.00948962	-1.04157	0.019	0.036	1	rnf165a
0.00961241	-0.182296	0.311	0.365	1	rps19
0.00977929	-1.47607	0.006	0.017	1	slc2a3a
0.00984129	-1.38685	0.006	0.017	1	gid8a
0.0101276	0.819711	0.041	0.023	1	klf7a
0.0104157	0.962215	0.028	0.013	1	ptprna
0.0106202	0.233771	0.487	0.453	1	CT027638.1
0.0106214	-2.06533	0.002	0.01	1	nedd8l
0.0106668	-2.24769	0.002	0.01	1	iffo1b
0.0107648	0.169685	0.002	0.01	1	pomca
0.0107704	-1.21155	0.011	0.024	1	mrps21
0.0109658	-0.35284	0.237	0.278	1	rpl30
0.0111017	1.01639	0.033	0.016	1	si:dkey-286j15.1
0.0112579	1.67324	0.019	0.007	1	kat6a
0.0114839	-0.270597	0.184	0.226	1	ybx1
0.0115446	-0.940456	0.014	0.029	1	tmem198a
0.0120784	-0.170777	0.313	0.363	1	rps7
0.0121406	-1.09254	0.015	0.029	1	GNAZ
0.012291	-0.972043	0.012	0.025	1	dscamb
0.0123395	-1.78309	0.004	0.013	1	cdr2l
0.0124001	1.53933	0.017	0.006	1	glra1
0.0126405	-0.231971	0.259	0.309	1	rps11
0.0128699	-1.17129	0.005	0.016	1	srsf3a
0.0130135	-0.51306	0.04	0.062	1	pacsin1a
0.0135326	1.38045	0.015	0.005	1	erp44
0.0137531	-0.918337	0.019	0.036	1	si:dkey-19e4.5
0.0137847	-0.95434	0.012	0.026	1	gng7
0.0138612	2.01691	0.014	0.004	1	elmsan1b
0.0138626	-1.29499	0.008	0.019	1	prpf38b
0.0139314	-0.252505	0.332	0.38	1	rps12
0.0141786	-0.260095	0.341	0.389	1	rplp0
0.0143185	2.22098	0.011	0.003	1	C5H12orf49
0.0144997	1.68195	0.019	0.008	1	neo1a
0.0146726	-0.246965	0.369	0.412	1	rpl17
0.0147133	1.46435	0.012	0.003	1	nucb1
0.0150852	-0.247626	0.281	0.327	1	rps5
0.0151143	-2.16981	0.003	0.011	1	arl4cb
0.0151977	-1.60787	0.003	0.011	1	arpc5lb
0.0155831	0.672009	0.067	0.044	1	tet3
0.0158282	-0.879329	0.022	0.038	1	cxxc5a
0.016121	-0.255148	0.153	0.191	1	actb1
0.0161875	-1.02818	0.011	0.023	1	prpf4bb
0.0166283	1.28734	0.022	0.01	1	psap
0.0166642	-1.10884	0.019	0.034	1	dynlt3
0.0167494	-0.347964	0.217	0.255	1	uba52
0.0167981	0.581659	0.067	0.044	1	gpatch8
0.0169873	-0.826245	0.029	0.047	1	ss18
0.017421	-0.582047	0.009	0.02	1	casc4
0.0175838	-0.824411	0.019	0.034	1	pou2f2a.1
0.0180252	-2.94399	0.002	0.01	1	kcna1a
0.0181046	0.620421	0.028	0.014	1	atcayb
0.0181539	-2.41809	0.002	0.01	1	tars3
0.0186547	-1.01999	0.002	0.01	1	polr2gl
0.0186846	-0.353948	0.046	0.069	1	oaz1b
0.0198397	1.30963	0.015	0.005	1	cacna1g
0.0199533	1.23392	0.015	0.005	1	fign
0.0200391	1.02605	0.039	0.023	1	mt-nd5
0.0201186	-1.11539	0.005	0.015	1	ino80c
0.0203063	-1.23585	0.013	0.026	1	nasp
0.020386	-1.09788	0.022	0.038	1	polr2d
0.0204775	-0.239342	0.435	0.474	1	si:ch73-1a9.3
0.0205422	-0.26396	0.058	0.083	1	atp6v0ca
0.0205681	-0.853809	0.016	0.03	1	zc3h4
0.0207942	1.92849	0.013	0.004	1	nbr1a
0.0212436	1.49761	0.013	0.004	1	fndc3a
0.0214216	-0.161591	0.363	0.414	1	eef1a1l1
0.0215285	-0.896113	0.017	0.031	1	puf60a
0.0219075	2.14066	0.012	0.003	1	nav3
0.0221482	1.44086	0.012	0.003	1	timm10
0.0221573	2.52762	0.01	0.003	1	si:ch73-22o12.1
0.0222104	-0.257795	0.294	0.337	1	actb2
0.0223248	1.44805	0.012	0.003	1	si:dkey-172j4.3
0.0223617	1.84272	0.01	0.003	1	epdr1
0.0223691	1.17251	0.012	0.003	1	etfa
0.0224949	1.25753	0.01	0.003	1	tusc2a
0.0226192	-0.282713	0.335	0.374	1	marcksl1a
0.0229267	-1.66652	0.009	0.019	1	enah
0.023004	-0.591252	0.036	0.055	1	nono
0.0236456	-0.950836	0.024	0.04	1	sf3b6
0.0236527	1.32795	0.017	0.007	1	egr1
0.0237573	0.657689	0.075	0.053	1	spen
0.0247613	-2.07514	0.005	0.013	1	skia
0.0247988	1.03725	0.023	0.011	1	astn1
0.0248884	-1.89069	0.005	0.013	1	scaf4b
0.0250248	0.641053	0.04	0.023	1	lrp8
0.0250862	1.06762	0.026	0.013	1	ube2ql1
0.0252833	-0.250739	0.057	0.08	1	eif3f
0.0252898	-0.597757	0.019	0.033	1	rab5aa
0.0253068	-2.07038	0.003	0.01	1	vps18
0.0253165	0.963534	0.043	0.027	1	eif4a1b
0.0253876	-1.72097	0.003	0.01	1	dgcr8
0.0253876	-1.51241	0.003	0.01	1	cwc27
0.0254121	-0.245642	0.26	0.3	1	rpl11
0.025428	-1.64515	0.003	0.01	1	glcci1a
0.0254352	1.50888	0.019	0.009	1	plk3
0.0255086	-1.48673	0.005	0.013	1	hccsb
0.025527	1.54426	0.019	0.009	1	rap1b
0.0256655	-0.637358	0.015	0.028	1	ndufb3
0.0256993	-1.34868	0.003	0.01	1	shrprbck1r
0.0257	0.587531	0.051	0.033	1	creb1a
0.0263659	-2.05256	0.007	0.016	1	sarnp
0.0265429	-1.11055	0.016	0.029	1	ube2d1b
0.0267696	-0.286325	0.135	0.167	1	rps3
0.0267991	1.52491	0.022	0.01	1	selenow2a
0.0271627	-0.485205	0.086	0.112	1	ddx5
0.0275711	-1.22478	0.007	0.016	1	bri3bp
0.0275993	1.21802	0.022	0.01	1	ptprdb
0.027681	-1.23494	0.007	0.016	1	srp19
0.0276867	-0.630774	0.026	0.042	1	eif2s3
0.0278993	-1.32905	0.017	0.03	1	si:ch211-196c10.15
0.0280594	-0.471491	0.083	0.108	1	sumo2b
0.0285963	1.0674	0.029	0.016	1	rab11fip3
0.0287577	1.39651	0.014	0.005	1	zeb2a
0.0288314	1.45816	0.014	0.005	1	scn2b
0.0288531	1.06814	0.024	0.012	1	pum1
0.0288531	1.19484	0.024	0.012	1	PRKAR2B
0.0289053	1.2038	0.014	0.005	1	sh3pxd2aa
0.0290784	1.28547	0.014	0.005	1	pcdh1g13
0.0292819	1.41758	0.018	0.008	1	nlgn3b
0.0295743	0.467266	0.084	0.062	1	nanos1
0.0300975	-0.15149	0.276	0.317	1	rps26l
0.0304505	-1.40664	0.005	0.014	1	cckb
0.0304659	-0.226217	0.072	0.097	1	ier2b
0.0305321	1.61486	0.02	0.01	1	sh3glb2b
0.0307579	-0.265815	0.375	0.413	1	zgc:171772
0.0308183	-0.917115	0.018	0.031	1	sept6
0.0309444	-0.293536	0.032	0.049	1	mbd3b
0.0312642	1.50693	0.012	0.004	1	rabep1
0.0314054	1.36897	0.012	0.004	1	pleca
0.0314904	1.21473	0.012	0.004	1	grm5a
0.0315454	-0.737318	0.018	0.031	1	dnaja2a
0.0316171	-1.0985	0.008	0.017	1	snrpa
0.0317392	0.778341	0.045	0.029	1	ldb1a
0.0319173	0.891009	0.04	0.024	1	hnrnpl
0.0319939	0.463425	0.098	0.075	1	appa
0.0321434	-0.235158	0.305	0.342	1	rps14
0.0323624	1.06339	0.02	0.01	1	CR383676.3
0.0326163	-1.69557	0.004	0.011	1	dnmt3ba
0.0330287	-1.31219	0.004	0.011	1	polr2j
0.0332714	1.13651	0.022	0.011	1	cltca
0.0333329	1.68932	0.011	0.003	1	mindy3
0.033408	0.74829	0.02	0.01	1	zgc:77056
0.0336826	-0.274926	0.194	0.227	1	rpl36
0.0337236	1.15929	0.016	0.007	1	rbm7
0.0340676	0.862379	0.048	0.031	1	srrm4
0.0344481	-0.327577	0.038	0.056	1	mab21l1
0.0345437	0.785323	0.037	0.023	1	eif3s10
0.034802	0.640999	0.048	0.031	1	syt2a
0.0349593	-0.517333	0.078	0.102	1	ran
0.035071	0.244112	0.508	0.484	1	mt-co2
0.0352681	0.752708	0.027	0.015	1	rnf2
0.0354065	-1.45168	0.006	0.015	1	si:ch211-257p13.3
0.0357241	-1.60254	0.006	0.015	1	lsm5
0.0358693	-1.44041	0.006	0.015	1	ppp6c
0.0360216	-0.388639	0.101	0.128	1	hnrnpabb
0.0361025	-1.25185	0.006	0.015	1	washc2c
0.0361464	-1.13731	0.006	0.015	1	rsl1d1
0.0368143	-0.727312	0.012	0.023	1	rogdi
0.0368485	1.05831	0.019	0.009	1	myo18ab
0.0374921	1.00885	0.03	0.017	1	DOCK4
0.0375009	-0.397613	0.246	0.275	1	rps28
0.0375207	1.43255	0.015	0.006	1	fam117ba
0.0378653	1.15482	0.021	0.01	1	efnb3b
0.0379116	-0.297888	0.116	0.144	1	mt-nd4
0.0383033	-0.155389	0.435	0.477	1	tmsb4x
0.0388172	1.28902	0.023	0.012	1	fgf13a
0.0390899	-0.76749	0.009	0.019	1	znf395b
0.0394035	-0.772408	0.012	0.023	1	nr3c1
0.0394861	0.586515	0.033	0.019	1	pcdh1g9
0.0397547	-1.48642	0.005	0.012	1	slc25a55a
0.0399144	-1.56138	0.005	0.012	1	numbl
0.0399856	-1.50778	0.005	0.012	1	ctif
0.0401576	-0.232644	0.306	0.342	1	rps13
0.0406824	-0.704827	0.017	0.029	1	polr2l
0.0408896	-0.726363	0.017	0.029	1	pnisr
0.0410351	-1.29604	0.007	0.016	1	blmh
0.0412763	1.76261	0.013	0.005	1	pip5k1cb
0.0414131	1.57183	0.013	0.005	1	LO017938.1
0.0415331	1.52539	0.013	0.005	1	rnf24
0.0416872	-1.79009	0.003	0.01	1	akap1b
0.0417724	-1.68539	0.003	0.01	1	siah2l
0.0419432	-1.6361	0.003	0.01	1	gemin2
0.041986	-1.42402	0.003	0.01	1	arntl1b
0.0421147	-1.2924	0.003	0.01	1	mrpl4
0.0421548	-0.345713	0.096	0.121	1	COX5B
0.042207	1.1177	0.013	0.005	1	tsc22d3
0.0423675	-0.72047	0.013	0.024	1	ca16b
0.0423988	0.964553	0.013	0.005	1	abca5
0.0424162	-1.06764	0.003	0.01	1	si:ch211-162e15.3
0.0425243	-1.06207	0.003	0.01	1	szrd1
0.0426782	-1.12431	0.01	0.02	1	cops7a
0.0430132	0.329965	0.3	0.27	1	mt-co1
0.0432586	1.22868	0.019	0.01	1	phactr1
0.043273	-0.219433	0.282	0.319	1	rps3a
0.0436045	0.928356	0.04	0.025	1	kcnc1a
0.0438233	0.513805	0.078	0.058	1	atp1b2a
0.0444633	-0.445657	0.018	0.03	1	ogt.1.1
0.0446235	-0.350846	0.181	0.212	1	rpl29
0.0454034	-1.48211	0.008	0.016	1	copb2
0.0454619	2.02895	0.012	0.004	1	bap1
0.045746	0.75163	0.052	0.036	1	sptan1
0.0459369	-1.01114	0.011	0.021	1	anapc11
0.0459507	-1.33342	0.008	0.016	1	tead1b
0.0463022	1.37057	0.012	0.004	1	camkvb
0.0470586	0.318893	0.07	0.05	1	aldocb
0.0470959	-0.949127	0.008	0.016	1	tp53inp1
0.0472322	-0.895151	0.008	0.016	1	dnajc8
0.0473005	-0.952035	0.008	0.016	1	xpr1b
0.0473102	-1.34448	0.005	0.013	1	echs1
0.0473494	-1.43664	0.005	0.013	1	dscama
0.047409	1.26436	0.015	0.007	1	fgf12a
0.0475646	0.287328	0.277	0.245	1	hsp90aa1.2
0.0476358	0.706977	0.059	0.042	1	gad2
0.0481171	0.625242	0.062	0.044	1	tmeff1b
0.0483572	0.588252	0.032	0.019	1	nmnat2
0.048582	-0.142704	0.261	0.304	1	naca
0.0487179	-0.754103	0.005	0.013	1	sox5
0.0493684	-0.871135	0.022	0.035	1	bud31
0.0494096	0.770685	0.046	0.031	1	caskin1
0.0494232	2.07351	0.01	0.003	1	tia1l
0.0497009	1.92483	0.01	0.003	1	oat
0.0498135	1.19697	0.018	0.009	1	ubr4
0.0498402	1.70364	0.01	0.003	1	fam193a
0.0500482	1.0215	0.018	0.009	1	rfx7b
0.0501267	0.537968	0.095	0.074	1	clstn1
0.0502134	-1.43831	0.009	0.017	1	mrps24
0.0502839	0.980193	0.018	0.009	1	rnf40
0.0503177	1.4772	0.02	0.01	1	lratd1
0.0504008	1.31034	0.01	0.003	1	cux2b
0.0505205	1.18182	0.018	0.009	1	ino80
0.0506305	0.376839	0.121	0.096	1	stxbp1a
0.0507257	-0.207138	0.255	0.29	1	hmgb1a
0.0512069	0.741286	0.038	0.024	1	caly
0.0513535	-1.04793	0.009	0.017	1	CR352285.1
0.0514075	0.82581	0.018	0.009	1	axin1
0.0516423	-0.617712	0.012	0.022	1	pdzd11
0.0517338	-0.622171	0.022	0.035	1	uqcrfs1
0.0517776	-1.92287	0.004	0.01	1	akt3b
0.051994	-1.78451	0.004	0.01	1	gng8
0.0520526	1.19246	0.022	0.012	1	pax2a
0.0521146	-1.68425	0.004	0.01	1	smarcc1b
0.0522112	-1.59069	0.004	0.01	1	nfe2l3
0.0522531	1.04645	0.02	0.01	1	slc1a2b
0.0523079	-1.45119	0.004	0.01	1	prpf31
0.0523356	0.541311	0.059	0.042	1	nrn1a
0.0523696	0.669481	0.027	0.016	1	map1b
0.052523	-0.500465	0.033	0.048	1	ing4
0.0525269	0.873123	0.022	0.012	1	clk2a
0.0525992	-1.39666	0.004	0.01	1	lrfn5b
0.0529406	-1.09279	0.004	0.01	1	chd8
0.0529406	-1.00837	0.004	0.01	1	phf12a
0.053063	-1.11441	0.004	0.01	1	mpped1
0.0530772	-0.944108	0.012	0.023	1	BX005228.2
0.0533295	-0.320115	0.028	0.042	1	rbmx
0.053377	1.20477	0.014	0.006	1	gadd45ga
0.0534177	1.24241	0.014	0.006	1	fam102bb
0.0535603	1.16666	0.014	0.006	1	si:ch73-233f7.1
0.0536302	0.780216	0.047	0.032	1	ndufb10
0.054464	0.700364	0.014	0.006	1	zgc:110130
0.0545729	0.741108	0.033	0.02	1	pcdh17
0.0545799	-1.17777	0.006	0.014	1	snrpb2
0.054594	0.635506	0.025	0.014	1	gria4a
0.0547917	-1.264	0.006	0.014	1	emc7
0.0550042	-0.975657	0.006	0.014	1	g3bp1
0.0550057	0.588148	0.047	0.032	1	golga7ba
0.0551779	0.638262	0.041	0.027	1	rbfox3a
0.0553621	-0.881328	0.018	0.029	1	foxo3b
0.0557114	-1.08381	0.013	0.023	1	plxna1a
0.0557778	0.754249	0.039	0.025	1	fmnl2b
0.0560189	-0.454595	0.022	0.036	1	myef2
0.0565409	-0.876579	0.009	0.018	1	map1lc3a
0.0568018	-0.844814	0.009	0.018	1	ncoa5
0.0569198	0.909882	0.028	0.016	1	hivep3a
0.0571261	-0.168914	0.318	0.352	1	rpl23
0.057184	0.684723	0.058	0.042	1	srrm1
0.0572227	-0.220333	0.286	0.317	1	cfl1
0.0573877	-0.369234	0.093	0.115	1	atp6v1g1
0.0575351	1.17425	0.031	0.019	1	ndufb2
0.057864	-0.200606	0.272	0.302	1	rps27.1
0.0578727	0.56015	0.054	0.038	1	nr2f1a
0.0583172	1.01584	0.016	0.008	1	kmt2ca
0.0583853	1.01725	0.031	0.019	1	negr1
0.0586582	0.749698	0.016	0.008	1	actr2a
0.0590435	-0.247822	0.331	0.366	1	rps21
0.0590614	1.00543	0.016	0.008	1	ttyh3a
0.0591709	1.16135	0.019	0.01	1	acsl1a
0.0597268	0.395453	0.028	0.016	1	sox6
0.0598687	1.05639	0.019	0.01	1	lmnb1
0.0603282	1.28227	0.012	0.005	1	scaper
0.0606064	0.208824	0.347	0.31	1	gpm6aa
0.0608855	-0.495832	0.019	0.03	1	si:dkey-56f14.7
0.0609407	0.853976	0.031	0.019	1	ap2a1
0.0611111	0.866088	0.019	0.01	1	mink1
0.0612134	-1.1776	0.007	0.015	1	pum2
0.0619652	0.647811	0.07	0.052	1	chd6
0.0622504	0.40587	0.039	0.025	1	ctsla
0.0623747	-0.850746	0.01	0.019	1	pcmtd1
0.0624856	-0.388746	0.026	0.039	1	ik
0.0626251	0.67861	0.023	0.013	1	taok1a
0.0627045	-1.46252	0.005	0.011	1	ahsa1b
0.0628645	-0.945583	0.005	0.011	1	znf770
0.0634818	0.59458	0.06	0.043	1	vat1
0.063718	-0.653889	0.02	0.032	1	ogdha
0.0639787	0.784744	0.029	0.017	1	spock2
0.063994	-0.838615	0.005	0.011	1	si:ch73-238c9.1
0.0640196	-1.01105	0.022	0.035	1	rtn4r
0.0652154	0.743198	0.047	0.033	1	lhx9
0.0655544	1.38361	0.015	0.007	1	mark3b
0.0656939	1.262	0.015	0.007	1	acsbg2
0.0659357	-0.585174	0.032	0.046	1	eif5
0.0662336	-1.66183	0.008	0.016	1	gadd45gip1
0.0667508	1.61139	0.011	0.004	1	hint2
0.0669599	0.992498	0.015	0.007	1	efnb2a
0.0670659	-1.29801	0.008	0.016	1	slirp
0.0670781	0.824601	0.015	0.007	1	snrnp200
0.0671589	-1.29246	0.008	0.016	1	trappc4
0.0673985	1.25027	0.011	0.004	1	si:dkey-159f12.2
0.0674268	1.36282	0.011	0.004	1	crim1
0.0674268	1.83203	0.011	0.004	1	UTP14C
0.0674833	1.35289	0.011	0.004	1	FO704772.3
0.0675966	1.34774	0.011	0.004	1	RIMS2
0.0677669	1.27811	0.011	0.004	1	tmem106ba
0.0677693	-0.627571	0.032	0.046	1	ddx61
0.0678104	1.07359	0.022	0.012	1	lrp1aa
0.0680513	1.16722	0.011	0.004	1	znf410
0.0684774	1.21879	0.019	0.01	1	mbd1b
0.0688275	-0.76742	0.008	0.016	1	si:dkeyp-44a8.2
0.0691465	1.09295	0.017	0.009	1	ndufv3
0.0692256	-0.591841	0.015	0.026	1	tomm70a
0.0693699	1.06802	0.017	0.009	1	myo9ab
0.0693753	-0.818934	0.008	0.016	1	cul3a
0.0693753	-0.92711	0.008	0.016	1	tars1
0.0693805	0.989527	0.022	0.012	1	atp6v0a1b
0.0695457	-0.58013	0.035	0.049	1	myl12.1
0.0696612	0.904041	0.017	0.009	1	tax1bp1b
0.0699787	-0.326831	0.041	0.057	1	cct2.1
0.0701138	-0.167568	0.105	0.13	1	fkbp1aa
0.0702645	-0.368724	0.069	0.088	1	cbx3a
0.0707006	-0.91901	0.012	0.021	1	ppp2r5ea
0.0707831	-0.655364	0.012	0.021	1	smim15
0.0708907	-0.793245	0.017	0.028	1	wnk1a
0.0709993	-0.583378	0.016	0.027	1	ranbp1
0.0716227	-1.45572	0.005	0.012	1	spoplb
0.0716553	-1.28488	0.012	0.022	1	kif5c
0.0717645	0.365116	0.077	0.059	1	srgap3
0.0720763	-1.26225	0.005	0.012	1	epb41l3a
0.0722471	-1.34207	0.005	0.012	1	tppp2
0.0725895	-1.02354	0.005	0.012	1	lpgat1
0.0726181	-0.639251	0.005	0.012	1	pqbp1
0.0726366	-0.992003	0.012	0.022	1	mid1ip1b
0.0729933	0.577146	0.038	0.025	1	ahi1
0.0730195	-1.17062	0.005	0.012	1	si:ch211-151p13.8
0.0732496	-0.840778	0.005	0.012	1	herc2
0.0734804	-0.829572	0.005	0.012	1	hnrnpa3
0.0743098	1.47429	0.013	0.006	1	prkacab
0.0746323	-0.811722	0.012	0.022	1	puraa
0.0749855	-0.844552	0.009	0.016	1	etnk1
0.0750458	-0.138197	0.369	0.41	1	tuba1c
0.0751044	1.41798	0.013	0.006	1	pxk
0.0751595	1.43257	0.013	0.006	1	ing2
0.0754983	0.9647	0.025	0.015	1	cicb
0.0757771	0.527743	0.027	0.016	1	camk2b1
0.0758012	-0.753507	0.009	0.016	1	nptx1l
0.0761892	0.84618	0.03	0.019	1	cadpsb
0.077572	0.739393	0.03	0.019	1	ube2h
0.0778256	1.0378	0.022	0.013	1	ap3s2
0.0779298	0.730421	0.03	0.019	1	sh3gl3a
0.0782896	0.578479	0.036	0.023	1	slc6a1a
0.0784144	-0.32887	0.018	0.029	1	hnrnpk
0.0784156	0.836912	0.022	0.013	1	tnpo1
0.0784207	0.572374	0.025	0.015	1	spcs2
0.0791195	1.15418	0.015	0.008	1	atp8a1
0.0791456	1.10846	0.015	0.008	1	sdha
0.0797302	0.689485	0.04	0.027	1	creb3l3l
0.0801959	-0.593505	0.013	0.023	1	taf10
0.0802628	0.492877	0.025	0.015	1	ndufc2
0.0802767	0.911399	0.015	0.008	1	shisa9b
0.0808073	0.900554	0.015	0.008	1	lrp1bb
0.0809207	0.589865	0.022	0.013	1	psmd8
0.0809684	0.8889	0.02	0.011	1	ap3d1
0.0811746	-1.21802	0.006	0.013	1	ndufs8a
0.081482	-0.420095	0.019	0.029	1	slc3a2b
0.0815444	0.761257	0.028	0.017	1	baz2a
0.0816489	0.504092	0.078	0.061	1	nat8l
0.0816548	-1.22002	0.006	0.013	1	jph1a
0.0818334	0.829947	0.018	0.01	1	mpp3a
0.0819098	-0.525894	0.031	0.044	1	sept3
0.08194	0.778511	0.02	0.011	1	rab11ba
0.0820768	-1.21116	0.006	0.013	1	kirrel3a
0.0826381	-1.51843	0.004	0.01	1	pde4a
0.0829872	-0.764585	0.006	0.013	1	syncripl
0.0830024	-1.34424	0.004	0.01	1	mrpl47
0.0832313	-0.725623	0.006	0.013	1	prpf39
0.0833536	-0.425623	0.006	0.013	1	si:ch211-153j24.3
0.083368	-1.18811	0.004	0.01	1	pfdn2
0.0834413	-1.27134	0.004	0.01	1	ndufaf2
0.0838859	-0.242315	0.077	0.098	1	rpl6
0.0839558	-0.912262	0.004	0.01	1	si:ch73-233f7.7
0.0841524	-0.566703	0.014	0.023	1	rufy3
0.0843248	-0.782824	0.004	0.01	1	fgfr3
0.0843867	0.896457	0.026	0.016	1	si:ch211-212k18.4
0.0845469	-0.74656	0.004	0.01	1	fnbp1l
0.0848334	-1.13258	0.01	0.018	1	aimp2
0.0850788	1.70173	0.012	0.005	1	adrm1
0.0852171	-0.137261	0.117	0.142	1	jpt1b
0.0859827	0.430177	0.101	0.082	1	ncl
0.0861908	1.23464	0.012	0.005	1	nop58
0.0866461	-0.192528	0.227	0.254	1	rps16
0.0868216	-0.643914	0.01	0.018	1	ralaa
0.0869223	0.370894	0.059	0.043	1	adcyap1r1a.1
0.0870135	0.83183	0.023	0.014	1	iqsec1b
0.0878844	-1.73815	0.007	0.014	1	ythdf1
0.0879715	-0.695034	0.023	0.035	1	si:dkeyp-69b9.6
0.0883301	-0.573977	0.015	0.024	1	asxl1
0.0883711	-0.453363	0.022	0.033	1	sf1
0.0896715	-0.608302	0.015	0.025	1	dclk1a
0.0898245	1.40754	0.014	0.007	1	znf703
0.089964	-0.387148	0.034	0.048	1	ndufb7
0.0899757	0.719378	0.041	0.029	1	zgc:165603
0.0900796	1.28903	0.019	0.01	1	cbx7a
0.090389	-0.610027	0.015	0.025	1	zc3h18
0.0904912	0.425402	0.037	0.025	1	romo1
0.0906768	-1.14672	0.007	0.014	1	aebp2
0.0906768	-0.938493	0.007	0.014	1	dek
0.0906841	1.19585	0.014	0.007	1	ebf1b
0.0907397	-1.09171	0.007	0.014	1	ache
0.0908074	1.28617	0.014	0.007	1	tle5
0.0908701	0.887736	0.021	0.012	1	si:ch211-276i12.9
0.0910193	1.40264	0.016	0.009	1	bcl9
0.0911783	1.32565	0.014	0.007	1	junbb
0.0912092	1.22146	0.014	0.007	1	atg13
0.091621	-0.141705	0.275	0.305	1	hmgb3a
0.0917184	-0.867567	0.007	0.014	1	sdhc
0.0919088	-0.739846	0.007	0.014	1	dolpp1
0.0919088	-0.698144	0.007	0.014	1	sertad4
0.0927364	0.941316	0.014	0.007	1	frmpd1b
0.0930559	-0.905099	0.017	0.027	1	dhx38
0.0930602	0.306417	0.064	0.049	1	idh2
0.0931645	1.25862	0.016	0.009	1	atp1b1b
0.093271	1.01555	0.014	0.007	1	si:ch211-220f16.2
0.0937671	-0.656269	0.011	0.019	1	dchs1b
0.0943887	0.789805	0.019	0.01	1	cox6b1
0.0944507	-0.506706	0.026	0.038	1	atp5if1a
0.0946329	-0.665444	0.011	0.019	1	en2b
0.0946822	-0.17485	0.297	0.325	1	rpl31
0.0947747	-0.615289	0.017	0.027	1	sdhb
0.095423	0.518515	0.019	0.01	1	tnika
0.0954239	-0.441244	0.016	0.026	1	psma4
0.095574	-1.55379	0.008	0.015	1	cers1
0.0958424	-0.108901	0.074	0.094	1	C19H6orf62
0.0958489	-0.731233	0.012	0.02	1	nlgn2a
0.0959697	-1.31893	0.005	0.01	1	smad7
0.0960471	-1.24011	0.005	0.01	1	znf280d
0.0963184	-1.24842	0.005	0.01	1	clul1
0.0964003	-0.385154	0.053	0.069	1	cox7c
0.0965515	2.07639	0.01	0.004	1	atp11a
0.0965993	-0.644391	0.012	0.02	1	rasd4
0.0966293	-1.22417	0.005	0.01	1	cd59
0.0967461	-1.1269	0.005	0.01	1	slc35e4
0.0969303	-0.339805	0.017	0.027	1	zfand3
0.0969702	-1.16554	0.008	0.015	1	nrxn3b
0.0969762	-0.759932	0.012	0.02	1	suds3
0.0973202	-0.381983	0.017	0.027	1	ndufb6
0.0974492	-0.86477	0.005	0.01	1	pam16
0.0974492	-0.7834	0.005	0.01	1	pcmt
0.0974492	-0.819488	0.005	0.01	1	spty2d1
0.0974883	1.21612	0.01	0.004	1	lingo2a
0.0974998	-0.196102	0.106	0.128	1	eef2b
0.0975616	0.822208	0.024	0.015	1	dnajc5ab
0.0975667	1.35498	0.01	0.004	1	acat1
0.0975667	1.43716	0.01	0.004	1	ano5b
0.0976452	-0.511873	0.005	0.01	1	rasd1
0.0976452	1.33195	0.01	0.004	1	npdc1b
0.0978415	1.34782	0.01	0.004	1	raly
0.0978808	1.2415	0.01	0.004	1	nbeab
0.0979201	1.35689	0.01	0.004	1	git1
0.0980382	1.16626	0.01	0.004	1	pgam5
0.0980382	1.37414	0.01	0.004	1	ISCU
0.0980382	1.18717	0.01	0.004	1	cadm1b
0.0980603	-0.981624	0.008	0.015	1	gria4b
0.0980925	-1.05755	0.008	0.015	1	CDPF1
0.0981169	1.2066	0.01	0.004	1	tbr1b
0.0981169	1.22653	0.01	0.004	1	hnrnpdl
0.0981413	-0.703477	0.012	0.02	1	kctd6b
0.0982746	1.14214	0.01	0.004	1	dvl3b
0.0982995	1.06812	0.027	0.017	1	waca
0.0985114	1.07387	0.01	0.004	1	qdpra
0.0985905	1.08376	0.01	0.004	1	ntrk2a
0.0986696	1.07681	0.01	0.004	1	lrrc4ca
0.0987964	-0.539044	0.012	0.02	1	CR759927.3
0.099457	0.57557	0.029	0.019	1	pdcd4b
0.099543	0.476233	0.01	0.004	1	ubr3
0.0995928	0.669874	0.045	0.032	1	slc17a6b
0.101036	-0.700191	0.033	0.046	1	tmed7
0.101991	0.652275	0.046	0.033	1	sypb
0.102113	0.861631	0.022	0.013	1	camta1a
0.102515	0.354472	0.233	0.211	1	igf1rb
0.103016	-0.624857	0.033	0.045	1	top1l
0.103268	0.415939	0.033	0.022	1	ank3b.1
0.10383	-0.583558	0.012	0.021	1	pcdh1g26
0.104239	-0.135649	0.344	0.376	1	rpl36a
0.104624	-0.863809	0.013	0.022	1	dagla
0.10464	-0.135868	0.364	0.4	1	h3f3d
0.104776	-0.122473	0.232	0.261	1	rpl18a
0.104946	1.36641	0.012	0.006	1	flcn
0.105103	-0.746633	0.021	0.031	1	denr
0.10513	1.4696	0.012	0.006	1	gpr158b
0.105287	1.40539	0.017	0.01	1	caprin1b
0.105785	-0.915676	0.009	0.016	1	tcf25
0.105931	1.5011	0.015	0.008	1	irs2b
0.106124	0.513876	0.067	0.052	1	dpysl3
0.106141	0.680646	0.03	0.02	1	pcsk1nl
0.106538	0.942305	0.012	0.006	1	cdk5r1b
0.106616	-0.814918	0.021	0.031	1	nupr1a
0.10665	1.04537	0.012	0.006	1	mpp1
0.107079	0.762756	0.019	0.011	1	cep170aa
0.107179	-0.758805	0.009	0.016	1	ppan
0.10781	-0.491875	0.033	0.046	1	tardbpl
0.107828	1.1929	0.015	0.008	1	fut8a
0.107897	-1.23712	0.005	0.011	1	morn4
0.10791	-0.51652	0.013	0.022	1	hectd1
0.108463	-1.17045	0.005	0.011	1	desi1a
0.108632	-0.517651	0.035	0.048	1	atpv0e2
0.108752	0.93651	0.015	0.008	1	hist1h4l.11
0.108756	-0.608411	0.009	0.016	1	caprin1a
0.108782	0.611558	0.019	0.011	1	pcdh2ab9
0.108787	-1.10567	0.005	0.011	1	ncoa3
0.108789	-0.568251	0.021	0.031	1	psmd7
0.108986	-0.563442	0.045	0.059	1	erh
0.109478	-0.691993	0.005	0.011	1	ak4
0.109601	-1.04369	0.005	0.011	1	stag1a
0.109754	-0.402943	0.033	0.045	1	gabarapl2
0.110173	-0.823045	0.005	0.011	1	barhl1a
0.110291	0.448098	0.033	0.023	1	ndufa3
0.110357	0.662351	0.025	0.016	1	fto
0.110358	0.363861	0.057	0.042	1	tmem35
0.11042	-0.557876	0.005	0.011	1	dnajb12a
0.110458	-1.12245	0.009	0.016	1	epc2
0.110707	-0.644731	0.005	0.011	1	pkp4
0.111187	-1.04477	0.009	0.016	1	syngr1a
0.111842	0.737183	0.028	0.018	1	kif3a
0.11205	-0.687429	0.014	0.023	1	kctd4
0.112121	-0.94782	0.009	0.016	1	mrps26
0.112157	0.431338	0.063	0.048	1	cox7a2a
0.112221	-1.2555	0.009	0.016	1	lamtor2
0.112304	-0.557927	0.014	0.023	1	atat1
0.112512	0.673282	0.028	0.018	1	atp6v1b2
0.112688	0.540566	0.043	0.031	1	tspan7b
0.112724	-0.358901	0.06	0.076	1	zgc:193541
0.113229	-0.832308	0.009	0.016	1	coa3a
0.113878	-0.477514	0.022	0.033	1	naa20
0.113931	0.785372	0.044	0.032	1	sf3b2
0.114109	-0.790282	0.009	0.016	1	amer1
0.114285	-0.828384	0.026	0.036	1	atp6v0e1
0.114317	-0.140159	0.229	0.256	1	rpl18
0.114444	0.565664	0.078	0.062	1	pcloa
0.114555	-0.55191	0.025	0.036	1	ucp2
0.114846	-0.694433	0.025	0.036	1	rcc2
0.115332	-0.592704	0.023	0.034	1	FOXK2
0.115871	0.338555	0.149	0.129	1	nucks1a
0.116098	0.70059	0.022	0.014	1	tshz3b
0.1165	-0.493038	0.015	0.023	1	cdc42l
0.116593	-0.726552	0.015	0.024	1	uri1
0.116598	1.07089	0.02	0.012	1	pak1
0.117275	0.684487	0.045	0.033	1	oga
0.117542	-0.801437	0.015	0.024	1	BX548028.1
0.117549	-0.2011	0.085	0.104	1	si:ch1073-429i10.3
0.118332	0.682013	0.044	0.032	1	arnt2
0.118422	-1.2701	0.006	0.012	1	micu1
0.118529	-0.325646	0.037	0.05	1	baz1b
0.118898	0.889402	0.02	0.012	1	kirrel3l
0.11971	-1.17273	0.006	0.012	1	ptgdsb.2
0.11971	-1.10665	0.006	0.012	1	prkcba
0.119768	-0.220209	0.036	0.049	1	brk1
0.119782	0.460788	0.04	0.029	1	atp1b3b
0.119835	-1.08098	0.006	0.012	1	brd2b
0.11989	0.751171	0.02	0.012	1	mbnl3
0.120056	0.423687	0.121	0.103	1	atrx
0.12017	-1.06463	0.006	0.012	1	plekhj1
0.12017	-0.966887	0.006	0.012	1	cox14
0.120466	-0.748323	0.01	0.017	1	sdcbp2
0.120482	0.52935	0.045	0.033	1	akap8l
0.120673	-0.939962	0.006	0.012	1	slka
0.120723	-0.665936	0.016	0.025	1	vgf
0.120839	-0.574357	0.05	0.063	1	hmgn3
0.120841	1.0872	0.018	0.01	1	pim3
0.121	-0.408002	0.026	0.037	1	ier5l
0.121016	-0.599508	0.01	0.017	1	gstm.1
0.121085	-0.580581	0.01	0.017	1	scg5
0.121199	1.46537	0.011	0.005	1	tdg.1
0.121465	-0.504045	0.01	0.017	1	rtn4a
0.121507	-0.23795	0.104	0.124	1	atp5f1b
0.121684	-0.811392	0.006	0.012	1	cetn3
0.121774	1.22829	0.011	0.005	1	sh2b1
0.121819	1.30992	0.011	0.005	1	prr14
0.121907	1.17253	0.011	0.005	1	als2b
0.121952	1.14393	0.011	0.005	1	ext2
0.122023	-0.440357	0.006	0.012	1	acsl4a
0.122061	-0.279344	0.015	0.024	1	sumo1
0.122085	1.55481	0.011	0.005	1	si:dkeyp-77h1.4
0.122174	1.20986	0.011	0.005	1	syt12
0.122192	-0.696158	0.006	0.012	1	si:dkey-261j15.2
0.122263	1.07146	0.011	0.005	1	calcoco1a
0.122335	0.544112	0.02	0.012	1	hnrnpul1
0.122616	0.686539	0.029	0.019	1	akt1s1
0.122787	-0.489247	0.006	0.012	1	setd1a
0.122887	0.952288	0.011	0.005	1	rab4b
0.12311	0.928394	0.011	0.005	1	fndc4b
0.123264	0.353442	0.125	0.105	1	stmn2a
0.123742	0.840377	0.018	0.01	1	cdh13
0.123782	1.10725	0.015	0.009	1	mtus1b
0.123872	0.54086	0.011	0.005	1	dennd5b
0.123894	-0.487668	0.016	0.025	1	grk4
0.123923	-0.136029	0.17	0.197	1	rpl15
0.124471	-0.173435	0.231	0.259	1	rpl13a
0.125024	1.12874	0.013	0.007	1	lrfn4a
0.125133	0.915691	0.033	0.023	1	cntnap2a
0.125324	-0.536554	0.029	0.041	1	rbm4.3
0.125396	-0.190836	0.289	0.317	1	rpl14
0.125833	-0.575893	0.011	0.018	1	pdap1a
0.125878	0.977441	0.013	0.007	1	arid5b
0.125993	0.953734	0.036	0.026	1	macf1a
0.126327	0.990583	0.013	0.007	1	smim13
0.126477	0.541311	0.038	0.027	1	ndufs5
0.126484	-0.753389	0.019	0.028	1	tle2a
0.126974	0.871907	0.015	0.009	1	emx2
0.127339	-0.23002	0.165	0.188	1	ckbb
0.127532	-0.532222	0.011	0.018	1	tfap4
0.128026	0.451596	0.015	0.009	1	zfpm2a
0.128052	0.625622	0.013	0.007	1	wdr11
0.128164	0.552103	0.058	0.045	1	CRACD
0.128258	-0.489521	0.018	0.027	1	chn1
0.12847	-0.537371	0.035	0.047	1	mtus2a
0.128506	0.575456	0.013	0.007	1	eea1
0.128523	-0.894838	0.012	0.019	1	otub1b
0.128555	0.503155	0.015	0.009	1	cntn3b
0.128727	-0.645274	0.019	0.028	1	ube2e2
0.129244	-1.18184	0.007	0.013	1	cdc34b
0.129415	0.316777	0.048	0.036	1	cadm3
0.129789	0.53847	0.066	0.052	1	kif1b
0.130307	-0.827501	0.012	0.019	1	uba2
0.130309	-0.987225	0.007	0.013	1	galnt1
0.130343	0.641576	0.043	0.031	1	pcdh7a
0.130824	0.660737	0.026	0.017	1	tnrc18
0.130951	-0.918851	0.007	0.013	1	zgc:56235
0.131208	-0.86331	0.007	0.013	1	arhgef9b
0.131351	-0.416014	0.033	0.045	1	cyc1
0.131379	-0.797836	0.012	0.019	1	supt4h1
0.131518	-0.654184	0.012	0.019	1	psma6b
0.131694	-0.347274	0.067	0.082	1	gas7a
0.131854	-0.447669	0.039	0.051	1	ppp1r14ba
0.132112	-0.750678	0.007	0.013	1	kctd3
0.132112	-0.675887	0.007	0.013	1	yy1b
0.133021	-0.672742	0.007	0.013	1	hic1l
0.133151	-0.527456	0.007	0.013	1	chmp4bb
0.13492	-0.162868	0.242	0.268	1	rpl7
0.135387	-0.169806	0.044	0.058	1	ndufb9
0.13604	0.851776	0.03	0.021	1	si:dkey-177p2.6
0.136519	-0.730143	0.012	0.02	1	glyr1
0.136567	0.503209	0.071	0.057	1	mt-nd2
0.136787	0.39576	0.029	0.02	1	chd2
0.136833	-0.685624	0.012	0.02	1	CABZ01044053.1
0.136993	0.603397	0.05	0.038	1	bsnb
0.137814	0.930794	0.019	0.011	1	gphnb
0.138727	-0.554422	0.021	0.03	1	rnf7
0.139606	-0.856458	0.024	0.034	1	hypk
0.139639	0.601323	0.046	0.035	1	si:ch1073-325m22.2
0.140381	0.625714	0.047	0.036	1	ppp3r1a
0.140406	-0.159154	0.163	0.187	1	tubb4b
0.14077	0.526703	0.024	0.016	1	tomm7
0.140865	0.629774	0.019	0.011	1	oser1
0.140968	-0.731173	0.013	0.021	1	nr1d2b
0.141353	-0.698954	0.008	0.014	1	mboat2b
0.141783	0.291896	0.019	0.011	1	suclg1
0.142074	0.601906	0.03	0.021	1	rtn3
0.144308	-0.408699	0.013	0.021	1	eif4g1a
0.144833	0.865263	0.022	0.014	1	eif3jb
0.145308	1.23638	0.012	0.006	1	kif26ab
0.145477	-0.45474	0.022	0.032	1	hnrpkl
0.145574	-1.27884	0.005	0.01	1	pou6f2
0.145629	-1.23814	0.005	0.01	1	ank3b
0.146067	1.00535	0.014	0.008	1	selenok
0.146143	0.766971	0.022	0.014	1	igf2bp3
0.146165	0.42352	0.016	0.01	1	syn2a
0.146306	0.379807	0.04	0.029	1	clstn3
0.146331	0.839073	0.014	0.008	1	wbp2nl
0.146376	-0.229245	0.013	0.021	1	psmc6
0.146378	1.14264	0.012	0.006	1	si:ch73-376l24.3
0.146404	-0.915056	0.005	0.01	1	gskip
0.146507	0.933072	0.014	0.008	1	trim3a
0.146626	-0.883231	0.005	0.01	1	isoc1
0.146737	-1.00774	0.005	0.01	1	CABZ01066312.1
0.146737	-0.997142	0.005	0.01	1	otpb
0.146802	0.776748	0.022	0.014	1	dynll2a
0.146964	0.931587	0.012	0.006	1	ets2
0.147021	-0.5769	0.024	0.034	1	ctdsp2
0.147159	0.952596	0.012	0.006	1	tmco1
0.147159	0.913257	0.012	0.006	1	usp42
0.147181	-0.843695	0.005	0.01	1	pdcd10b
0.147641	-1.048	0.009	0.015	1	psd3l
0.14765	0.841101	0.012	0.006	1	neurl1aa
0.147683	-0.692502	0.005	0.01	1	NFX1
0.147684	-0.905438	0.009	0.015	1	map7d1b
0.148074	-0.513804	0.005	0.01	1	ctdspl3
0.148179	-1.09177	0.015	0.023	1	rnd3a
0.14837	0.641099	0.022	0.014	1	si:dkey-28b4.8
0.148457	0.700681	0.014	0.008	1	tspan13b
0.148522	-0.472167	0.005	0.01	1	gpr75
0.148634	-0.420493	0.005	0.01	1	csnk1g2a
0.148634	0.491912	0.012	0.006	1	celsr3
0.149107	0.384237	0.022	0.014	1	adgrb1b
0.149395	-0.210054	0.049	0.062	1	atp5mc3a
0.149439	0.704904	0.031	0.022	1	srsf1a
0.149479	-0.809474	0.009	0.015	1	eif3i
0.149607	-0.71107	0.015	0.023	1	cacng8b
0.149699	-0.615018	0.009	0.015	1	sec23a
0.150021	-0.667062	0.03	0.041	1	ddx39ab
0.151038	-0.306303	0.014	0.022	1	pcyt2
0.151186	-0.521491	0.026	0.036	1	syngr3a
0.151649	-0.251899	0.014	0.022	1	abcf1
0.1517	0.652649	0.028	0.019	1	camk2d2
0.152395	-0.139307	0.07	0.087	1	C7H4orf48
0.152519	-0.52325	0.015	0.023	1	smarcb1b
0.15258	-0.837384	0.016	0.024	1	pwwp2b
0.15271	0.690427	0.038	0.028	1	thsd7aa
0.152717	0.416357	0.064	0.05	1	eef1db
0.152826	-0.241534	0.194	0.216	1	nme2b.1
0.153216	-0.241702	0.053	0.067	1	id4
0.15332	0.866496	0.019	0.012	1	kdm2bb
0.153654	-0.474291	0.015	0.023	1	tomm6
0.153681	-0.310441	0.026	0.036	1	hnrnpa1a
0.154348	0.319788	0.06	0.047	1	jund
0.15477	0.494735	0.028	0.019	1	CABZ01086611.1
0.154833	0.360401	0.031	0.022	1	zbtb16a
0.155136	0.375109	0.088	0.073	1	rab2a
0.155671	-0.374637	0.026	0.036	1	scaf1
0.155758	0.316969	0.051	0.039	1	glula
0.156217	-0.837198	0.009	0.016	1	lrp12
0.156393	-0.759238	0.009	0.016	1	tmem214
0.156698	-0.368089	0.015	0.023	1	selenof
0.156834	-0.754761	0.009	0.016	1	mgst3a
0.157006	1.20717	0.017	0.01	1	hrasb
0.15701	-0.736625	0.009	0.016	1	arhgef2
0.157419	-0.642448	0.016	0.024	1	actl6a
0.157442	0.78318	0.057	0.045	1	sgip1a
0.157571	-0.117698	0.025	0.035	1	sat1a.2
0.158379	1.12986	0.017	0.01	1	zic1
0.158588	0.288093	0.048	0.036	1	anks1b
0.158988	-0.43009	0.016	0.024	1	nexmifb
0.159259	-1.43573	0.005	0.01	1	serpina10a
0.159259	-1.36803	0.005	0.01	1	pnpo
0.159303	-0.529913	0.016	0.024	1	foxj3
0.159828	0.279482	0.048	0.036	1	nexmifa
0.160023	0.593973	0.032	0.023	1	gria2b
0.160043	-1.17828	0.005	0.01	1	yaf2
0.160225	0.915253	0.017	0.01	1	tra2b
0.160381	-1.25852	0.005	0.01	1	larp4ab
0.160536	-0.234063	0.015	0.023	1	leng8
0.160689	-1.30477	0.01	0.016	1	cacybp
0.160841	-0.165732	0.194	0.217	1	sncb
0.160887	-1.03075	0.005	0.01	1	usp4
0.161169	-1.0671	0.005	0.01	1	cactin
0.161225	-0.976694	0.005	0.01	1	txnl1
0.161662	0.742083	0.017	0.01	1	uck2a
0.161773	-0.471775	0.017	0.025	1	thrap3b
0.161847	-0.82926	0.005	0.01	1	isca1
0.161904	-0.765735	0.005	0.01	1	magi2a
0.162074	-0.84189	0.005	0.01	1	atox1
0.162161	-0.418202	0.016	0.024	1	zmynd11
0.162177	0.565378	0.032	0.023	1	slc6a17
0.163096	-0.572872	0.005	0.01	1	timmdc1
0.163273	-0.426839	0.047	0.06	1	snrpb
0.163408	0.626273	0.017	0.01	1	prpf40a
0.163535	-0.826675	0.01	0.016	1	npm1a
0.163618	-0.373283	0.045	0.057	1	fam49al
0.16378	-0.471265	0.005	0.01	1	znf438
0.163844	-0.695351	0.01	0.016	1	syt7b
0.163867	-0.736666	0.019	0.028	1	zgc:100920
0.163985	1.167	0.02	0.013	1	serp1
0.164598	-0.523618	0.018	0.026	1	smg6
0.16482	1.08904	0.015	0.009	1	zgc:92335
0.164867	1.14241	0.015	0.009	1	gnao1b
0.165707	1.0648	0.015	0.009	1	mapkapk2a
0.166831	0.872094	0.015	0.009	1	ADGRL3
0.166881	-0.181515	0.029	0.04	1	ca10a
0.167411	-0.127494	0.184	0.207	1	rpl27
0.167721	-0.282322	0.031	0.042	1	brd4
0.16782	0.901507	0.015	0.009	1	cacnb4b
0.168167	0.282208	0.139	0.121	1	ccni
0.168337	-0.799699	0.011	0.017	1	sar1b
0.168807	0.702931	0.02	0.013	1	ppid
0.16886	0.771359	0.015	0.009	1	acvr2aa
0.169205	-0.433862	0.01	0.016	1	si:ch211-271b14.1
0.169216	1.56491	0.01	0.005	1	nalcn
0.16943	0.773863	0.015	0.009	1	scarb2a
0.169572	0.648469	0.015	0.009	1	neurod6b
0.169784	-0.895183	0.011	0.017	1	prpf6
0.16981	0.603682	0.015	0.009	1	prnprs3
0.170095	1.40438	0.01	0.005	1	phf8
0.170278	-0.552033	0.021	0.029	1	cplx2
0.170424	1.25449	0.012	0.007	1	cluap1
0.170507	1.15578	0.01	0.005	1	foxo4
0.170522	-0.738487	0.022	0.03	1	nap1l1
0.170743	1.1594	0.01	0.005	1	ubl7b
0.17084	0.770738	0.023	0.016	1	pcdh1b
0.171054	2.19736	0.012	0.007	1	pyya
0.171097	1.02394	0.01	0.005	1	ap3m2
0.171291	0.54651	0.015	0.009	1	kdm6a
0.171317	1.00795	0.012	0.007	1	snapin
0.171329	-0.715866	0.011	0.017	1	slu7
0.171603	-1.35777	0.006	0.011	1	tmod2
0.171685	0.882496	0.012	0.007	1	tmx2b
0.171817	-0.564608	0.011	0.017	1	hacd2
0.171844	0.970602	0.012	0.007	1	raraa
0.171984	0.89754	0.01	0.005	1	spag9a
0.172014	-0.343972	0.042	0.054	1	atp5po
0.172055	0.858696	0.012	0.007	1	shank1
0.172145	0.505023	0.033	0.023	1	madd
0.172262	-0.888657	0.011	0.017	1	sorbs1
0.172443	0.40133	0.015	0.009	1	ppargc1b
0.172458	0.880889	0.01	0.005	1	KIRREL3
0.17253	0.985701	0.012	0.007	1	reep3b
0.17254	0.100206	0.015	0.009	1	tdrd3
0.172619	-1.03025	0.006	0.011	1	si:ch211-233a24.2
0.172636	0.789824	0.012	0.007	1	FO704648.2
0.172659	0.299847	0.074	0.061	1	atp2b1a
0.172707	-0.577536	0.011	0.017	1	tusc2b
0.172978	0.229517	0.08	0.065	1	sypa
0.173595	-0.532242	0.02	0.029	1	ctnnbip1
0.173617	0.745539	0.023	0.016	1	rab39bb
0.174009	0.559152	0.029	0.021	1	tcf3b
0.174106	-0.203047	0.048	0.061	1	h2az2a
0.174143	0.334946	0.02	0.013	1	si:dkey-33c12.4
0.174763	0.374843	0.012	0.007	1	phf24
0.175011	-0.182536	0.033	0.043	1	arglu1a
0.175291	-0.749235	0.006	0.011	1	rmnd5b
0.175864	-0.50348	0.006	0.011	1	mrps18c
0.175921	-0.67635	0.006	0.011	1	emc3
0.176036	-0.499618	0.006	0.011	1	si:dkey-234h16.7
0.176209	-0.539759	0.023	0.032	1	psma8
0.176431	0.948152	0.018	0.011	1	nsd1b
0.176783	-0.664251	0.012	0.018	1	znf576.2
0.17749	0.690831	0.018	0.011	1	fam214a
0.177556	0.170751	0.012	0.007	1	uqcc3
0.177845	-0.17783	0.034	0.045	1	ip6k2a
0.177977	0.74512	0.018	0.011	1	rnf38
0.177996	0.53932	0.026	0.018	1	arf2a
0.17839	0.325608	0.046	0.036	1	scrt2
0.178583	0.427562	0.033	0.023	1	myrip
0.178642	-0.508125	0.012	0.018	1	FO904844.1
0.178933	0.473615	0.026	0.018	1	myh14
0.178998	0.759606	0.018	0.011	1	sptbn2
0.179399	0.804579	0.018	0.011	1	clstn2
0.180088	0.291683	0.066	0.053	1	atp5pb
0.180268	0.971314	0.021	0.014	1	vldlr
0.180465	-0.481753	0.023	0.032	1	brdt
0.181203	-0.313408	0.022	0.03	1	si:ch211-140m22.7
0.181372	-0.753356	0.012	0.019	1	si:ch211-12m10.1
0.181413	0.542807	0.018	0.011	1	serpini1
0.18142	0.154501	0.111	0.094	1	sv2a
0.182314	0.590801	0.018	0.011	1	sipa1l3
0.183389	-0.455019	0.023	0.032	1	mpc1
0.183407	-1.18503	0.007	0.012	1	dpf3
0.183691	0.58751	0.027	0.019	1	megf8
0.183762	0.406308	0.018	0.011	1	inpp4aa
0.183804	0.570597	0.03	0.022	1	ip6k2b
0.1839	-0.768761	0.013	0.02	1	nrp2a
0.184079	0.389855	0.018	0.011	1	rwdd1
0.184454	-0.47065	0.012	0.019	1	fgf13b
0.184484	-1.05456	0.007	0.012	1	taok3b
0.185033	-0.353499	0.023	0.032	1	gbp
0.186022	-0.849115	0.007	0.012	1	ptprub
0.186422	-1.04876	0.007	0.012	1	tmem53
0.187339	-0.66514	0.007	0.012	1	irx5a
0.187429	-0.528095	0.037	0.048	1	uqcr10
0.187548	0.545654	0.021	0.014	1	si:dkeyp-27e10.3
0.188248	-0.52039	0.013	0.02	1	dap
0.18826	-0.542372	0.007	0.012	1	ptpreb
0.188375	-0.648373	0.007	0.012	1	ntrk3b
0.188517	0.661213	0.045	0.035	1	nell2b
0.188707	0.857766	0.015	0.01	1	hyou1
0.188721	-0.361385	0.007	0.012	1	sema6e
0.188834	-0.147192	0.074	0.089	1	setb
0.189415	-0.345574	0.007	0.012	1	zzz3
0.189605	0.680479	0.015	0.01	1	mob4
0.189989	-0.224682	0.082	0.097	1	calm2a
0.190908	0.39579	0.015	0.01	1	mia3
0.190927	-0.141155	0.047	0.06	1	cox5aa
0.193129	0.187393	0.015	0.01	1	csnk1g1
0.193245	0.890013	0.019	0.012	1	rnf41
0.193367	-0.301666	0.027	0.036	1	bahcc1b
0.193382	1.29436	0.013	0.008	1	slc4a1ap
0.194473	-1.02275	0.008	0.013	1	tspan17
0.194566	-0.249122	0.025	0.034	1	bzw1a
0.194601	0.334561	0.044	0.034	1	ube2na
0.19473	-0.317771	0.014	0.021	1	lsm8
0.194813	-0.997623	0.008	0.013	1	rnf169
0.194825	1.08989	0.013	0.008	1	plxna2
0.19495	-0.432228	0.014	0.021	1	mxi1
0.19538	-0.443317	0.03	0.04	1	mt2
0.195493	0.994381	0.013	0.008	1	kdm4ab
0.195548	0.80428	0.019	0.012	1	plppr3b
0.195772	0.945813	0.013	0.008	1	cdc73
0.19594	0.88093	0.013	0.008	1	cebpg
0.195995	0.992994	0.013	0.008	1	rgma
0.196121	-0.773021	0.008	0.013	1	atrxl
0.196231	0.370734	0.041	0.031	1	zfand5b
0.196464	0.647408	0.031	0.023	1	nkap
0.197387	0.47081	0.031	0.023	1	prmt1
0.197582	-0.225217	0.029	0.039	1	zgc:77849
0.197768	0.553346	0.038	0.029	1	pcp4a
0.19821	-0.246177	0.052	0.064	1	zgc:153426
0.198229	-0.163242	0.029	0.038	1	fosb
0.198229	1.43734	0.011	0.006	1	ogt.1
0.198338	0.580209	0.019	0.012	1	ppp2r2d
0.198355	1.48527	0.011	0.006	1	rictora
0.198468	-0.540316	0.008	0.013	1	ttf1
0.198506	0.342904	0.038	0.029	1	si:ch211-260e23.9
0.198605	1.6833	0.011	0.006	1	setdb1b
0.19886	0.506572	0.013	0.008	1	cdc42ep4a
0.199368	0.679273	0.022	0.015	1	CR847531.1
0.199485	1.31981	0.011	0.006	1	zgc:56064
0.199539	0.528481	0.013	0.008	1	CU929544.1
0.199674	1.13134	0.011	0.006	1	heca
0.200069	-0.60844	0.016	0.023	1	rybpa
0.200115	1.12448	0.011	0.006	1	nedd4l
0.200198	-0.334597	0.008	0.013	1	cep350
0.200742	-0.288417	0.039	0.049	1	si:dkey-42i9.4
0.20076	-0.28796	0.015	0.022	1	grip1
0.200873	1.03754	0.011	0.006	1	dcp2
0.200873	1.02085	0.011	0.006	1	shox
0.201196	0.236152	0.11	0.095	1	gap43
0.201252	1.00902	0.011	0.006	1	arl6ip5b
0.20144	0.55881	0.019	0.012	1	gal3st4
0.201506	1.02599	0.011	0.006	1	pgam1a
0.201506	1.02554	0.011	0.006	1	CU571069.1
0.201882	0.579065	0.025	0.017	1	bcas3
0.202023	-0.435913	0.015	0.023	1	rbm4.2
0.202058	0.61901	0.022	0.015	1	tspan2a
0.202522	0.721836	0.011	0.006	1	psmc1b
0.203062	0.608441	0.025	0.017	1	hnrnpl2
0.203264	-1.01844	0.009	0.014	1	vta1
0.203414	0.598774	0.011	0.006	1	man1a2
0.203659	-0.911319	0.009	0.014	1	eif1ad
0.203764	0.395336	0.022	0.015	1	si:ch211-173p18.3
0.203788	-0.247166	0.046	0.057	1	ube2v1
0.204104	0.552994	0.039	0.029	1	tenm4
0.204337	-0.751195	0.009	0.014	1	mrpl34
0.204846	-0.818865	0.009	0.014	1	prkcbp1l
0.205186	-0.743813	0.009	0.014	1	tmem167a
0.205767	1.16335	0.016	0.01	1	chmp1b
0.206694	1.0905	0.016	0.01	1	ep300a
0.206721	-0.612873	0.009	0.014	1	slc20a1b
0.207291	-0.239824	0.016	0.023	1	metap2b
0.207503	-0.330351	0.064	0.077	1	cbx5
0.207906	-0.136387	0.015	0.023	1	ndufa8
0.207936	0.844041	0.016	0.01	1	ddx3xa
0.208494	-0.382003	0.009	0.014	1	tp53i11b
0.208628	-0.281356	0.016	0.023	1	ndufa2
0.20896	0.271202	0.176	0.159	1	calm3a
0.208975	0.821426	0.016	0.01	1	dscaml1
0.209151	-0.146269	0.194	0.214	1	hnrnpaba
0.209537	0.452166	0.032	0.023	1	foxo3a
0.209689	-0.817198	0.027	0.036	1	elocb
0.210516	0.405428	0.043	0.033	1	srsf11
0.210541	0.685921	0.016	0.01	1	coro1b
0.21106	-0.97728	0.009	0.015	1	tenm1
0.21106	-0.954452	0.009	0.015	1	zc2hc1a
0.211166	-0.379879	0.017	0.024	1	magoh
0.211734	0.533467	0.029	0.021	1	dyrk1b
0.21222	0.518015	0.016	0.01	1	dlg5a
0.21323	0.228572	0.05	0.039	1	itm2ca
0.213803	0.447322	0.016	0.01	1	trioa
0.21387	0.734788	0.022	0.016	1	gnal
0.213968	-0.100775	0.043	0.055	1	mtdha
0.214062	-0.32053	0.101	0.115	1	rps17
0.214429	0.567746	0.026	0.018	1	dab2ipb
0.214621	-0.116118	0.314	0.337	1	rpl21
0.214714	-0.638548	0.009	0.015	1	wnk1b
0.215167	-0.723174	0.009	0.015	1	olfm1a
0.215565	0.63992	0.022	0.016	1	foxp2
0.217068	0.404203	0.036	0.027	1	bptf
0.217397	0.45916	0.056	0.045	1	kcnma1a
0.217851	0.832973	0.029	0.022	1	GRIK2
0.218368	0.359506	0.026	0.018	1	ssbp3b
0.21844	-0.430915	0.019	0.027	1	mif
0.218569	0.396479	0.019	0.013	1	fbrsl1
0.219043	0.949811	0.014	0.009	1	pdcd4a
0.219218	-0.591468	0.032	0.041	1	map1lc3b
0.219353	0.476285	0.019	0.013	1	iqsec3a
0.219628	0.866959	0.014	0.009	1	BX936308.1
0.220092	-0.715392	0.01	0.016	1	cnpy3
0.220852	-0.324782	0.02	0.028	1	dpysl5a
0.220929	-0.675289	0.01	0.016	1	maco1b
0.220985	-0.661769	0.01	0.016	1	aco2
0.22111	0.638527	0.029	0.022	1	chd5
0.221265	-0.595355	0.01	0.016	1	arhgef4
0.222002	0.297969	0.073	0.061	1	jun
0.2222	0.378988	0.033	0.024	1	slc20a2
0.222616	-0.19644	0.069	0.082	1	srsf5a
0.222752	0.498655	0.061	0.05	1	brd3b
0.222779	-0.522692	0.01	0.016	1	wdr43
0.222803	0.577159	0.014	0.009	1	smu1a
0.222803	0.607065	0.014	0.009	1	rfx5
0.223394	-0.343481	0.044	0.055	1	ehmt1b
0.223848	-0.384918	0.01	0.016	1	scg3
0.224526	-0.149541	0.01	0.016	1	naa10
0.224526	-0.533041	0.01	0.016	1	dhx16
0.224932	-0.350132	0.029	0.037	1	zeb2b
0.225321	0.194243	0.026	0.018	1	cacna1ab
0.225999	-0.153021	0.01	0.016	1	map2k6
0.226385	0.83985	0.017	0.011	1	mapta
0.226397	-0.344784	0.01	0.016	1	nol4la
0.226567	-0.297573	0.088	0.101	1	cox6b2
0.227867	1.21264	0.012	0.007	1	upf3b
0.228103	-0.580953	0.011	0.016	1	l1cama
0.228243	-0.420656	0.028	0.036	1	u2af2a
0.228265	1.08661	0.012	0.007	1	rc3h1b
0.228435	-0.31116	0.049	0.06	1	irf2bpl
0.228491	-0.609719	0.011	0.016	1	CU633762.1
0.229006	-0.240171	0.022	0.03	1	tbl1xr1a
0.229703	-0.41573	0.032	0.041	1	snrnp70
0.229723	-0.789917	0.012	0.017	1	PTPRD
0.230326	0.909345	0.012	0.007	1	ormdl1
0.230427	0.685959	0.017	0.011	1	ubr5
0.230485	-0.359126	0.024	0.032	1	CU104709.1
0.230698	-0.384943	0.064	0.076	1	si:dkey-56m19.5
0.230727	0.809661	0.012	0.007	1	C20H1orf198
0.230831	-0.329748	0.011	0.016	1	mat2aa
0.230865	-0.38101	0.035	0.044	1	sfpq
0.230981	-0.454306	0.029	0.038	1	sncgb
0.231167	0.816248	0.02	0.014	1	kmt2e
0.231194	0.693836	0.023	0.016	1	ptprua
0.231338	-1.43164	0.005	0.01	1	plcg1
0.23167	-0.26605	0.011	0.016	1	eny2
0.231677	-0.769818	0.012	0.017	1	gtf2h5
0.231999	0.742883	0.012	0.007	1	pcdh2ab9.1
0.232487	0.414264	0.023	0.016	1	ank1b
0.232701	-1.00093	0.005	0.01	1	wipf2b
0.232701	-1.22041	0.005	0.01	1	ddi2
0.232804	0.565559	0.012	0.007	1	cops2
0.232862	0.110948	0.077	0.064	1	rnf44
0.233949	0.523568	0.012	0.007	1	mak16
0.23407	-0.971555	0.005	0.01	1	rad23b
0.234207	0.470548	0.026	0.019	1	atp6v1aa
0.234222	-0.982782	0.005	0.01	1	olig2
0.234527	-0.597358	0.005	0.01	1	smim19
0.234724	-0.424832	0.036	0.045	1	ube2e1
0.235165	0.374135	0.012	0.007	1	proser1
0.235433	-0.278117	0.041	0.051	1	BX322530.1
0.235444	-0.401598	0.005	0.01	1	ppp1r9bb
0.235904	-0.743905	0.005	0.01	1	dok4
0.235904	-0.615498	0.005	0.01	1	clpp
0.235904	-0.669867	0.005	0.01	1	rnf145a
0.236047	0.154942	0.012	0.007	1	slitrk4
0.236057	-0.535396	0.005	0.01	1	ubac1
0.23621	-0.644908	0.005	0.01	1	dlat
0.236517	-0.318986	0.005	0.01	1	flj11011l
0.236824	-0.142661	0.005	0.01	1	hm13
0.236836	0.184773	0.103	0.088	1	rbfox1
0.236978	-0.48642	0.005	0.01	1	bhlhe40
0.237149	-0.188601	0.027	0.036	1	per3
0.237594	-0.34932	0.005	0.01	1	hsd17b10
0.238307	-0.657802	0.012	0.018	1	rab41
0.239096	-0.156729	0.115	0.132	1	rps6
0.239447	-0.128753	0.005	0.01	1	hipk3b
0.240828	-0.171571	0.121	0.138	1	chd4a
0.24127	-0.203434	0.043	0.054	1	mdh1aa
0.241449	-0.174637	0.11	0.125	1	cox4i1
0.242015	-0.636174	0.013	0.019	1	rbm39b
0.242233	-0.159276	0.03	0.039	1	smarce1
0.242687	-0.140052	0.027	0.036	1	ccnl1a
0.242912	0.131536	0.037	0.029	1	psma3
0.242932	-0.169559	0.012	0.018	1	tfg
0.243096	-0.39017	0.012	0.018	1	abi1b
0.243785	-0.19986	0.031	0.04	1	sox11b
0.243829	-0.318094	0.04	0.05	1	pim1
0.244372	-0.709084	0.014	0.02	1	kcnj3a
0.244469	1.03274	0.018	0.012	1	rpl26
0.244472	-0.46613	0.013	0.019	1	csmd3a.1
0.24517	-0.49316	0.013	0.019	1	med19b
0.245176	0.665847	0.015	0.01	1	fryl
0.245565	0.649737	0.024	0.017	1	huwe1
0.245722	-1.30117	0.006	0.01	1	znf503
0.245895	0.597277	0.024	0.017	1	spegb
0.245942	0.621937	0.024	0.017	1	gpc1a
0.245976	-0.459772	0.013	0.019	1	ncalda
0.24617	-0.103258	0.204	0.226	1	rpl12
0.246351	0.552101	0.031	0.023	1	rab14
0.246785	-0.455195	0.013	0.019	1	si:ch211-288d18.1
0.247297	-1.03951	0.006	0.01	1	ttc5
0.247322	0.597528	0.015	0.01	1	pcdh1g33
0.247342	0.788914	0.018	0.012	1	MRPS12
0.247361	0.503449	0.024	0.017	1	hmgb3b
0.247373	-0.882112	0.006	0.01	1	plekho1b
0.247503	0.546651	0.024	0.017	1	prrc2a
0.2477	0.464349	0.098	0.086	1	serinc1
0.24779	-0.806912	0.015	0.021	1	amph
0.247824	-1.2155	0.006	0.01	1	mrps34
0.247899	-0.950415	0.006	0.01	1	tp53inp2
0.247975	-0.843109	0.006	0.01	1	trrap
0.248276	-0.796758	0.006	0.01	1	map2k4a
0.248493	0.497932	0.015	0.01	1	elovl4a
0.248634	-0.509861	0.014	0.02	1	nptnb
0.249257	-0.684574	0.006	0.01	1	daam1b
0.249357	0.597873	0.024	0.017	1	olfm2a
0.249911	-0.696279	0.015	0.021	1	eif4g2a
0.250294	0.394667	0.018	0.012	1	sart3
0.251589	-0.773689	0.015	0.022	1	tmed2
0.251717	0.269494	0.015	0.01	1	fam131bb
0.252032	0.545175	0.018	0.012	1	gng5
0.252112	-0.678361	0.016	0.023	1	pfdn1
0.256298	-0.443007	0.015	0.021	1	vcp
0.256501	1.26955	0.012	0.008	1	robo3
0.257347	-1.15394	0.007	0.011	1	TAFA3
0.257745	1.03749	0.012	0.008	1	etv1
0.257759	-0.422738	0.015	0.022	1	ndfip1l
0.257992	-0.27139	0.015	0.021	1	cry1a
0.258023	1.144	0.012	0.008	1	ppm1g
0.258578	0.803614	0.012	0.008	1	dnaja1
0.258825	-0.902499	0.007	0.011	1	arpc4
0.258995	0.818542	0.012	0.008	1	bmi1b
0.259273	0.851981	0.012	0.008	1	FO818719.1
0.259343	-0.843558	0.007	0.011	1	kank4
0.259423	-0.573265	0.017	0.023	1	si:dkeyp-113d7.10
0.260011	-0.780429	0.007	0.011	1	mroh1
0.260011	-0.644404	0.007	0.011	1	dcun1d5
0.26058	0.298154	0.042	0.033	1	rbfox2
0.260667	0.689539	0.012	0.008	1	znf385c
0.260824	-0.443424	0.017	0.023	1	tox3
0.260903	-0.484701	0.007	0.011	1	sox2
0.261052	-0.353076	0.007	0.011	1	DST
0.261086	0.621495	0.012	0.008	1	dixdc1a
0.261325	0.519526	0.025	0.018	1	ubl3a
0.261365	0.741556	0.012	0.008	1	nck1b
0.261505	0.549265	0.012	0.008	1	epha7
0.26178	-0.657686	0.025	0.032	1	man2a2
0.262096	-0.48065	0.007	0.011	1	arhgef1b
0.262151	0.268471	0.065	0.055	1	ywhae1
0.262206	0.571617	0.012	0.008	1	rbm12b
0.262864	-0.590487	0.019	0.026	1	necab2
0.26298	-0.250397	0.015	0.022	1	clip3
0.263817	-0.411892	0.007	0.011	1	lrch1
0.264042	-0.262563	0.007	0.011	1	rab15
0.264401	-0.400496	0.017	0.023	1	csmd2
0.264536	-0.454514	0.018	0.024	1	ssr2
0.264699	0.869318	0.015	0.01	1	ncam1b
0.26556	0.517987	0.022	0.016	1	tjp1b
0.267462	0.173773	0.22	0.206	1	khdrbs1a
0.267835	0.705554	0.015	0.01	1	sorl1
0.268276	0.733326	0.015	0.01	1	slc25a32a
0.268353	-0.510864	0.021	0.028	1	ajap1
0.268483	0.583791	0.029	0.022	1	pcdh11
0.268671	-0.502506	0.029	0.036	1	znf536
0.268682	-0.362647	0.02	0.027	1	phf20b
0.269004	0.103343	0.527	0.509	1	NC-002333.17
0.269636	-0.677807	0.008	0.012	1	uchl1
0.269854	-0.763868	0.008	0.012	1	ppp4r2b
0.269921	0.305443	0.081	0.069	1	atp5l
0.270069	0.696864	0.019	0.013	1	rac3a
0.270254	1.26896	0.01	0.006	1	ttpal
0.270585	-0.71483	0.008	0.012	1	arl14ep
0.270804	-0.792818	0.008	0.012	1	mtmr1a
0.270894	1.12545	0.01	0.006	1	rbbp5
0.27095	-0.712394	0.008	0.012	1	chst1
0.27099	0.524416	0.019	0.013	1	kirrel1a
0.270996	0.494379	0.015	0.01	1	rasgef1ba
0.271024	-0.649262	0.008	0.012	1	axin2
0.271024	-0.674531	0.008	0.012	1	tbl1xr1b
0.271215	1.19734	0.01	0.006	1	ttbk2a
0.271215	1.00993	0.01	0.006	1	bcr
0.271257	-0.399389	0.02	0.027	1	mpp2b
0.271366	0.445153	0.029	0.022	1	ctnnd2a
0.271447	-0.343627	0.021	0.028	1	sept15
0.271454	-0.454548	0.031	0.039	1	sod1
0.271609	-0.670307	0.008	0.012	1	ypel3
0.271681	0.619264	0.019	0.013	1	laptm4b
0.271905	-0.207234	0.019	0.025	1	chd1
0.272013	0.410273	0.015	0.01	1	taf1
0.272178	0.876277	0.01	0.006	1	sema4ba
0.27227	-0.61423	0.008	0.012	1	crtc1a
0.272331	0.517718	0.015	0.01	1	C5H9orf78
0.272406	-0.404246	0.02	0.027	1	syngr3b
0.272499	0.856069	0.01	0.006	1	tasorb
0.272563	-0.580433	0.008	0.012	1	UBL4A
0.27266	0.974274	0.01	0.006	1	irs2a
0.272805	-0.28527	0.019	0.026	1	rhoab
0.272831	0.461286	0.033	0.025	1	prr12a
0.272982	0.777555	0.01	0.006	1	dyrk1ab
0.273049	-0.303196	0.019	0.025	1	SIPA1
0.273096	0.36531	0.015	0.01	1	sdhdb
0.27316	0.357756	0.015	0.01	1	pcdh1g14
0.273446	-0.400366	0.008	0.012	1	ikzf5
0.273626	0.89665	0.01	0.006	1	adarb1a
0.273829	-0.121744	0.051	0.062	1	rnf10
0.274053	0.427224	0.019	0.013	1	psmd14
0.274109	-0.408825	0.008	0.012	1	tmem63c
0.274676	0.185016	0.01	0.006	1	wdr60
0.274847	-0.392967	0.008	0.012	1	pex5
0.27508	0.473415	0.01	0.006	1	rap2c
0.275241	0.308322	0.043	0.035	1	rbx1
0.275242	0.513702	0.01	0.006	1	kctd15a
0.275404	0.404164	0.01	0.006	1	mark2b
0.275661	-0.35736	0.008	0.012	1	cul4b
0.276377	0.404464	0.01	0.006	1	klhl4
0.27654	0.397823	0.01	0.006	1	add3a
0.277121	-0.348286	0.03	0.038	1	gtpbp4
0.27716	-0.846721	0.009	0.013	1	timp2a
0.27716	-1.19557	0.009	0.013	1	celf1
0.277773	0.801515	0.022	0.016	1	pptc7a
0.277779	0.641187	0.042	0.034	1	jmjd1cb
0.27782	-0.147454	0.05	0.06	1	cox6c
0.278004	0.127362	0.01	0.006	1	si:dkeyp-123h10.2
0.279096	-0.268573	0.021	0.028	1	marcksa
0.279453	-0.737535	0.009	0.013	1	mrpl36
0.279509	-0.326907	0.034	0.042	1	cadm4
0.279596	-0.656592	0.009	0.013	1	UBE2O
0.279675	-0.167313	0.036	0.045	1	zgc:158564
0.279748	-0.116263	0.298	0.322	1	rps25
0.280036	1.24147	0.019	0.014	1	CR318588.4
0.280075	0.139545	0.019	0.013	1	gnb2
0.280165	0.501815	0.046	0.037	1	ppp3ca
0.280243	-0.607629	0.009	0.013	1	psmd4b
0.280315	-0.602082	0.009	0.013	1	dacha
0.280636	-0.162039	0.265	0.278	1	rplp2l
0.281152	-0.314595	0.033	0.042	1	dbi
0.281558	-0.2222	0.026	0.034	1	vsnl1a
0.281723	1.34961	0.013	0.009	1	si:ch73-376l24.2
0.282988	-0.914224	0.009	0.014	1	sorcs2
0.283119	-0.244713	0.035	0.043	1	dynlrb1
0.284037	-0.435803	0.05	0.059	1	tsc22d1
0.284211	0.745499	0.013	0.009	1	jade1
0.284363	-0.25453	0.033	0.041	1	supt6h
0.284483	-0.28573	0.026	0.034	1	srsf6b
0.284867	-0.161205	0.036	0.045	1	rbm25b
0.285108	0.257445	0.132	0.12	1	zfhx3
0.285931	-0.725216	0.009	0.014	1	ppp1r7
0.285996	0.72447	0.019	0.014	1	jakmip2
0.286706	-0.662105	0.009	0.014	1	rgs17
0.286776	-0.672478	0.009	0.014	1	gabbr1b
0.286875	-0.153806	0.342	0.358	1	rpl13
0.287289	0.778427	0.013	0.009	1	zgc:77486
0.288275	0.678261	0.019	0.014	1	prdx4
0.288584	0.876242	0.013	0.009	1	ubtd2
0.288754	-0.404991	0.009	0.014	1	rpz2
0.288754	-0.523794	0.009	0.014	1	sfxn5b
0.289508	0.673841	0.019	0.014	1	sulf2b
0.28952	-0.151711	0.036	0.044	1	atp1a1a.1
0.289838	-0.130797	0.032	0.04	1	uqcrq
0.290501	0.723366	0.016	0.011	1	vkorc1l1
0.290613	0.27315	0.063	0.053	1	meis2a.1
0.290625	-0.15203	0.028	0.036	1	cnot6a
0.290741	-0.404668	0.009	0.014	1	ptges3b
0.290744	0.699949	0.019	0.014	1	rps6ka1
0.291041	0.370924	0.013	0.009	1	tmem94
0.291096	-0.435585	0.009	0.014	1	kirrel1b
0.291166	-0.812902	0.01	0.015	1	taok1b
0.291601	0.631222	0.016	0.011	1	parp8
0.291693	0.455	0.013	0.009	1	ilf3a
0.292324	0.226772	0.067	0.057	1	atf7ip
0.292624	-0.16055	0.278	0.294	1	rps27a
0.292963	0.385	0.016	0.011	1	otub1a
0.293328	0.174088	0.053	0.043	1	lmo3
0.293927	-0.670303	0.01	0.015	1	mrpl32
0.294343	-0.603919	0.01	0.015	1	ndufa9a
0.294394	0.291925	0.016	0.011	1	rpgrb
0.294444	-0.271307	0.053	0.063	1	phf14
0.294472	0.424297	0.019	0.014	1	cops4
0.295239	-0.188438	0.058	0.069	1	atp5mf
0.296288	0.492392	0.016	0.011	1	ubald1a
0.296665	-0.839032	0.011	0.016	1	mycbp
0.297264	-0.438707	0.01	0.015	1	fip1l1b
0.298032	-0.495824	0.01	0.015	1	nrip1b
0.298773	0.182309	0.019	0.014	1	pbrm1l
0.298898	-0.60767	0.011	0.016	1	camsap2a
0.299579	-0.143218	0.094	0.107	1	hmga1a
0.300232	-0.851433	0.012	0.016	1	kpna3
0.300393	-0.616906	0.011	0.016	1	ppp2r5cb
0.300597	-0.565965	0.011	0.016	1	lsm12a
0.300942	-0.222749	0.052	0.062	1	snrpf
0.301082	-0.572332	0.033	0.041	1	eif3k
0.301194	1.20593	0.011	0.007	1	KHDRBS3
0.302264	-0.140826	0.314	0.33	1	rps8a
0.302673	1.35762	0.011	0.007	1	slc40a1
0.302918	-0.456915	0.011	0.016	1	tomm22
0.303123	-0.38801	0.011	0.016	1	snd1
0.30374	-0.136508	0.011	0.016	1	xpc
0.303827	0.946259	0.011	0.007	1	cpeb4a
0.303992	1.05324	0.011	0.007	1	ap1b1
0.304497	-0.720733	0.012	0.017	1	nhsb
0.304819	0.90429	0.011	0.007	1	zgc:161969
0.305145	-0.672166	0.012	0.016	1	plekha5
0.305545	-0.487698	0.012	0.016	1	med11
0.305597	0.263027	0.023	0.017	1	ppp1r9ba
0.3056	-0.689646	0.012	0.017	1	lrrtm1
0.305783	0.711804	0.02	0.015	1	plekha6
0.305879	-0.514047	0.012	0.016	1	trmt112
0.306352	-0.873682	0.013	0.018	1	ZNF423
0.307096	-0.633573	0.012	0.017	1	pam
0.30752	-0.371015	0.036	0.043	1	pou2f2a
0.307595	-0.104709	0.011	0.016	1	lmnb2
0.307621	-0.466278	0.012	0.016	1	znf644a
0.308136	0.293573	0.046	0.038	1	vdrb
0.308306	0.666301	0.011	0.007	1	smc1a
0.30836	-0.79253	0.012	0.016	1	mpped2a
0.308561	-0.355705	0.012	0.016	1	serp2
0.308628	-0.219108	0.012	0.016	1	psma6a
0.309024	-0.831335	0.014	0.019	1	tjp1a
0.30914	0.583985	0.011	0.007	1	cdc5l
0.30939	0.465439	0.011	0.007	1	usp19
0.309641	0.428658	0.011	0.007	1	ganab
0.309808	0.483574	0.011	0.007	1	unc80
0.310103	-0.569721	0.012	0.017	1	amer2
0.310245	-0.332181	0.012	0.016	1	maco1a
0.310647	0.219069	0.038	0.03	1	dap1b
0.31094	-0.223343	0.146	0.16	1	zgc:153409
0.311169	0.829329	0.014	0.01	1	kcnd3
0.311388	0.264852	0.039	0.031	1	smarcd1
0.311735	0.338691	0.011	0.007	1	DISP3
0.312075	0.628354	0.017	0.012	1	rab5ab
0.312141	-0.410398	0.012	0.017	1	ubap2l
0.312141	-0.405341	0.012	0.017	1	pcdh1g30
0.312207	-0.265543	0.012	0.017	1	synj1
0.312223	0.161558	0.105	0.094	1	aplp1
0.312414	0.718172	0.014	0.01	1	pygmb
0.312602	-0.309434	0.012	0.017	1	kcnip1b
0.313295	0.74052	0.014	0.01	1	ubl3b
0.31403	0.729248	0.014	0.01	1	tent4b
0.314251	0.677179	0.014	0.01	1	kmt5b
0.314272	-0.603619	0.014	0.019	1	bcl2l10
0.314545	0.650737	0.014	0.01	1	scrt1a
0.314916	0.440881	0.017	0.012	1	hbp1
0.315142	0.219886	0.043	0.035	1	syt11a
0.315307	-0.439957	0.013	0.018	1	nnt
0.315778	0.569511	0.017	0.012	1	tpd52l2b
0.315795	-0.264354	0.038	0.046	1	psmb7
0.315879	0.362698	0.012	0.016	1	chchd2
0.316242	0.720976	0.014	0.01	1	dync1li1
0.316309	0.464224	0.017	0.012	1	sumo3b
0.317187	-0.315492	0.036	0.044	1	cd81a
0.317204	0.474307	0.014	0.01	1	ppp2r5b
0.317507	-0.21323	0.013	0.018	1	polr2k
0.317714	0.654152	0.024	0.018	1	psmc4
0.318052	0.324151	0.031	0.024	1	shisa7b
0.318303	-0.375509	0.033	0.041	1	hnrnph1l
0.318628	-0.593689	0.015	0.021	1	srgap2
0.318813	0.24371	0.051	0.042	1	tmem59l
0.318817	-0.367786	0.014	0.019	1	dlgap4a
0.319327	-0.136573	0.013	0.018	1	bahcc1a
0.319431	0.400676	0.014	0.01	1	ccnt1
0.319791	0.281614	0.108	0.096	1	map1aa
0.320567	-0.491137	0.015	0.021	1	rab5c
0.320927	-0.126223	0.139	0.155	1	rtn1b
0.321792	0.337111	0.024	0.018	1	znf576.1
0.321837	0.450121	0.044	0.036	1	pde7a
0.321893	0.129286	0.014	0.01	1	sgta
0.321998	-0.18207	0.014	0.019	1	eif4e1c
0.322259	0.346679	0.017	0.012	1	tmem131
0.322373	-0.378989	0.015	0.02	1	rbm4.1
0.322726	-0.619985	0.02	0.026	1	taf9
0.323172	-0.494295	0.016	0.022	1	sec61b
0.32337	-0.215837	0.041	0.049	1	ube2ib
0.32384	-0.107001	0.013	0.018	1	erc2
0.324259	-0.527501	0.026	0.033	1	pnn
0.324775	0.407324	0.024	0.018	1	si:ch211-160o17.4
0.324801	0.228834	0.052	0.043	1	edil3a
0.325601	0.641081	0.021	0.016	1	tnikb
0.326218	-0.500688	0.022	0.029	1	atrnl1b
0.326277	-0.348109	0.025	0.031	1	ddx23
0.326589	-0.382341	0.016	0.022	1	acbd3
0.327513	-0.265083	0.015	0.02	1	rbm14b
0.327679	-0.348476	0.036	0.044	1	tnrc6a
0.327935	-0.461351	0.022	0.029	1	b2ml
0.328095	-0.365752	0.016	0.022	1	myl12.2
0.328166	-0.213893	0.163	0.177	1	eef1b2
0.328336	-0.384957	0.017	0.023	1	mmgt1
0.329057	0.892372	0.018	0.013	1	rap1aa
0.329733	0.296472	0.04	0.032	1	mef2d
0.32999	-0.209156	0.038	0.046	1	stag2b
0.330296	-0.409572	0.028	0.035	1	cnbpa
0.330361	-0.172496	0.038	0.046	1	gdi2
0.330386	0.652837	0.025	0.019	1	arhgap35a
0.330787	0.330466	0.049	0.041	1	atp2b3b
0.330831	-0.29876	0.03	0.037	1	gpx4b
0.331253	0.850903	0.018	0.013	1	lin7c
0.33192	0.453635	0.046	0.038	1	znf292a
0.332904	-0.403963	0.024	0.03	1	CU929259.1
0.333257	0.665269	0.018	0.013	1	pik3ip1
0.333354	-0.272872	0.02	0.026	1	get1
0.333511	0.285205	0.036	0.029	1	rac3b
0.333892	0.268409	0.028	0.022	1	aplp2
0.334	-0.140319	0.043	0.051	1	uqcrh
0.334266	1.12099	0.012	0.008	1	ppm1k
0.33463	-0.332448	0.023	0.029	1	fus
0.335397	-0.262704	0.025	0.031	1	eif4a1a
0.335399	-0.127303	0.064	0.074	1	vdac1
0.33555	-0.148481	0.074	0.084	1	seta
0.336289	0.852547	0.012	0.008	1	rxrbb
0.336319	-0.116892	0.017	0.023	1	ssr4
0.336403	1.08183	0.015	0.01	1	bcor
0.336601	0.132021	0.315	0.303	1	nova2
0.337187	-0.209192	0.02	0.026	1	eif4a3
0.337223	0.778964	0.015	0.01	1	hdac4
0.337297	-0.167566	0.022	0.029	1	bcam
0.337549	-0.312291	0.022	0.028	1	arhgap1
0.337812	0.798427	0.012	0.008	1	fasn
0.337929	-0.226033	0.033	0.041	1	psmb1
0.338574	0.455598	0.029	0.023	1	atp1b3a
0.33883	0.643648	0.012	0.008	1	wasf3b
0.339015	0.779394	0.015	0.01	1	wdr26b
0.339324	-0.177181	0.024	0.03	1	hnrnpul1l
0.339374	-0.197783	0.036	0.044	1	si:dkey-178k16.1
0.339378	0.3013	0.021	0.016	1	clip2
0.34047	-0.17616	0.022	0.028	1	ube2nb
0.340555	-0.163027	0.125	0.138	1	si:ch211-288g17.3
0.340701	0.491625	0.012	0.008	1	phb
0.340889	0.522509	0.015	0.01	1	acadm
0.34104	0.487103	0.015	0.01	1	stap2a
0.341724	0.418785	0.012	0.008	1	hgs
0.342551	-1.28605	0.006	0.01	1	tprb
0.34263	0.303855	0.025	0.019	1	btf3l4
0.342647	-1.29199	0.006	0.01	1	maml3
0.342863	-0.296922	0.022	0.028	1	psmb4
0.34292	0.373603	0.012	0.008	1	sptlc2b
0.343224	-1.21828	0.006	0.01	1	rbm12
0.343416	-1.27395	0.006	0.01	1	gmps
0.343608	-1.01954	0.006	0.01	1	cbx6b
0.343731	0.348867	0.037	0.03	1	pou3f2b
0.344808	0.477822	0.015	0.01	1	ube4b
0.344956	-0.877141	0.006	0.01	1	BX247868.1
0.345217	0.144557	0.025	0.019	1	pou3f3b
0.345342	-0.896823	0.006	0.01	1	sms
0.345717	0.305215	0.015	0.01	1	prr18
0.345728	-0.880682	0.006	0.01	1	klhdc8a
0.345728	-0.782023	0.006	0.01	1	rnpc3
0.346791	-0.545525	0.006	0.01	1	psenen
0.346888	-0.828662	0.006	0.01	1	mgrn1b
0.347178	-0.626387	0.006	0.01	1	zbtb41
0.347275	-0.689546	0.006	0.01	1	ago4
0.347346	0.462243	0.099	0.09	1	pfn2l
0.347372	-0.660441	0.006	0.01	1	vangl2
0.347662	-0.631919	0.006	0.01	1	mrpl40
0.347662	-0.631087	0.006	0.01	1	klhl17
0.348136	0.621248	0.029	0.023	1	znf827
0.348244	-0.397624	0.006	0.01	1	ddt
0.348438	-0.489598	0.006	0.01	1	cipcb
0.349215	-0.807645	0.006	0.01	1	her6
0.349215	-0.619354	0.006	0.01	1	mphosph10
0.349312	-0.48487	0.006	0.01	1	si:dkey-100n23.3
0.349854	0.245717	0.069	0.06	1	apc
0.350187	-0.401605	0.006	0.01	1	ino80e
0.350187	-0.332056	0.006	0.01	1	CR769778.1
0.350275	0.843886	0.019	0.014	1	dnajb6a
0.350577	-0.333275	0.006	0.01	1	TMEM8B
0.351649	-0.140281	0.006	0.01	1	rab7a
0.352097	0.686406	0.019	0.014	1	flrt3
0.353706	-1.00069	0.007	0.01	1	CABZ01115113.1
0.354672	0.64338	0.019	0.014	1	pspc1
0.355013	-1.0078	0.007	0.01	1	BX927184.1
0.355013	-0.83834	0.007	0.01	1	mcrip1
0.355854	-0.76963	0.007	0.01	1	pdha1a
0.356322	-0.929828	0.007	0.01	1	frs3
0.356322	-0.839821	0.007	0.01	1	polr2eb
0.357823	-0.608829	0.007	0.01	1	rab35b
0.357946	0.279778	0.034	0.028	1	cyfip2
0.358057	0.299305	0.06	0.052	1	eif3m
0.35848	-0.516209	0.007	0.01	1	kat2b
0.358668	-0.417913	0.007	0.01	1	usp12a
0.358762	-0.511088	0.007	0.01	1	timm8b
0.358899	0.504129	0.019	0.014	1	lmo1
0.359421	-0.471754	0.007	0.01	1	prcc
0.359557	0.237624	0.101	0.09	1	atp1a3a
0.35956	0.199632	0.026	0.02	1	SRCIN1
0.359609	-0.333722	0.007	0.01	1	plpp5
0.359789	0.446013	0.019	0.014	1	lypd6
0.36019	0.850137	0.015	0.011	1	znf654
0.36039	0.170653	0.029	0.023	1	arid4a
0.361236	0.428668	0.022	0.017	1	tns1a
0.361823	0.42448	0.03	0.024	1	zfr
0.361969	-0.501209	0.007	0.01	1	zgc:171566
0.362154	0.756064	0.015	0.011	1	kdm5ba
0.362683	0.698875	0.015	0.011	1	lrrc4bb
0.362744	0.295576	0.019	0.014	1	dync1i1
0.363105	0.160355	0.007	0.01	1	ptp4a2b
0.363105	0.375674	0.007	0.01	1	mrpl38
0.363421	-0.726666	0.008	0.011	1	hs6st1b
0.363674	-0.141795	0.007	0.01	1	timm23a
0.363768	-0.148868	0.007	0.01	1	mapk14b
0.364243	0.261077	0.007	0.01	1	MZT1
0.36534	0.520475	0.015	0.011	1	cers6
0.365509	-0.734641	0.008	0.011	1	efna3a
0.365644	0.522534	0.015	0.011	1	si:dkey-7j14.5
0.365782	-0.640559	0.008	0.011	1	tafa1a
0.365873	-0.621378	0.008	0.011	1	tlcd3ba
0.366059	0.218739	0.019	0.014	1	hivep1
0.366432	1.19922	0.012	0.009	1	si:ch211-13c6.2
0.36651	-0.820824	0.008	0.011	1	prkrip1
0.36667	0.121359	0.059	0.05	1	CR786577.1
0.366689	0.827048	0.012	0.009	1	kat8
0.366875	-0.628515	0.008	0.011	1	abhd3
0.367443	-0.280931	0.089	0.099	1	hmgb2b
0.367513	-0.576994	0.008	0.011	1	cnot3b
0.367605	-0.488312	0.008	0.011	1	picalma
0.368407	0.696131	0.012	0.009	1	zgc:56525
0.36858	0.651062	0.012	0.009	1	fam120c
0.368976	0.105626	0.019	0.014	1	chd7
0.368986	-0.190357	0.064	0.074	1	mibp2
0.369067	-0.315396	0.008	0.011	1	adnpa
0.36925	-0.42228	0.008	0.011	1	cdkn1d
0.369524	0.158189	0.081	0.071	1	skp1
0.370217	0.431734	0.012	0.009	1	nrcama
0.370303	0.547476	0.012	0.009	1	zgc:153615
0.370349	-0.42192	0.008	0.011	1	tp53bp1
0.371398	-0.794792	0.009	0.012	1	hrasa
0.371398	-0.7253	0.009	0.012	1	nrg2b
0.371426	0.460966	0.012	0.009	1	psmd1
0.371486	-0.660154	0.009	0.012	1	mb21d2
0.371543	-0.29193	0.008	0.011	1	fbl
0.371761	0.34222	0.077	0.068	1	prr12b
0.371858	0.347063	0.012	0.009	1	cacng8a
0.372369	-0.724938	0.009	0.012	1	zbtb33
0.372842	0.21046	0.015	0.011	1	map1sb
0.373171	0.467229	0.031	0.025	1	reep5
0.37396	-0.435669	0.009	0.012	1	ddx18
0.374492	-0.258583	0.009	0.012	1	cntnap2b
0.37529	-0.511293	0.009	0.012	1	myo16
0.375556	-0.276048	0.009	0.012	1	zgc:153115
0.375747	0.583221	0.027	0.022	1	ppp1cb
0.376823	0.444153	0.055	0.048	1	hsp70.3
0.377156	-0.44016	0.009	0.012	1	hes6
0.377423	-0.226807	0.009	0.012	1	kat7b
0.377672	-0.74464	0.009	0.013	1	ipmkb
0.378224	-0.232205	0.009	0.012	1	slc8a4a
0.37876	-0.163566	0.009	0.012	1	rab42a
0.378904	0.345402	0.04	0.033	1	AL935186.10
0.379678	-0.207423	0.082	0.092	1	pfn2
0.379819	-0.477449	0.009	0.013	1	ddx46
0.380242	-0.585304	0.01	0.014	1	clasrp
0.380853	-0.495325	0.009	0.013	1	chga
0.382403	0.268584	0.035	0.029	1	tet2
0.382603	-0.114833	0.036	0.043	1	map1ab
0.382752	-0.474176	0.009	0.013	1	micu3b
0.382752	-0.410524	0.009	0.013	1	spry4
0.382838	-0.391375	0.009	0.013	1	maea
0.383316	0.113318	0.03	0.024	1	clasp2
0.383526	-0.274279	0.032	0.038	1	stox2a
0.383831	-0.20206	0.057	0.065	1	BX005003.1
0.384233	0.407677	0.027	0.022	1	ap2b1
0.384948	0.164436	0.052	0.044	1	kidins220b
0.385464	0.292931	0.027	0.022	1	arpc3
0.386004	0.655007	0.024	0.019	1	trim8b
0.386074	0.393499	0.036	0.029	1	camk2g2
0.386125	0.400217	0.036	0.029	1	cops9
0.386216	-0.639916	0.011	0.015	1	mnta
0.386703	-0.723424	0.011	0.015	1	ndrg3b
0.387105	-0.756743	0.012	0.016	1	pcnx2
0.387201	0.687023	0.016	0.012	1	LEPROTL1
0.387598	-0.578185	0.011	0.015	1	gripap1
0.387612	-0.304641	0.04	0.047	1	fam133b
0.387646	-0.309188	0.029	0.036	1	thoc2
0.387936	-0.325154	0.01	0.014	1	psmb5
0.388209	-0.774979	0.012	0.016	1	zbtb18
0.388587	-0.460603	0.031	0.037	1	u2af2b
0.388658	-0.102753	0.009	0.013	1	BX548062.1
0.388757	-0.159209	0.026	0.021	1	si:ch211-10a23.2
0.38882	-0.360292	0.011	0.015	1	enoph1
0.388995	0.255645	0.023	0.018	1	sptbn1
0.389118	0.530221	0.016	0.012	1	mras
0.389322	-0.132292	0.136	0.148	1	gng3
0.389349	-0.636328	0.012	0.016	1	b4galnt4a
0.389964	-0.490432	0.012	0.016	1	psmd4a
0.389978	0.751641	0.02	0.016	1	hmga1b
0.391002	0.522178	0.028	0.023	1	matr3l1.1
0.391225	-0.281762	0.032	0.038	1	xrn2
0.392393	-0.68132	0.014	0.018	1	hoxb3a
0.39278	-0.193713	0.098	0.108	1	anp32a
0.393069	-0.128385	0.061	0.07	1	stmn4
0.393187	-0.490035	0.022	0.027	1	pcdh10b
0.39323	-0.278758	0.029	0.036	1	stox2b
0.393237	-0.253348	0.011	0.015	1	cttnbp2nlb
0.393682	-0.414278	0.012	0.016	1	pkig
0.393874	0.971706	0.013	0.01	1	usp25
0.394085	-0.565741	0.018	0.023	1	nsd3
0.394153	-0.680363	0.014	0.018	1	caskb
0.394622	-0.60103	0.013	0.017	1	reep2
0.395117	-0.247697	0.012	0.016	1	psmd12
0.395479	-0.124936	0.034	0.041	1	pafah1b1a
0.39549	-0.412502	0.043	0.049	1	elmo1
0.395534	-0.337164	0.026	0.031	1	lasp1
0.395854	0.260596	0.074	0.066	1	ndrg4
0.395989	-0.215191	0.028	0.034	1	atp6v0b
0.39604	-0.243319	0.032	0.038	1	smad2
0.396055	0.511868	0.02	0.016	1	slc12a5b
0.39612	-0.115868	0.042	0.049	1	crebzf
0.396125	0.763425	0.013	0.01	1	ccser2a
0.396226	-0.190704	0.052	0.06	1	atp5f1e
0.396333	0.540512	0.02	0.016	1	leng1
0.396414	1.16542	0.01	0.007	1	cdk12
0.396536	-0.343941	0.012	0.016	1	amd1
0.396765	-0.325729	0.015	0.019	1	sinhcaf
0.396812	-0.460284	0.013	0.017	1	trip12
0.396819	0.589376	0.013	0.01	1	apln
0.396913	-0.492731	0.018	0.023	1	psma5
0.397114	0.944879	0.01	0.007	1	CU467856.1
0.397515	1.07857	0.01	0.007	1	EML6
0.397574	-0.137874	0.054	0.062	1	gng2
0.397657	-0.292606	0.026	0.032	1	NPAS3
0.397792	0.472609	0.02	0.016	1	ppp2r2ca
0.398132	-0.554383	0.015	0.019	1	ctbp2a
0.398209	0.541796	0.013	0.01	1	nmt1a
0.398383	-0.414347	0.021	0.026	1	si:ch211-244c8.4
0.398478	-0.21269	0.012	0.016	1	dlst
0.398905	0.615508	0.013	0.01	1	sf3a3
0.39896	-0.227666	0.012	0.016	1	letm2
0.399183	-0.197431	0.012	0.016	1	casp3a
0.39922	0.862332	0.01	0.007	1	dstyk
0.399253	0.47674	0.013	0.01	1	ttc14
0.400822	0.666505	0.025	0.02	1	zgc:123105
0.40098	-0.112045	0.012	0.016	1	mxd3
0.40103	0.61655	0.01	0.007	1	celf5b
0.401137	-0.217325	0.012	0.016	1	mgst3b
0.401311	-0.515835	0.015	0.019	1	brsk2b
0.401347	0.447672	0.013	0.01	1	vamp4
0.401435	0.280784	0.013	0.01	1	ttbk1b
0.401742	-0.449396	0.016	0.021	1	pcdh1g32
0.401823	-0.244995	0.013	0.017	1	zgc:66474
0.401937	0.644854	0.01	0.007	1	rabgap1
0.40198	0.241461	0.02	0.016	1	hirip3
0.402019	-0.366092	0.016	0.021	1	ncor1
0.402341	0.371768	0.01	0.007	1	mogs
0.402737	-0.442883	0.019	0.023	1	upf3a
0.403005	-0.427221	0.017	0.022	1	got2b
0.40303	0.368208	0.02	0.016	1	slc24a6a
0.403196	-0.356248	0.015	0.019	1	sf3b5
0.403345	-0.237061	0.017	0.022	1	luc7l3
0.403486	-0.163473	0.015	0.019	1	pfdn5
0.40379	-0.49999	0.015	0.02	1	cacng2a
0.404153	0.355889	0.024	0.019	1	u2af1
0.405144	-0.330155	0.022	0.027	1	CAMK2N1
0.405274	0.444989	0.01	0.007	1	grid2
0.405477	0.27933	0.01	0.007	1	etfb
0.405489	0.254014	0.02	0.016	1	patz1
0.405596	-0.259995	0.015	0.019	1	anapc16
0.405604	-0.107435	0.177	0.19	1	hmgb1b
0.405629	-0.314122	0.016	0.021	1	adgrl3.1
0.40594	-0.121336	0.294	0.31	1	rps23
0.405977	-0.532302	0.016	0.021	1	otpa
0.406085	0.285192	0.01	0.007	1	mrps16
0.406359	0.328171	0.041	0.035	1	phf2
0.406722	-0.163737	0.019	0.024	1	si:ch211-198a12.6
0.406964	0.135918	0.013	0.01	1	fbxo11a
0.407265	-0.264842	0.022	0.028	1	bccip
0.40744	-0.253976	0.06	0.069	1	pcdh19
0.407754	-0.195109	0.026	0.032	1	ginm1
0.408168	0.193521	0.02	0.016	1	myo5aa
0.408333	0.669984	0.017	0.013	1	tpm3
0.409135	-0.192437	0.015	0.02	1	ndrg3a
0.409486	-0.253319	0.019	0.023	1	psmb2
0.409494	-0.143707	0.022	0.028	1	arrdc3a
0.409787	0.351048	0.033	0.027	1	arglu1b
0.409874	0.553582	0.017	0.013	1	ptprfb
0.410259	0.427021	0.017	0.013	1	b4galt6
0.410364	0.199097	0.036	0.03	1	ythdc1
0.410921	-0.113519	0.02	0.025	1	apex1
0.411398	-0.165215	0.019	0.023	1	dr1
0.411566	0.181774	0.024	0.019	1	ptprsa.1
0.411617	-0.221112	0.091	0.101	1	cox8a
0.412281	0.339772	0.033	0.027	1	pik3r1
0.412606	0.394799	0.029	0.023	1	papola
0.41263	0.544473	0.021	0.016	1	pcdh1a
0.413392	-0.172841	0.018	0.023	1	sh3bgrl3
0.413709	-0.139606	0.215	0.228	1	rpl22
0.413981	-0.102915	0.262	0.278	1	rpl35a
0.414743	-0.139044	0.018	0.023	1	taf13
0.415567	0.116251	0.091	0.082	1	dedd1
0.415909	0.373157	0.033	0.028	1	celf3a
0.416227	0.38613	0.017	0.013	1	mrpl57
0.417292	0.652524	0.029	0.024	1	adam23a
0.417657	0.425253	0.021	0.016	1	adh5
0.418409	0.349061	0.017	0.013	1	tmeff2a
0.419298	0.391381	0.042	0.036	1	celf4
0.419649	0.881222	0.014	0.01	1	ahdc1
0.419882	0.188664	0.101	0.092	1	syncrip
0.41991	0.787278	0.014	0.01	1	si:dkey-153k10.9
0.421212	0.730617	0.014	0.01	1	sik1
0.421647	0.743842	0.014	0.01	1	il1rapl1a
0.422256	0.764145	0.014	0.01	1	phactr3b
0.422323	-0.175368	0.046	0.053	1	ywhabb
0.422604	0.849585	0.014	0.01	1	pcdh1g29
0.422693	-0.125793	0.254	0.265	1	hmgn2
0.423966	-0.157514	0.06	0.069	1	ppp1r10
0.424486	0.242443	0.021	0.016	1	abcc5
0.424785	0.593461	0.014	0.01	1	pcdh18b
0.425197	0.119946	0.042	0.036	1	ppfia4
0.427694	-0.315761	0.043	0.05	1	hsp70.1
0.428669	-0.12121	0.132	0.143	1	serbp1a
0.428726	0.424135	0.014	0.01	1	ubr7
0.428902	0.363714	0.014	0.01	1	zgc:77262
0.429077	0.24104	0.014	0.01	1	prkcbb
0.429868	0.49749	0.014	0.01	1	med10
0.430396	0.447176	0.014	0.01	1	nelfe
0.430911	0.272276	0.043	0.036	1	dbn1
0.431498	1.06825	0.011	0.008	1	tmsb1
0.431718	0.31963	0.014	0.01	1	ap1m1
0.432906	0.877467	0.011	0.008	1	unm-sa1614
0.433613	-0.111582	0.06	0.068	1	islr2
0.434756	0.514914	0.018	0.014	1	si:ch211-67e16.4
0.435427	0.339935	0.026	0.021	1	supt16h
0.435732	0.482171	0.011	0.008	1	nup50
0.435934	0.55271	0.011	0.008	1	cica
0.436035	0.614843	0.011	0.008	1	hgsnat
0.436339	0.504508	0.011	0.008	1	zcrb1
0.436541	1.07039	0.011	0.008	1	dtnbp1a
0.436547	0.387	0.018	0.014	1	dpp6b
0.436743	0.528673	0.011	0.008	1	rca2.1
0.437155	0.18266	0.312	0.309	1	elavl4
0.437504	0.126627	0.429	0.426	1	mt-co3
0.437745	0.238	0.034	0.029	1	dag1
0.437959	0.497943	0.011	0.008	1	glo1
0.43938	0.493243	0.011	0.008	1	BX547930.4
0.439482	0.270839	0.011	0.008	1	nipa2
0.439685	0.423908	0.011	0.008	1	syn1
0.440368	0.309079	0.049	0.042	1	paip2b
0.440378	0.404771	0.018	0.014	1	pcdh10a
0.440502	-0.182815	0.035	0.041	1	dcaf7
0.44136	-0.189267	0.069	0.077	1	ube2d2
0.442563	0.232311	0.199	0.191	1	ubc
0.444227	0.122923	0.018	0.014	1	snrka
0.445645	0.413399	0.044	0.038	1	igdcc3
0.447433	0.177929	0.096	0.088	1	si:ch211-195b15.8
0.447836	-0.103541	0.116	0.127	1	hnrnpa0a
0.448292	-0.686731	0.025	0.029	1	pfkfb4b
0.448473	0.205295	0.039	0.033	1	cst3
0.450591	-0.151242	0.05	0.057	1	auts2a
0.450677	0.266995	0.044	0.038	1	snap91b
0.450838	0.567942	0.015	0.011	1	rbm22
0.450871	0.416047	0.026	0.022	1	pcbp2
0.451585	0.287727	0.026	0.022	1	nptna
0.454291	-0.269332	0.029	0.034	1	si:dkey-81l17.6
0.454756	0.296981	0.035	0.029	1	cox5ab
0.455659	-0.300857	0.048	0.055	1	aff2
0.455997	0.513233	0.019	0.015	1	tgif1
0.456074	0.320215	0.019	0.015	1	vbp1
0.456807	0.142828	0.03	0.025	1	atp6ap1a
0.45739	-0.447066	0.026	0.031	1	sart1
0.457608	0.253163	0.015	0.011	1	rnd1b
0.459735	0.267728	0.022	0.018	1	dab1a
0.460946	-0.120534	0.049	0.056	1	dclk1b
0.461105	1.14662	0.012	0.009	1	znf384l
0.46171	0.392831	0.019	0.015	1	spop
0.462819	-0.15049	0.033	0.039	1	rab6bb
0.463007	0.215517	0.059	0.052	1	tox
0.465525	0.834328	0.012	0.009	1	ap1ar
0.465625	0.782649	0.012	0.009	1	acbd7
0.466129	0.833707	0.012	0.009	1	spred2a
0.466818	0.391186	0.042	0.036	1	robo2.1
0.467461	0.347986	0.041	0.036	1	mt-nd3
0.467658	-0.144371	0.029	0.035	1	tox2
0.467945	0.499684	0.012	0.009	1	nat9
0.468578	0.458774	0.037	0.032	1	si:ch73-119p20.1
0.468652	0.544054	0.012	0.009	1	med8
0.468956	0.491381	0.012	0.009	1	ostc
0.469158	0.466445	0.012	0.009	1	dldh
0.469266	-0.215875	0.028	0.033	1	alyref
0.470363	-0.495944	0.022	0.027	1	BX005309.1
0.471137	0.443388	0.023	0.019	1	unkl
0.471496	-0.199316	0.08	0.088	1	atp5mc1
0.472884	0.242106	0.027	0.023	1	syt4
0.473315	0.195998	0.012	0.009	1	pbrm1
0.473924	0.621972	0.019	0.016	1	grin2db
0.475198	0.279039	0.091	0.083	1	sox4a.1
0.47521	-0.351844	0.023	0.028	1	ralgapa2
0.475884	-0.275246	0.065	0.072	1	tenm3
0.47595	0.427256	0.019	0.016	1	polb
0.47598	-0.929159	0.007	0.01	1	march6
0.476595	-0.246783	0.024	0.029	1	ttll7
0.476646	-0.313492	0.023	0.028	1	rab6ba
0.476776	-0.385976	0.023	0.028	1	pou3f1
0.476891	-0.729689	0.007	0.01	1	mapk1
0.477334	-0.214405	0.022	0.018	1	rims2a
0.477462	-0.998509	0.007	0.01	1	txnipa
0.478166	-0.402515	0.02	0.024	1	cdkn2aipnl
0.478311	0.477697	0.015	0.012	1	snx3
0.478375	-0.710515	0.007	0.01	1	atxn7
0.478471	0.165362	0.027	0.023	1	calr3a
0.478717	-0.83686	0.007	0.01	1	jak1
0.478717	-0.689157	0.007	0.01	1	timm17a
0.478838	0.520415	0.015	0.012	1	ak1
0.479216	-0.445384	0.02	0.024	1	btbd10a
0.479366	0.410506	0.015	0.012	1	mrpl30
0.479403	-0.523071	0.007	0.01	1	nkd1
0.479746	-0.602358	0.007	0.01	1	sgtb
0.479843	-0.383908	0.018	0.022	1	setd2
0.479954	-0.117962	0.136	0.147	1	tuba1a
0.480509	0.363561	0.015	0.012	1	ctdspla
0.481005	-0.445203	0.007	0.01	1	snu13b
0.481214	0.160415	0.015	0.012	1	praf2
0.481293	-0.237074	0.023	0.028	1	ilf2
0.481749	-0.891017	0.009	0.011	1	ier2a
0.4819	0.265745	0.019	0.016	1	kmt2ba
0.482405	-0.137946	0.025	0.029	1	tspan3a
0.48261	-0.250351	0.007	0.01	1	fosaa
0.482801	0.307683	0.015	0.012	1	tpm1
0.482839	-0.260714	0.007	0.01	1	prdx5
0.482954	-0.37521	0.007	0.01	1	psmg3
0.482975	-0.263262	0.021	0.025	1	pacsin1b
0.482978	0.265004	0.015	0.012	1	gkap1
0.483443	-0.729541	0.008	0.01	1	naa30
0.483528	-0.424295	0.007	0.01	1	gtf2a1
0.483643	-0.321036	0.007	0.01	1	sez6l2
0.48395	0.163451	0.015	0.012	1	jam3a
0.484161	-0.802605	0.009	0.011	1	bin1a
0.48432	-0.607036	0.008	0.01	1	pcdh1gc5
0.484332	-0.186287	0.007	0.01	1	esf1
0.48448	0.238461	0.015	0.012	1	znf362b
0.484539	-0.575501	0.008	0.01	1	cds2
0.484677	-0.228455	0.007	0.01	1	ptpn2b
0.484683	-1.08386	0.009	0.012	1	fnta
0.484759	-0.658601	0.008	0.01	1	cstf3
0.484978	-0.718369	0.008	0.01	1	dctn5
0.484981	-0.144253	0.021	0.025	1	eif3s6ip
0.485182	-0.18584	0.022	0.026	1	rad21a
0.485197	-0.626057	0.008	0.01	1	ankrd54
0.485246	0.461847	0.029	0.024	1	nrsn1
0.485307	-0.574765	0.008	0.01	1	gatd1
0.486186	-0.491008	0.008	0.01	1	ctr9
0.486353	0.271581	0.037	0.032	1	srsf4
0.486406	-0.469799	0.008	0.01	1	arl1
0.486471	-1.002	0.011	0.014	1	mrps36
0.486516	-0.446126	0.008	0.01	1	si:zfos-375h5.1
0.486955	-0.324435	0.008	0.01	1	casc3
0.487063	-0.498759	0.017	0.021	1	smarcc1a
0.487615	-0.447268	0.008	0.01	1	rbm15b
0.48765	-0.69683	0.01	0.013	1	bloc1s1
0.487672	0.336072	0.007	0.01	1	zbtb11
0.487725	-0.556986	0.008	0.01	1	srek1ip1
0.487826	-0.237253	0.021	0.025	1	tshz1
0.487901	-0.759169	0.012	0.015	1	txnl4a
0.487981	-0.309759	0.019	0.023	1	adgrb3
0.488125	-0.308594	0.019	0.023	1	tfap2b
0.48816	-0.551012	0.009	0.011	1	mdm4
0.488336	-0.14626	0.074	0.082	1	vdac2
0.488371	-0.571828	0.009	0.011	1	dgcr6
0.488371	-0.387881	0.009	0.011	1	pax7a
0.488529	-0.749747	0.009	0.012	1	mrpl13
0.488799	-0.157956	0.021	0.025	1	smc3
0.488827	-0.217798	0.008	0.01	1	tln2a
0.488937	-0.287898	0.008	0.01	1	cstf2
0.489157	-0.204899	0.008	0.01	1	rcor2
0.489391	-0.31637	0.019	0.023	1	fbxo11a.1
0.489488	-0.249343	0.008	0.01	1	cbx3b
0.489638	-0.429814	0.009	0.011	1	nufip2
0.489715	0.414746	0.024	0.02	1	cwc25
0.489744	-0.465049	0.009	0.011	1	snapc5
0.489929	-0.156843	0.008	0.01	1	dock3
0.49025	-0.778072	0.011	0.014	1	zcchc17
0.490275	-0.462069	0.015	0.019	1	polr2f
0.490578	-0.150164	0.022	0.026	1	eif3ba
0.490675	-0.370924	0.018	0.022	1	mpc2
0.490801	-0.328834	0.009	0.011	1	bdnf
0.49092	-0.121808	0.022	0.026	1	slc4a10a
0.490923	-0.334379	0.008	0.01	1	ube2d1a
0.491197	-0.662292	0.011	0.014	1	scn1lab
0.491467	-0.538295	0.01	0.013	1	BX510915.1
0.491935	0.546231	0.02	0.016	1	fbxo45
0.491965	-0.358118	0.009	0.011	1	nrf1
0.49205	-0.49295	0.011	0.014	1	pou3f3a
0.492168	0.718017	0.02	0.016	1	zranb2
0.492234	-0.470567	0.014	0.017	1	usf1
0.492601	-0.36399	0.009	0.011	1	atg101
0.492707	-0.181556	0.018	0.022	1	ubap2b
0.492813	-0.377628	0.009	0.011	1	znf292b
0.492838	0.343422	0.024	0.02	1	zgc:100918
0.492912	-0.118484	0.021	0.025	1	arvcfb
0.492999	-0.597479	0.011	0.014	1	rab5if
0.493002	-0.297886	0.009	0.012	1	kri1
0.49313	-0.53334	0.012	0.015	1	pbdc1
0.493552	-0.398521	0.015	0.018	1	rab3c
0.493981	-0.111857	0.019	0.023	1	elof1
0.494268	0.137319	0.108	0.099	1	pbx3b
0.494295	-0.397726	0.015	0.019	1	elfn1b
0.494376	-0.179728	0.053	0.06	1	nat16
0.494529	-0.467441	0.012	0.016	1	nup93
0.494617	-0.310998	0.015	0.019	1	gabra1
0.494618	-0.462915	0.012	0.016	1	atxn2l
0.494682	-0.174946	0.053	0.059	1	fez1
0.49471	-0.421479	0.011	0.014	1	b3galt2
0.494808	-0.401302	0.01	0.013	1	ncbp2
0.49494	-0.348584	0.014	0.017	1	rheb
0.495424	-0.389784	0.012	0.016	1	znf318
0.495656	-0.288981	0.009	0.012	1	fcho2
0.495758	-0.434434	0.009	0.012	1	bag1
0.495912	0.6444	0.016	0.013	1	atg9b
0.495974	-0.137792	0.116	0.125	1	tpt1
0.49599	-0.465433	0.01	0.013	1	zgc:122979
0.496065	-0.132197	0.009	0.012	1	lima1a
0.496069	0.109229	0.158	0.149	1	si:ch73-281n10.2
0.496138	-0.360427	0.011	0.014	1	pa2g4b
0.496195	-0.350132	0.015	0.018	1	elavl1b
0.496615	0.267078	0.024	0.02	1	foxn3
0.496876	-0.207608	0.015	0.019	1	phf21aa
0.496985	-0.20414	0.009	0.012	1	mtpn
0.497473	-0.358839	0.011	0.014	1	cnot3a
0.497719	-0.235328	0.038	0.043	1	nfkbiab
0.497743	0.225276	0.053	0.047	1	oip5-as1
0.497843	-0.139033	0.018	0.022	1	zgc:112982
0.497865	-0.252229	0.01	0.013	1	ppa1b
0.497933	-0.225973	0.015	0.018	1	prrg1
0.498046	-0.447223	0.011	0.014	1	ndufa10
[truncated: 1,055 more rows]

## Sheet: 1_cluster
p_val	avg_log2FC	pct.1	pct.2	p_val_adj	gene
3.1418e-09	-9.85283	0	0.031	6.58773e-05	scpp5
1.87688e-07	-5.30463	0.001	0.027	0.00393545	ins
4.78043e-06	-9.26514	0	0.019	0.100236	odam
1.27291e-05	0.250123	0.431	0.332	0.266904	zgc:153409
6.06185e-05	-3.68525	0.001	0.017	1	pomca
6.45353e-05	0.717314	0.104	0.057	1	brd3b
0.00032725	0.656507	0.116	0.071	1	chac1
0.000426381	1.02875	0.054	0.025	1	pcyt2
0.000472573	0.517276	0.166	0.114	1	ank2b
0.000490737	1.12959	0.046	0.02	1	lpin2
0.000501296	1.82226	0.024	0.006	1	arrb2b
0.000512398	1.39727	0.06	0.03	1	sik1
0.000661787	0.449475	0.144	0.095	1	kdm2ba
0.000745127	1.03967	0.03	0.01	1	zgc:161969
0.0008143	0.771644	0.069	0.037	1	sec62
0.000886081	-1.25228	0.056	0.091	1	zgc:110425
0.000980046	-1.89675	0.006	0.023	1	apoa2
0.00106503	-0.340807	0.354	0.4	1	rpl31
0.00119274	3.69732	0.012	0.001	1	acad8
0.00123335	0.551495	0.119	0.078	1	BX005003.1
0.00128579	-1.09259	0.037	0.067	1	FQ323156.1
0.00130338	0.542599	0.027	0.009	1	pip4k2ab
0.00186029	0.291305	0.218	0.162	1	ndufa6
0.00206938	0.838943	0.042	0.02	1	pcdh11
0.00210441	2.01016	0.02	0.005	1	rnf126
0.00238984	3.0908	0.013	0.002	1	C5H9orf85
0.00240415	2.63356	0.013	0.002	1	fbxl5
0.00249968	1.60802	0.016	0.004	1	uba3
0.00272271	0.920939	0.032	0.013	1	atpaf1
0.00295231	-2.6426	0.004	0.016	1	asic1c
0.00303076	0.680855	0.086	0.053	1	fscn1a
0.00318154	0.594651	0.075	0.045	1	palm1a
0.00335448	2.04493	0.019	0.005	1	atp8a2
0.00338595	1.34598	0.037	0.017	1	zc2hc1a
0.00339293	1.60392	0.023	0.008	1	mtss1la
0.00358362	0.793322	0.071	0.043	1	kif3a
0.00362814	1.44848	0.026	0.01	1	phip
0.0036415	0.551186	0.106	0.07	1	hmga1b
0.00399252	0.420177	0.11	0.074	1	glrbb
0.00404253	1.76724	0.015	0.004	1	akt2
0.00408471	0.221529	0.287	0.231	1	actb1
0.00420124	1.93407	0.014	0.003	1	si:dkey-91i10.2
0.00441168	1.16287	0.03	0.012	1	apba2a
0.00442245	1.1751	0.032	0.014	1	tspan13b
0.00443645	0.908758	0.032	0.014	1	hivep2a
0.00444636	-2.2152	0.005	0.017	1	mettl15
0.00455987	1.67784	0.02	0.006	1	ifngr2
0.00468673	-3.02398	0.002	0.012	1	utp25
0.00504117	0.666835	0.066	0.039	1	gsk3ba
0.00505065	0.250843	0.236	0.184	1	zfhx4
0.00511352	1.4496	0.023	0.008	1	cntn5
0.00515982	0.277229	0.274	0.22	1	camk2n1a
0.00517274	1.3446	0.023	0.008	1	phf8
0.00529303	1.32891	0.023	0.008	1	ap1ar
0.00550777	0.367814	0.122	0.086	1	CR786577.1
0.00619394	0.525865	0.021	0.007	1	cart4
0.00620189	-2.16493	0.005	0.018	1	bloc1s4
0.00641802	2.28348	0.014	0.004	1	ruvbl1
0.00642541	0.847269	0.032	0.014	1	cacnb4b
0.00658606	-0.590829	0.036	0.061	1	hivep1
0.00663993	0.253712	0.125	0.088	1	baz2ba
0.00668368	0.86902	0.045	0.024	1	lamtor2
0.00680248	2.86164	0.013	0.003	1	camsap1a
0.00682557	2.67299	0.011	0.002	1	nptxrb
0.00702614	-1.80072	0.005	0.016	1	rps6kb1b
0.00709654	0.40793	0.186	0.142	1	tmem178b
0.00729074	0.793816	0.042	0.022	1	ank1b
0.00758136	1.43005	0.022	0.008	1	lnx2a
0.00759244	1.03621	0.032	0.015	1	tppp2
0.00764826	-2.2566	0.004	0.014	1	hsd17b12b
0.00782264	1.24566	0.022	0.008	1	cdk5r2b
0.00782268	0.354838	0.134	0.096	1	ppfia3
0.00793561	1.04585	0.03	0.013	1	cep170aa
0.00815475	0.688668	0.024	0.01	1	supt5h
0.00816603	1.70525	0.017	0.005	1	retreg3
0.00828017	0.168527	0.308	0.25	1	rpl12
0.00866744	-1.36748	0.006	0.019	1	polr2c
0.00901812	0.268568	0.081	0.053	1	camk2d2
0.00907078	-0.818767	0.024	0.045	1	si:zfos-1192g2.3
0.00911193	2.46998	0.015	0.004	1	slkb
0.00913716	-1.18899	0.025	0.045	1	zgc:92335
0.00915625	-1.92092	0.008	0.021	1	mcf2lb
0.00947802	0.646613	0.065	0.04	1	hexim1
0.00963954	-2.11667	0.005	0.017	1	rlim
0.0100806	0.638901	0.062	0.038	1	golgb1
0.01033	0.914617	0.046	0.026	1	pspc1
0.0105209	1.91115	0.014	0.004	1	ift46
0.0105334	1.83333	0.014	0.004	1	FP236644.1
0.0105523	1.98928	0.018	0.006	1	triap1
0.0105523	1.87277	0.018	0.006	1	znf16l
0.0107114	1.80663	0.018	0.006	1	larp4ab
0.0107201	0.763181	0.032	0.015	1	ak4
0.0107226	1.15718	0.014	0.004	1	prkci
0.0107325	1.38411	0.029	0.013	1	bach2b
0.0110421	0.328052	0.312	0.262	1	rps26
0.0112962	1.1588	0.026	0.012	1	sde2
0.0114446	1.20562	0.036	0.019	1	unc13a
0.0114476	1.40702	0.012	0.003	1	cars2
0.0114506	0.60536	0.035	0.018	1	ctbp1
0.011477	1.39338	0.012	0.003	1	si:rp71-19m20.1
0.0115616	0.664279	0.029	0.013	1	stam
0.0115737	2.25512	0.01	0.002	1	isy1
0.0115838	1.52682	0.023	0.01	1	dhrsx
0.0116149	2.22239	0.01	0.002	1	uck2b
0.0116522	0.994085	0.026	0.012	1	mindy3
0.0120208	-2.41073	0.004	0.013	1	insra
0.0122108	0.899111	0.023	0.01	1	phactr1
0.0123484	-1.56646	0.004	0.013	1	tapt1a
0.0124745	-1.02448	0.025	0.045	1	drap1
0.0124956	0.62927	0.066	0.042	1	kmt2cb
0.0129821	-1.0817	0.015	0.031	1	amd1
0.0130107	-3.11991	0.002	0.01	1	slc35b1
0.0132244	-1.18215	0.006	0.018	1	poldip2
0.0136474	0.446212	0.088	0.06	1	myca
0.0136557	1.55033	0.019	0.007	1	plxna2
0.0138247	-0.775665	0.048	0.072	1	FOXK2
0.0139004	1.19387	0.019	0.007	1	dock3
0.0141385	0.13892	0.415	0.348	1	rtn1b
0.014342	0.457586	0.052	0.031	1	ppp2r1ba
0.0143573	-0.97079	0.012	0.026	1	ndufaf2
0.0144787	0.420772	0.083	0.056	1	tcp1
0.0146732	1.78415	0.014	0.004	1	med1
0.0150498	0.291855	0.124	0.091	1	pcdh19
0.0159414	0.141933	0.65	0.602	1	ywhag2
0.0160546	0.317847	0.171	0.133	1	mknk2b
0.0161869	-1.30233	0.017	0.033	1	sar1b
0.0166137	0.53804	0.056	0.035	1	brd3a
0.0166453	1.42672	0.023	0.01	1	sfswap
0.0166751	-1.08145	0.007	0.019	1	fam193a
0.0170649	0.598561	0.025	0.012	1	kansl1a
0.0171663	0.386324	0.08	0.054	1	dclk1a
0.017175	-1.72579	0.005	0.014	1	mcrs1
0.0172485	-1.71124	0.005	0.014	1	mak16
0.0174958	0.435806	0.106	0.077	1	nfkbiab
0.0175472	0.72845	0.02	0.008	1	dstyk
0.0180417	-0.883976	0.053	0.077	1	rab1ab
0.0181679	0.434385	0.047	0.028	1	syt7b
0.0181857	3.22024	0.011	0.003	1	xpnpep1
0.0183465	-1.08481	0.018	0.034	1	calua
0.0185073	2.15334	0.011	0.003	1	dock4b
0.0189761	-2.3418	0.006	0.017	1	si:zfos-943e10.1
0.0189899	0.567206	0.053	0.033	1	crebzf
0.0190407	0.284416	0.097	0.069	1	chmp4ba
0.0191754	-2.26295	0.004	0.012	1	mntb
0.019219	-2.17988	0.004	0.012	1	babam2
0.0192297	-1.73724	0.006	0.017	1	NFX1
0.0192324	0.794813	0.026	0.012	1	kdm3b
0.0192688	0.631422	0.058	0.037	1	r3hdm1
0.0192826	2.21542	0.015	0.005	1	si:dkey-16p21.7
0.0192847	-1.8015	0.004	0.012	1	etv1
0.0194847	0.322711	0.191	0.152	1	npas4a
0.019689	0.2446	0.169	0.132	1	ywhae1
0.0199704	0.334527	0.19	0.152	1	idh2
0.0201565	1.51539	0.021	0.009	1	nuak1b
0.0202029	1.69171	0.018	0.007	1	rxrbb
0.0202511	0.932544	0.023	0.011	1	hcfc1a
0.0204243	0.686011	0.033	0.018	1	bckdhb
0.0207825	0.615356	0.06	0.039	1	pitpnbl
0.0209766	1.15226	0.018	0.007	1	npas1
0.0209777	-2.19388	0.003	0.011	1	rab39ba
0.0211097	1.04509	0.018	0.007	1	phf6
0.0211622	1.18686	0.027	0.013	1	kpna1
0.0212789	-0.782502	0.022	0.038	1	serp2
0.0212949	0.917801	0.038	0.021	1	slc25a14
0.0213066	0.407865	0.021	0.009	1	hipk2
0.0214139	0.76536	0.056	0.036	1	gria1a
0.0214313	0.394158	0.105	0.076	1	celf2
0.0215488	0.701002	0.046	0.028	1	lysmd2
0.0222452	0.265187	0.276	0.232	1	cox6c
0.0223715	-0.873716	0.023	0.039	1	mid1ip1l
0.0225576	0.277539	0.255	0.213	1	khdrbs1a
0.0226146	0.19283	0.15	0.115	1	si:dkey-175g6.2
0.0226968	-1.07603	0.017	0.032	1	CIR1
0.0227486	1.23535	0.024	0.012	1	hdac4
0.022861	0.639005	0.042	0.025	1	slc16a3
0.0236157	0.697322	0.024	0.012	1	si:ch211-12m10.1
0.0240699	-0.699221	0.02	0.036	1	bag1
0.0242731	0.236829	0.244	0.201	1	gabarapb
0.0243161	0.623313	0.048	0.029	1	AP3B2
0.0244409	0.616553	0.048	0.029	1	prpf4ba
0.0244436	-1.30606	0.007	0.018	1	creg2
0.024691	1.5365	0.016	0.006	1	dnajc19
0.0248299	1.48278	0.016	0.006	1	mpped1
0.0248945	0.766923	0.028	0.014	1	FQ976914.1
0.024923	-1.15457	0.009	0.02	1	gpr37b
0.0249332	-0.920778	0.009	0.02	1	dcun1d4
0.0251566	1.14289	0.016	0.006	1	mrpl10
0.0252065	1.07504	0.019	0.008	1	tia1
0.0252067	0.435555	0.1	0.073	1	bsnb
0.0254159	0.996543	0.016	0.006	1	sorbs1
0.0255306	1.13214	0.019	0.008	1	dnajc12
0.0257838	1.09954	0.032	0.018	1	ctdspl2b
0.0258024	-0.955008	0.024	0.041	1	etfb
0.0261563	0.636466	0.019	0.008	1	sez6b
0.0263459	0.136004	0.332	0.282	1	fkbp1aa
0.0263713	-1.69486	0.005	0.013	1	si:ch211-197h24.6
0.0266778	0.963812	0.025	0.012	1	CR376745.1
0.0268688	0.359275	0.123	0.093	1	lasp1
0.0269011	0.826113	0.032	0.018	1	ube2kb
0.027224	0.702796	0.036	0.02	1	camkvb
0.0275676	0.52726	0.049	0.03	1	ndfip2
0.02781	0.236916	0.328	0.283	1	cox7a2a
0.0278793	0.143736	0.161	0.126	1	oaz1b
0.0282073	-0.820168	0.016	0.03	1	znf703
0.0283539	0.968896	0.023	0.011	1	fgf13b
0.0289233	-0.902825	0.038	0.057	1	ube2d1b
0.0289386	-0.571206	0.04	0.06	1	mgst3a
0.0295113	1.31685	0.02	0.009	1	sec22bb
0.0295165	1.69094	0.014	0.005	1	kat14
0.0296997	0.590406	0.042	0.025	1	myo5aa
0.0297123	-0.972262	0.014	0.028	1	vldlr
0.029727	2.57255	0.01	0.003	1	rbm14a
0.0298718	2.3927	0.01	0.003	1	BX469930.1
0.0298794	0.829207	0.026	0.013	1	irf2a
0.029953	0.609005	0.051	0.033	1	adam22
0.0300293	0.78656	0.03	0.016	1	rmdn3
0.0300746	0.597685	0.051	0.033	1	mycbp
0.0301908	-2.1493	0.004	0.012	1	ccng1
0.0303574	-1.90988	0.004	0.012	1	mtmr7a
0.0303736	0.89492	0.014	0.005	1	rgra
0.0304578	-1.5799	0.004	0.012	1	kcnj11l.1
0.0304587	0.544056	0.106	0.08	1	gng2
0.030462	1.17584	0.014	0.005	1	bcorl1
0.030531	1.31106	0.01	0.003	1	apex2
0.0305311	1.43699	0.01	0.003	1	grm8a
0.0306411	0.830787	0.03	0.016	1	ahcyl1
0.0309226	0.536833	0.068	0.046	1	oga
0.0311602	0.524298	0.084	0.061	1	nat16
0.0312363	1.02212	0.017	0.007	1	ino80e
0.0316241	0.305475	0.09	0.065	1	sltm
0.0317634	0.274071	0.078	0.054	1	ptena
0.0319253	1.20546	0.023	0.012	1	znhit1
0.0319289	0.621235	0.038	0.022	1	ptprdb
0.0319647	0.393378	0.055	0.036	1	ahcyl2b
0.0324008	0.24683	0.115	0.086	1	kif5aa
0.0325377	0.447631	0.051	0.033	1	calr3a
0.0325625	0.946099	0.031	0.017	1	zgc:162472
0.0334384	0.922925	0.027	0.014	1	csmd3a
0.0340585	-1.5677	0.003	0.01	1	rhoca
0.034123	0.661764	0.031	0.017	1	mrpl2
0.0342631	-1.60607	0.005	0.014	1	tmem243b
0.0342709	0.610805	0.031	0.017	1	mapre1b
0.0347612	-1.49448	0.009	0.02	1	grin2bb
0.0348108	1.3105	0.024	0.012	1	hic1l
0.0348921	1.20108	0.021	0.01	1	rasgef1ba
0.0351628	-1.70251	0.007	0.017	1	arih2
0.035184	0.666759	0.035	0.02	1	snrpg
0.0353803	0.414578	0.09	0.066	1	rtf1
0.0357942	0.212445	0.275	0.232	1	hist2h2l
0.0358014	1.29071	0.013	0.004	1	kctd10
0.0359845	0.394485	0.065	0.045	1	arglu1a
0.0360883	0.355897	0.052	0.034	1	dnajb6a
0.0361195	0.605785	0.069	0.049	1	ralbp1
0.0361625	-1.18688	0.014	0.026	1	rgs7bpa
0.0361888	1.32391	0.018	0.008	1	mrps23
0.0362377	0.537561	0.054	0.036	1	nrp1a
0.0363881	0.790542	0.013	0.004	1	slc30a7
0.0363906	-0.707768	0.022	0.037	1	cdc42l
0.0364044	-0.349254	0.038	0.057	1	znf609b
0.036484	-0.828896	0.009	0.02	1	aig1
0.0368194	1.40373	0.018	0.008	1	med6
0.0369406	1.07609	0.018	0.008	1	acbd6
0.037164	0.295304	0.088	0.064	1	gpr85
0.0373355	0.311267	0.048	0.03	1	syt9a
0.0373729	1.12316	0.015	0.006	1	avl9
0.0373729	1.20263	0.015	0.006	1	akap1b
0.0375637	-1.66442	0.012	0.023	1	praf2
0.0375669	0.788135	0.018	0.008	1	TMEM8B
0.0376428	1.14536	0.015	0.006	1	kirrel3a
0.0381021	0.897276	0.015	0.006	1	zbtb17
0.038325	0.41131	0.015	0.006	1	tfap4
0.0387603	0.601274	0.032	0.018	1	sik2b
0.0389477	0.189095	0.134	0.104	1	dynll2a
0.0389846	1.17549	0.029	0.016	1	clasrp
0.0391796	0.50007	0.055	0.037	1	ctnnd2a
0.0392673	0.912992	0.032	0.019	1	dab1a
0.0392693	0.275185	0.028	0.015	1	mrpl15
0.03931	-0.775797	0.029	0.045	1	prrc2a
0.0394977	0.606861	0.045	0.029	1	eif3c
0.039805	0.241266	0.1	0.075	1	carmil2
0.0399223	-2.18772	0.005	0.012	1	si:ch73-233f7.3
0.0403017	1.07406	0.022	0.011	1	chmp3
0.0404445	-2.16753	0.005	0.012	1	rpp38
0.0408496	0.815155	0.037	0.022	1	rbbp4
0.0417749	0.632332	0.037	0.022	1	b3galt2
0.0419441	0.623153	0.037	0.022	1	mtch2
0.0419508	1.80662	0.011	0.004	1	kif5ab
0.0419962	2.00198	0.011	0.004	1	fbxo9
0.0420902	0.233671	0.072	0.051	1	snrnp27
0.0421326	1.57653	0.011	0.004	1	rbm42
0.0421326	1.36417	0.011	0.004	1	si:ch211-167b20.8
0.0421781	1.41628	0.011	0.004	1	dennd4a
0.042192	0.422643	0.116	0.09	1	sgip1a
0.0422206	0.28446	0.107	0.082	1	myl12.1
0.0423101	0.347345	0.032	0.019	1	tafa1a
0.0425296	-1.83288	0.006	0.015	1	eipr1
0.0426017	-1.38621	0.008	0.018	1	akt3a
0.0427176	-1.73337	0.006	0.015	1	ino80c
0.0427741	1.09407	0.011	0.004	1	zgc:162730
0.0429481	-0.23547	0.403	0.426	1	eno1a
0.0429606	0.965778	0.019	0.009	1	fdps
0.0430945	0.731509	0.033	0.02	1	unkl
0.0430959	-1.53981	0.006	0.015	1	mast1b
0.0433626	0.863836	0.019	0.009	1	si:ch211-114c12.2
0.043519	0.199337	0.262	0.225	1	slc32a1
0.0437599	0.447873	0.042	0.026	1	tmed2
0.0437886	0.300144	0.146	0.117	1	si:ch211-195b13.1
0.0445387	0.555135	0.047	0.03	1	st6gal2a
0.0445729	0.521489	0.053	0.036	1	psma1
0.0446082	1.37422	0.016	0.007	1	nxt2
0.0446646	1.31968	0.016	0.007	1	si:ch73-109d9.1
0.044942	0.655803	0.06	0.042	1	zc3h13
0.0449663	1.42958	0.016	0.007	1	proser1
0.0450799	1.3285	0.016	0.007	1	pik3r6a
0.0451757	0.521222	0.048	0.031	1	ctcf
0.0452917	0.783937	0.039	0.024	1	lyrm7
0.0453384	0.43018	0.095	0.071	1	kmt2bb
0.0453761	1.56425	0.014	0.005	1	si:dkey-112m2.1
0.0456874	-0.85153	0.022	0.036	1	ubl3b
0.0457161	1.10458	0.014	0.005	1	appbp2
0.0459112	0.312331	0.077	0.055	1	bhlhe40
0.0461225	0.859613	0.014	0.005	1	scn3b
0.0461774	1.18784	0.023	0.012	1	p4hb
0.0465089	-0.64355	0.042	0.06	1	C8H5orf51
0.046915	-1.56427	0.02	0.033	1	rgs7bpb
0.0469847	0.305429	0.09	0.067	1	eef1db
0.0472511	0.489687	0.049	0.032	1	ptprfb
0.0474498	-1.80374	0.004	0.011	1	sppl3
0.0475001	-1.64407	0.004	0.011	1	npc2
0.0476906	0.474022	0.043	0.028	1	lrfn4a
0.047702	-1.61664	0.004	0.011	1	zmynd19
0.0478027	0.528156	0.026	0.014	1	ctdspla
0.0480772	1.2527	0.027	0.015	1	tlcd4a
0.0484896	0.259301	0.197	0.164	1	atp5f1e
0.0485163	0.893684	0.035	0.021	1	pou3f1
0.0485482	0.527735	0.039	0.024	1	cdkn2aipnl
0.0485782	1.22043	0.02	0.01	1	adnp2a
0.0491357	0.187909	0.107	0.082	1	eif2s2
0.049386	0.421698	0.039	0.024	1	olfm1a
0.0493913	1.03291	0.02	0.01	1	hs3st4
0.0496264	0.26235	0.043	0.028	1	adgrb3
0.0497437	0.231812	0.048	0.031	1	nfyba
0.0497563	0.576878	0.02	0.01	1	vps13c
0.0497875	0.693447	0.031	0.018	1	si:dkey-234h16.7
0.0504239	0.399029	0.061	0.043	1	srsf4
0.0504609	1.03934	0.023	0.012	1	cdr2l
0.0505822	-1.07841	0.009	0.019	1	uvrag
0.0505959	1.08045	0.023	0.012	1	tp53bp1
0.0506089	0.551754	0.078	0.057	1	sap18
0.0506291	-0.265217	0.378	0.397	1	hmgn2
0.0509834	0.693954	0.035	0.021	1	phf5a
0.051082	-1.17603	0.009	0.019	1	trim3a
0.0511777	0.206135	0.191	0.159	1	cplx2l
0.0515894	0.226529	0.182	0.15	1	rab3ab
0.0516359	0.540255	0.036	0.022	1	ppp2r5d
0.0519661	-1.0667	0.007	0.016	1	zgc:85858
0.0521043	0.802622	0.047	0.031	1	zmiz1a
0.0521572	-1.40501	0.012	0.022	1	cita
0.0522264	1.41925	0.017	0.008	1	top1
0.0522353	-1.20069	0.005	0.013	1	CR848812.1
0.0522443	-1.25852	0.007	0.016	1	kcnb1
0.0523433	0.571201	0.023	0.012	1	tmem200a
0.0524377	-1.00481	0.007	0.016	1	zgc:162698
0.052558	1.1724	0.017	0.008	1	atg9a
0.0527379	-0.714396	0.005	0.013	1	peli1b
0.0528497	1.17734	0.017	0.008	1	nrip2
0.0528792	0.365618	0.067	0.047	1	srsf11
0.0530588	1.09563	0.017	0.008	1	fndc3a
0.0531144	0.419238	0.027	0.015	1	mob4
0.0531498	0.454667	0.124	0.099	1	elocb
0.0536276	-1.13938	0.014	0.026	1	nedd8
0.0536858	0.190085	0.06	0.042	1	cacng2b
0.0539879	2.20779	0.014	0.006	1	ezh1
0.0540111	0.428695	0.045	0.029	1	psmd12
0.0540675	0.122704	0.461	0.418	1	atp6v1g1
0.054108	1.97611	0.012	0.004	1	CU467856.1
0.0541788	0.803036	0.017	0.008	1	mepce
0.0542855	0.751378	0.017	0.008	1	csnk2a2a
0.0543204	1.68901	0.012	0.004	1	CT990561.1
0.0544137	0.483992	0.017	0.008	1	dop1b
0.0544547	-0.545691	0.012	0.022	1	eif3i
0.0548007	1.46078	0.012	0.004	1	pgm2
0.0548007	1.37626	0.012	0.004	1	nab1a
0.0549317	1.34001	0.014	0.006	1	CABZ01021433.1
0.0550793	1.0861	0.021	0.011	1	rims3
0.0552698	0.514869	0.032	0.019	1	psmd4a
0.0554736	1.03881	0.012	0.004	1	scrib
0.0555525	1.04484	0.014	0.006	1	ptk2ab
0.055609	0.882911	0.012	0.004	1	zbtb41
0.055609	1.01377	0.012	0.004	1	tnr
0.0557751	0.159787	0.515	0.468	1	elavl3
0.0559848	0.972967	0.024	0.013	1	dnajb11
0.0559896	1.03328	0.012	0.004	1	MTERF4
0.0561127	-1.55971	0.01	0.02	1	golph3
0.056173	0.455729	0.058	0.04	1	zmynd8
0.0563378	-0.444088	0.034	0.051	1	si:dkey-42i9.4
0.0563617	-0.708723	0.014	0.026	1	si:ch211-194k22.8
0.0566845	0.691046	0.032	0.02	1	ubr7
0.0566894	0.163439	0.306	0.265	1	sypb
0.0568981	0.170952	0.175	0.143	1	ddx5
0.0569723	0.152176	0.209	0.176	1	id4
0.0570634	0.519853	0.06	0.042	1	si:rp71-45k5.4
0.0570674	-1.30234	0.015	0.027	1	zgc:56304
0.0571841	0.605192	0.042	0.028	1	bri3bp
0.0573436	0.669193	0.021	0.011	1	uncx4.1
0.0573793	-1.08257	0.01	0.02	1	nrbp1
0.057872	-1.30659	0.013	0.023	1	nol4la
0.0580884	0.465354	0.021	0.011	1	clpb
0.0581205	-0.475914	0.051	0.07	1	rab1bb
0.0581544	0.560022	0.024	0.013	1	aurkaip1
0.0582353	0.845919	0.049	0.033	1	eif3s10
0.058252	-0.604367	0.069	0.09	1	kcnip1b
0.0582824	0.431965	0.032	0.02	1	ufc1
0.0583025	-0.17078	0.652	0.655	1	ppdpfb
0.0583344	-0.985231	0.01	0.02	1	heca
0.0590463	0.469833	0.042	0.028	1	vamp4
0.0594883	0.648515	0.029	0.017	1	ylpm1
0.0596294	0.123776	0.202	0.166	1	si:ch211-195b15.8
0.0599395	-1.60806	0.008	0.017	1	kctd15a
0.0599395	-1.4616	0.008	0.017	1	wipf2b
0.0601429	1.30846	0.018	0.009	1	dusp4
0.0604142	0.141758	0.212	0.176	1	pfn2
0.0605034	1.33044	0.018	0.009	1	zc3h11a
0.0605776	0.673853	0.029	0.017	1	prkrip1
0.0607898	0.642413	0.033	0.02	1	ajap1
0.0609039	-1.76833	0.005	0.012	1	znf281b
0.0609838	0.612184	0.033	0.02	1	CR847531.1
0.0610795	-2.11208	0.005	0.012	1	DISP3
0.0611794	0.387122	0.066	0.047	1	zgc:91860
0.0613612	0.150814	0.181	0.147	1	fxyd6
0.0613732	-1.91461	0.005	0.012	1	lgr4
0.0613748	0.22259	0.128	0.102	1	csnk2b
0.0615126	0.16663	0.098	0.075	1	atp5mea
0.0615327	0.970795	0.022	0.012	1	lamtor5
0.0616089	-1.66626	0.005	0.012	1	gamt
0.0617271	-1.3759	0.005	0.012	1	kpna5
0.0617271	-1.93852	0.005	0.012	1	med28
0.0618016	0.465317	0.074	0.054	1	top1l
0.0618481	0.918948	0.018	0.009	1	bap1
0.0619047	-1.65197	0.005	0.012	1	tmem199
0.0620925	1.07856	0.022	0.012	1	chst1
0.0623751	0.493471	0.043	0.029	1	arl6
0.0623827	0.212225	0.042	0.028	1	sept7b
0.0626162	-1.71582	0.006	0.014	1	sec23a
0.0627222	-1.43111	0.006	0.014	1	ing1
0.0627991	-0.828412	0.005	0.012	1	znf1015
0.0629292	0.371343	0.054	0.037	1	vav3b
0.0630413	-1.44337	0.006	0.014	1	cramp1
0.0630946	-1.30552	0.006	0.014	1	si:dkey-261j15.2
0.0632727	0.560865	0.025	0.014	1	npdc1b
0.0633029	-0.511451	0.102	0.125	1	eef2l2
0.0634081	0.359401	0.048	0.032	1	dhx9
0.063452	0.453388	0.018	0.009	1	sphkap
0.0635624	0.658239	0.03	0.018	1	bsdc1
0.0636434	-0.493602	0.005	0.012	1	KCNB2
0.0640455	0.173429	0.33	0.288	1	hsp70l
0.0641598	0.485617	0.022	0.012	1	CABZ01081780.1
0.0642112	0.269396	0.079	0.059	1	dctn1b
0.064916	1.33513	0.015	0.007	1	sgip1b
0.0649336	-0.644776	0.026	0.04	1	ttll7
0.0651221	-0.498151	0.058	0.077	1	safb
0.065231	1.04059	0.015	0.007	1	ogfr
0.0654185	2.56867	0.01	0.004	1	slc25a6
0.0654417	1.09218	0.015	0.007	1	CU929544.1
0.0654865	1.85366	0.01	0.004	1	rtn4ip1
0.0655956	-1.18554	0.014	0.024	1	dnajc18
0.065609	-0.90533	0.016	0.028	1	cbx4
0.0657588	1.62164	0.01	0.004	1	clk2b
0.0659708	0.973134	0.015	0.007	1	si:ch73-290k24.6
0.0660321	1.5817	0.01	0.004	1	tprn
0.066077	1.00566	0.015	0.007	1	eci1
0.0660901	-0.28257	0.032	0.048	1	sgtb
0.0662367	0.820196	0.015	0.007	1	drd2b
0.0662377	1.42086	0.01	0.004	1	adcy2b
0.0663063	1.44377	0.01	0.004	1	si:dkey-217l24.1
0.066375	1.35599	0.01	0.004	1	dscaml1
0.066375	1.52113	0.01	0.004	1	sall4
0.0667105	0.536926	0.045	0.03	1	trappc2l
0.0667884	1.25658	0.01	0.004	1	kcnk10a
0.0669959	0.96616	0.01	0.004	1	eapp
0.0671166	0.730452	0.026	0.015	1	polr2k
0.0671473	0.67016	0.015	0.007	1	cd36
0.0671626	0.390783	0.034	0.021	1	krtcap2
0.0672588	-0.736427	0.027	0.041	1	C20H12orf57
0.0672734	0.664415	0.01	0.004	1	wu:fj59g11
0.0674396	-0.737507	0.047	0.064	1	ola1
0.0675256	1.57761	0.013	0.005	1	srp68
0.0678363	-0.857199	0.014	0.024	1	ppp1r26
0.0680053	0.643386	0.035	0.022	1	yeats4
0.0684044	1.12051	0.023	0.012	1	kpna3
0.0685613	0.256908	0.1	0.078	1	zbtb16a
0.0686206	0.443815	0.044	0.029	1	ralaa
0.0686207	0.93237	0.013	0.005	1	prpf18
0.0686207	0.891989	0.013	0.005	1	ppp4r2a
0.0687125	0.957057	0.023	0.012	1	si:ch211-208k15.1
0.068866	0.878886	0.013	0.005	1	ddx24
0.06896	-0.423485	0.077	0.098	1	ndufa11
0.0690163	0.360553	0.069	0.05	1	nat9
0.0691227	0.130084	0.144	0.117	1	pafah1b1b
0.0692095	-0.609126	0.059	0.078	1	rab1ba
0.0692839	1.08394	0.019	0.01	1	celf5a
0.0694921	-0.769443	0.028	0.042	1	pbxip1a
0.0695544	0.93806	0.023	0.012	1	elmsan1b
0.0696063	0.547671	0.013	0.005	1	csmd1a
0.0698239	0.815432	0.019	0.01	1	clpxa
0.0698795	0.623474	0.035	0.022	1	kctd8
0.0700552	0.4824	0.035	0.022	1	spag7
0.0704952	-0.780377	0.024	0.037	1	paxbp1
0.0708892	0.756032	0.019	0.01	1	smarca5
0.0714091	0.352352	0.125	0.101	1	cadm4
0.072448	0.874249	0.027	0.016	1	cstf2
0.073025	-1.87191	0.004	0.01	1	arl16
0.073328	-0.758859	0.014	0.025	1	si:ch211-13c6.2
0.0735726	0.358162	0.081	0.061	1	pop7
0.0736671	-1.08384	0.018	0.029	1	kirrel1a
0.0736976	-1.60222	0.007	0.015	1	ppih
0.0738102	0.657766	0.027	0.016	1	onecut1
0.0742914	0.493826	0.036	0.023	1	tnrc18
0.0743821	0.561408	0.027	0.016	1	rlf
0.074483	-0.489002	0.061	0.08	1	sept15
0.074524	0.426674	0.06	0.043	1	phactr3a
0.0745824	0.610401	0.048	0.033	1	ube2a
0.0747209	-1.42135	0.007	0.015	1	gys1
0.074727	0.123071	0.512	0.467	1	vamp2
0.0752966	0.369124	0.036	0.023	1	asxl1
0.0753357	1.03868	0.023	0.013	1	puf60a
0.0755573	1.38806	0.02	0.011	1	si:dkey-112a7.4
0.0756898	1.18234	0.016	0.008	1	ldhbb
0.0759361	-0.489973	0.077	0.097	1	sub1b
0.0761304	-0.868458	0.018	0.029	1	gpalpp1
0.0761486	0.683039	0.016	0.008	1	rbm25a
0.0761714	-0.660987	0.045	0.061	1	nfil3-5
0.0764464	0.45174	0.032	0.02	1	zgc:85722
0.0765681	0.171614	0.12	0.095	1	atp6v1d
0.0765744	0.262802	0.24	0.209	1	clstn1
0.0767252	0.608216	0.016	0.008	1	surf1
0.077004	0.533251	0.081	0.062	1	h2az2a
0.0771048	-1.11551	0.005	0.012	1	npat
0.0773758	0.652574	0.023	0.013	1	penkb
0.0774508	0.478161	0.032	0.02	1	usp2a
0.077595	0.309067	0.047	0.032	1	si:dkey-33c12.3
0.077599	0.155321	0.125	0.1	1	ankrd11
0.077775	0.813056	0.028	0.017	1	tprg1l
0.0784975	0.520672	0.049	0.034	1	rab42a
0.0785396	0.243709	0.059	0.042	1	bzw1a
0.0790743	-0.386319	0.188	0.213	1	rpl29
0.0790876	0.537648	0.043	0.029	1	l1cama
0.0791014	0.30361	0.072	0.053	1	eif3g
0.0791531	0.30152	0.078	0.059	1	eif1axb
0.0795763	0.660522	0.038	0.025	1	kmt5c
0.0797072	0.813869	0.038	0.025	1	sfpq
0.079763	-1.51747	0.01	0.019	1	asb7
0.079865	0.155008	0.16	0.132	1	stau2
0.0799086	0.402062	0.088	0.069	1	myrip
0.0799596	0.605258	0.028	0.017	1	tagln3a
0.0800038	0.549179	0.028	0.017	1	bbx
0.0801271	0.563341	0.02	0.011	1	lancl1
0.0801617	-0.561812	0.022	0.034	1	znf576.2
0.0803687	-1.24004	0.01	0.019	1	plpbp
0.0805076	0.646175	0.032	0.02	1	si:ch211-239f4.1
0.0808707	0.241291	0.042	0.029	1	FNDC10
0.0808814	0.37908	0.014	0.006	1	zgc:163098
0.081216	1.36335	0.014	0.006	1	casp3a
0.081216	1.23776	0.014	0.006	1	rnpc3
0.0813144	0.700676	0.051	0.037	1	ptenb
0.0814845	1.05377	0.014	0.006	1	commd2
0.081501	0.914747	0.024	0.014	1	gatad2b
0.0816864	1.11748	0.014	0.006	1	fndc5b
0.0820384	0.35693	0.12	0.097	1	ap2a1
0.0821251	1.07234	0.014	0.006	1	mn1b
0.0821531	0.836626	0.029	0.018	1	akap6
0.0822605	0.404608	0.014	0.006	1	siah2l
0.0823584	-0.791419	0.013	0.022	1	znf740a
0.0823622	0.727049	0.014	0.006	1	tmem167b
0.0823676	0.502586	0.044	0.03	1	gnb2
0.0824418	0.32087	0.055	0.039	1	plxna3
0.0824476	0.874558	0.024	0.014	1	selenom
0.0825281	2.05096	0.011	0.004	1	dtx2
0.082691	0.228196	0.066	0.048	1	TAFA3
0.0827599	1.97843	0.011	0.004	1	il6st
0.0829742	0.475999	0.014	0.006	1	pias2
0.0832544	-0.192842	0.251	0.283	1	rpl18
0.0833243	0.137917	0.397	0.357	1	calm1b
0.0833805	1.61629	0.011	0.004	1	kank2
0.0836506	-0.678326	0.037	0.052	1	nlgn3a
0.0837192	-0.478507	0.015	0.026	1	brd8
0.0837617	0.482873	0.014	0.006	1	C9H2orf76
0.0837704	1.37452	0.011	0.004	1	mief1
0.0838485	1.1973	0.011	0.004	1	derl2
0.0839267	1.2931	0.011	0.004	1	ciao2b
0.0839267	1.31115	0.011	0.004	1	emc8
0.0840282	1.08304	0.021	0.012	1	si:dkey-153k10.9
0.0840833	1.07488	0.011	0.004	1	itsn2b
0.0841617	1.18151	0.011	0.004	1	si:dkey-4c15.13
0.0842009	0.903538	0.011	0.004	1	ubn2b
0.0843186	1.20176	0.011	0.004	1	mthfd2
0.0844615	1.04139	0.021	0.012	1	med11
0.0844758	0.640965	0.011	0.004	1	znf148
0.0845545	1.01393	0.011	0.004	1	cmc2
0.0845794	-0.441072	0.051	0.069	1	ier2a
0.0846332	0.809328	0.011	0.004	1	rnd2
0.084781	0.834712	0.034	0.022	1	vps4b
0.0847908	0.922142	0.011	0.004	1	ptchd1
0.0848265	0.397743	0.073	0.055	1	ube2nb
0.085055	0.505714	0.033	0.021	1	gpr22b
0.0851069	0.685138	0.011	0.004	1	si:ch211-261d7.6
0.0853559	0.168309	0.032	0.02	1	ppm1e
0.0857585	1.14709	0.017	0.009	1	frs3
0.0859193	0.366857	0.024	0.014	1	nbr1a
0.085937	0.802707	0.021	0.012	1	pcdh1g22
0.0860567	-0.506279	0.035	0.05	1	snapc5
0.0862995	0.950916	0.03	0.019	1	fzr1a
0.0871426	0.695431	0.017	0.009	1	pip5k1ca
0.0871547	0.646406	0.021	0.012	1	trim8b
0.0874697	-0.749609	0.008	0.016	1	rc3h1b
0.0875258	-1.10409	0.014	0.023	1	coq3
0.0875708	0.375707	0.024	0.014	1	thsd7ba
0.0876391	0.575305	0.017	0.009	1	mark2b
0.0878258	0.60886	0.017	0.009	1	neurl1aa
0.0878564	-0.754231	0.008	0.016	1	si:ch1073-392o20.2
0.0880753	0.400469	0.017	0.009	1	cpne7
0.0882655	0.211941	0.044	0.03	1	mxi1
0.0882941	0.199102	0.118	0.094	1	ndufa2
0.0884195	0.864849	0.025	0.015	1	si:ch211-271b14.1
0.0886074	0.650192	0.017	0.009	1	cdc26
0.0886725	0.269728	0.118	0.095	1	rbm39a
0.0888375	0.454098	0.021	0.012	1	ece2b
0.0890963	0.423664	0.073	0.055	1	ank3a
0.0892321	0.298044	0.081	0.062	1	prelid3b
0.089459	0.767081	0.025	0.015	1	rnf185
0.0897326	0.42191	0.045	0.031	1	stxbp5l
0.0897351	-1.68253	0.006	0.013	1	si:dkey-27j5.5
0.0897642	-1.06376	0.011	0.02	1	tm2d2
0.0897935	-0.931277	0.011	0.02	1	si:dkeyp-55f12.3
0.089815	0.448137	0.04	0.027	1	SRCIN1
0.0898272	0.391149	0.057	0.041	1	rtn3
0.0898693	0.182001	0.188	0.159	1	mpc1
0.0903386	-0.961696	0.014	0.023	1	enpp5
0.0903799	0.528372	0.025	0.015	1	ccka
0.0906885	0.814967	0.025	0.015	1	pkig
0.0907746	0.295072	0.086	0.067	1	mab21l1
0.0909944	0.27667	0.08	0.061	1	lin7b
0.0910048	0.478973	0.04	0.027	1	ephb3a
0.0913046	-0.537849	0.039	0.053	1	got1
0.0916858	0.386186	0.052	0.037	1	cry1a
0.0917145	-1.34436	0.006	0.013	1	irf2bp2a
0.0918625	-1.24924	0.006	0.013	1	mrps7
0.0919397	0.216246	0.236	0.207	1	nucks1a
0.091967	0.565929	0.035	0.023	1	trim13
0.0921343	-1.71913	0.005	0.011	1	gtf3c2
0.0921591	-0.95904	0.006	0.013	1	polr2b
0.0922055	-0.32372	0.1	0.122	1	abat
0.092253	0.378502	0.059	0.043	1	mrps33
0.0922539	-0.734433	0.011	0.02	1	zgc:77262
0.0923249	0.523116	0.03	0.019	1	hspa4b
0.0923876	-1.6571	0.005	0.011	1	plrg1
0.0925568	-1.87626	0.005	0.011	1	tle3b
0.09268	-1.03701	0.006	0.013	1	cers4a
0.0927263	-1.44268	0.005	0.011	1	efr3ba
0.092896	-1.66214	0.005	0.011	1	ccnq
0.0932782	-1.25888	0.006	0.013	1	rskra
0.0933213	-1.34058	0.005	0.011	1	GPATCH2
0.0933266	1.27944	0.014	0.007	1	ulk1b
0.0934803	0.898245	0.022	0.012	1	dpysl4
0.0936427	0.327613	0.072	0.054	1	bcl11ba
0.0936626	-1.07482	0.005	0.011	1	arl8ba
0.0938249	-0.308144	0.112	0.135	1	ndrg3a
0.0939193	-1.16272	0.005	0.011	1	dus3l
0.093975	1.23382	0.014	0.007	1	plcg1
0.094005	-1.00439	0.005	0.011	1	use1
0.0943484	-0.786343	0.005	0.011	1	mtrr
0.0943979	0.293913	0.059	0.043	1	elovl4a
0.0943994	0.305741	0.089	0.07	1	nova1
0.0944092	1.23851	0.014	0.007	1	cpne4a
0.0947067	-0.792474	0.03	0.043	1	lpin1
0.0947723	1.0298	0.014	0.007	1	blmh
0.0953555	0.849715	0.014	0.007	1	crbn
0.0955018	0.663345	0.014	0.007	1	gtpbp1
0.0958239	0.606646	0.031	0.02	1	cdk5
0.0959723	0.288633	0.022	0.012	1	rab8b
0.0961315	1.02386	0.018	0.01	1	si:ch211-218d20.15
0.0961622	0.790396	0.014	0.007	1	parp6b
0.0963831	0.51514	0.014	0.007	1	BX322574.1
0.0965006	0.599476	0.022	0.012	1	gramd4b
0.0967201	0.531773	0.036	0.024	1	polr3glb
0.0967523	0.63238	0.014	0.007	1	sh3gl2b
0.0969446	0.811957	0.018	0.01	1	nrg3b
0.0969755	0.132214	0.592	0.55	1	gpm6aa
0.097179	0.426522	0.022	0.012	1	dnajb4
0.0973203	0.21765	0.155	0.129	1	brk1
0.0977546	0.391883	0.092	0.073	1	srrm2
0.0984488	0.411881	0.048	0.034	1	rab5ab
0.0986697	-1.00295	0.009	0.017	1	fam204a
0.0986947	0.231676	0.066	0.049	1	man2a2
0.0987196	0.556388	0.018	0.01	1	vta1
0.0992246	-0.83546	0.018	0.029	1	dync1i1
0.0995265	1.7701	0.012	0.005	1	atg4da
0.0997143	0.328236	0.112	0.091	1	mycbp2
0.0997815	1.61364	0.012	0.005	1	sec24b
0.10037	0.683203	0.032	0.02	1	robo1
0.100637	0.241724	0.035	0.023	1	gria2a
0.100807	1.39533	0.012	0.005	1	ube3c
0.100807	1.44758	0.012	0.005	1	spred2a
0.100917	0.18427	0.176	0.149	1	atp5f1d
0.100978	1.32075	0.012	0.005	1	prps1b
0.101048	0.395213	0.057	0.042	1	celf3a
0.101064	0.938391	0.012	0.005	1	nub1
0.101495	0.888871	0.012	0.005	1	crnkl1
0.101626	0.481372	0.037	0.025	1	slc24a6a
0.101667	1.11462	0.012	0.005	1	itsn1
0.101667	0.936137	0.012	0.005	1	arl4d
0.101804	-0.894242	0.027	0.039	1	pdap1a
0.10236	0.660868	0.012	0.005	1	dip2ba
0.102559	0.352321	0.07	0.053	1	zgc:194578
0.102595	-0.317217	0.147	0.172	1	atp2b1a
0.102621	0.581414	0.012	0.005	1	hat1
0.102678	0.647754	0.023	0.013	1	myo18ab
0.102708	0.549855	0.012	0.005	1	taf6
0.102708	0.288074	0.012	0.005	1	pkdcca
0.102786	0.450379	0.032	0.02	1	kmt5aa
0.103161	0.507275	0.023	0.013	1	rnf111
0.103589	0.211389	0.076	0.058	1	tegt
0.103683	0.435654	0.027	0.017	1	snap29
0.103951	0.621164	0.038	0.026	1	ppm1la
0.104083	0.171389	0.042	0.029	1	srsf1a
0.104247	-0.333401	0.03	0.043	1	si:ch211-22i13.2
0.105121	0.539833	0.032	0.02	1	rap1b
0.1054	-1.45548	0.007	0.014	1	sirt1
0.105847	-0.622874	0.023	0.034	1	fundc2
0.106035	-1.18749	0.007	0.014	1	ldb1b
0.106619	0.752763	0.019	0.011	1	rhoq
0.106721	1.03738	0.019	0.011	1	ssb
0.107265	0.63575	0.028	0.018	1	ppp6c
0.107368	0.318408	0.049	0.035	1	mgst3b
0.10738	0.39581	0.057	0.042	1	asap1b
0.107564	-0.39846	0.023	0.034	1	cckb
0.10813	-1.35816	0.01	0.018	1	pfkfb4a
0.108229	0.425247	0.038	0.026	1	CR759927.3
0.108252	0.819208	0.015	0.008	1	nfkbib
0.108362	-0.712257	0.007	0.014	1	rex1bd
0.108578	0.712327	0.019	0.011	1	lrp12
0.108661	0.434305	0.043	0.03	1	slc7a6os
0.1087	-1.28257	0.01	0.018	1	mphosph10
0.108709	0.256716	0.056	0.041	1	pik3ip1
0.108713	0.683465	0.028	0.018	1	lgi1a
0.108752	0.556251	0.019	0.011	1	hoxb2a
0.108995	0.563485	0.019	0.011	1	zgc:152863
0.109266	0.60512	0.015	0.008	1	yod1
0.109412	0.361392	0.019	0.011	1	si:ch1073-335m2.2
0.109545	0.717057	0.023	0.014	1	ppa1b
0.110123	0.331726	0.032	0.021	1	abi1b
0.110318	-0.879356	0.01	0.018	1	apoa1b
0.110478	-0.362734	0.047	0.062	1	ssr4
0.110559	-0.377331	0.027	0.039	1	hoxb3a
0.110611	-0.767468	0.013	0.021	1	puf60b
0.110711	0.614721	0.033	0.022	1	mbd1b
0.110717	-0.978077	0.01	0.018	1	si:ch73-109d9.3
0.110985	-0.319704	0.052	0.069	1	mef2d
0.111356	-0.389628	0.036	0.05	1	psmc4
0.111393	0.135773	0.653	0.604	1	tuba1c
0.111433	-1.59707	0.005	0.012	1	dbpa
0.111528	0.906605	0.029	0.019	1	otx1
0.111618	-1.529	0.005	0.012	1	ppp2r2ab
0.111657	-0.287674	0.023	0.034	1	scrn2
0.111711	-1.39627	0.005	0.012	1	wwp2
0.11213	0.30215	0.083	0.065	1	edf1
0.112178	-1.4491	0.005	0.012	1	si:dkey-175m17.7
0.112299	-0.704465	0.034	0.047	1	arl8a
0.112509	0.391432	0.069	0.053	1	pgam1b
0.112661	0.409486	0.033	0.022	1	oxct1a
0.112691	-0.377873	0.013	0.021	1	KHDRBS3
0.112739	-1.49497	0.005	0.012	1	rxfp2a
0.113868	-0.61358	0.005	0.012	1	dhrs11a
0.114423	0.165084	0.043	0.03	1	brd2a
0.114726	-0.148002	0.01	0.018	1	ddit4
0.114731	1.10286	0.02	0.012	1	sdc2
0.114899	0.396005	0.039	0.027	1	rgma
0.114975	0.521847	0.047	0.034	1	znf292a
0.11505	0.864176	0.024	0.015	1	il1rapl1a
0.115345	1.00224	0.03	0.02	1	coa7
0.115753	0.807848	0.02	0.012	1	tspan17
0.115775	0.576334	0.034	0.023	1	usf1
0.116331	0.298917	0.051	0.037	1	tmem50a
0.116782	0.237933	0.051	0.037	1	lhx5
0.116869	1.38453	0.013	0.006	1	rtn4rl2a
0.117375	1.18606	0.013	0.006	1	mfhas1
0.117375	1.1244	0.013	0.006	1	dgkza
0.117429	0.818449	0.024	0.015	1	yy1b
0.117452	0.470432	0.029	0.019	1	pyya
0.117513	1.29108	0.013	0.006	1	unm-sa1614
0.117624	0.738301	0.03	0.02	1	glrx5
0.117689	0.475276	0.047	0.034	1	stk38l
0.117744	1.08854	0.013	0.006	1	galnt17
0.117744	1.17009	0.013	0.006	1	ncanb
0.117846	0.901818	0.024	0.015	1	pdcd10b
0.118087	0.604096	0.042	0.029	1	setbp1
0.118327	0.634251	0.024	0.015	1	immt
0.11836	0.479382	0.029	0.019	1	cntnap5b
0.118783	-0.922245	0.017	0.027	1	snapin
0.118809	0.965284	0.013	0.006	1	dbt
0.118855	0.760572	0.013	0.006	1	osbpl9
0.118969	0.843847	0.016	0.009	1	m6pr
0.119008	0.401076	0.029	0.019	1	rem2
0.119211	0.998204	0.016	0.009	1	fbxo34
0.119321	1.18531	0.013	0.006	1	dlg1
0.119334	0.333886	0.02	0.012	1	CR354588.1
0.119414	0.614776	0.013	0.006	1	gabbr2
0.119454	1.10062	0.016	0.009	1	tmem251
0.11956	0.333299	0.069	0.053	1	selenot1a
0.120077	-1.28677	0.008	0.015	1	slc25a44b
0.12051	0.854317	0.016	0.009	1	si:dkeyp-14d3.1
0.120632	0.468241	0.013	0.006	1	golga1
0.120827	0.274246	0.02	0.012	1	zgc:153383
0.120935	0.352782	0.061	0.046	1	rrad
0.120941	0.137015	0.325	0.289	1	cirbpb
0.120979	0.532555	0.035	0.024	1	atp6v1c1b
0.121082	0.643893	0.016	0.009	1	si:ch73-138n13.1
0.121484	0.270385	0.099	0.08	1	rpl5b
0.121985	0.442296	0.016	0.009	1	pogzb
0.122	-0.932024	0.011	0.019	1	cuedc2
0.122355	0.437661	0.035	0.024	1	znf827
0.122371	-0.991737	0.008	0.015	1	znf1014
0.122371	-0.684623	0.008	0.015	1	syncripl
0.122378	0.557594	0.03	0.02	1	pbrm1
0.122864	-0.493682	0.021	0.031	1	ical1
0.122893	0.358861	0.016	0.009	1	usp25
0.122919	0.230803	0.102	0.083	1	slc17a6b
0.123487	-0.7522	0.011	0.019	1	hecw2a
0.123622	-0.535744	0.042	0.055	1	usp22
0.123696	0.247437	0.024	0.015	1	CR381647.3
0.124185	-0.456265	0.055	0.07	1	C5H9orf16
0.124204	-0.594036	0.031	0.043	1	stox2b
0.124418	-0.713251	0.032	0.044	1	ndufa9a
0.125064	0.675544	0.021	0.012	1	ctnnd1
0.125168	1.34943	0.01	0.004	1	mecp2
0.125168	1.54147	0.01	0.004	1	abca5
0.12521	0.829999	0.021	0.012	1	mtus1b
0.125501	1.28412	0.01	0.004	1	CU467961.1
0.125501	1.55326	0.01	0.004	1	AL929435.1
0.125668	1.23619	0.01	0.004	1	C25H11orf49
0.125834	0.858948	0.021	0.012	1	dcun1d2b
0.125834	0.945932	0.01	0.004	1	fahd1
0.125862	0.235755	0.035	0.024	1	cdh6
0.126057	1.07758	0.01	0.004	1	si:ch211-200p22.4.1
0.126295	0.203077	0.217	0.189	1	igf1rb
0.126392	0.810414	0.01	0.004	1	lrriq1
0.126501	0.244974	0.082	0.065	1	ca10a
0.126534	0.69274	0.021	0.012	1	wdr33
0.126615	0.555586	0.01	0.004	1	TPPP
0.126615	0.92588	0.01	0.004	1	grinaa
0.126727	0.943443	0.01	0.004	1	smu1a
0.126839	1.09749	0.01	0.004	1	iqce
0.127063	0.316622	0.01	0.004	1	rln3a
0.127063	0.793284	0.01	0.004	1	si:ch211-161h7.4
0.127066	0.870764	0.038	0.027	1	ddx39aa
0.127353	-0.747881	0.018	0.028	1	mrps26
0.127901	0.453994	0.036	0.025	1	eea1
0.127903	0.634097	0.031	0.02	1	abcc5
0.127942	0.75016	0.021	0.012	1	si:ch211-212d10.2
0.127962	0.729758	0.01	0.004	1	crmp1
0.127964	0.504013	0.025	0.016	1	dnm1b
0.128386	-0.421878	0.047	0.061	1	nxph1
0.128414	0.538077	0.01	0.004	1	trim62.1
0.128496	-0.93216	0.023	0.033	1	psd3l
0.128513	0.362935	0.042	0.03	1	znf1035
0.128537	0.392325	0.031	0.02	1	chn1
0.12856	-0.352513	0.042	0.056	1	add2
0.12861	-0.729209	0.032	0.045	1	atox1
0.129199	0.30012	0.049	0.036	1	fndc4b
0.129499	-0.667777	0.055	0.07	1	shisa7b
0.129746	0.115691	0.239	0.207	1	atp5if1b
0.12989	0.521723	0.021	0.012	1	b4galnt4a
0.130074	0.171141	0.381	0.339	1	CT027638.1
0.130229	-1.33378	0.006	0.012	1	rmdn2
0.130329	-1.63001	0.006	0.012	1	slc6a15
0.130536	0.417028	0.079	0.062	1	prdm2a
0.130608	1.22176	0.017	0.01	1	slc23a2
0.130665	-0.172227	0.335	0.358	1	rpl7a
0.130937	0.203417	0.159	0.135	1	kif1aa
0.131281	0.42404	0.031	0.02	1	kctd2
0.13163	0.29739	0.057	0.043	1	cacybp
0.131633	-0.99238	0.006	0.012	1	thtpa
0.132201	0.303484	0.042	0.03	1	acbd3
0.132238	-0.942424	0.006	0.012	1	med8
0.132514	1.56838	0.014	0.007	1	snrpb2
0.132541	-0.834727	0.006	0.012	1	baiap3
0.132577	0.612009	0.026	0.017	1	timm8b
0.132583	0.262181	0.036	0.025	1	supt16h
0.132711	-1.01145	0.012	0.02	1	fnbp1a
0.13295	1.14922	0.014	0.007	1	ubr3
0.133048	-0.729121	0.006	0.012	1	sarm1
0.133131	1.094	0.027	0.018	1	otud5a
0.133144	1.06541	0.014	0.007	1	taok2a
0.133261	-0.34175	0.053	0.069	1	denr
0.13329	0.826844	0.014	0.007	1	elmod2
0.133315	0.71501	0.017	0.01	1	smim8
0.133331	0.57651	0.032	0.021	1	sh3gl3a
0.133415	0.415093	0.06	0.046	1	ndufa7
0.133485	1.54961	0.014	0.007	1	pan3
0.13363	0.227317	0.174	0.152	1	tmem59l
0.133825	1.03611	0.014	0.007	1	dnajc27
0.133865	0.726122	0.022	0.013	1	si:ch211-140b10.6
0.134066	-0.664879	0.006	0.012	1	si:ch73-376l24.3
0.134228	0.502212	0.044	0.032	1	hunk
0.134426	0.346783	0.017	0.01	1	yipf6
0.134651	-0.850439	0.012	0.02	1	trim2b
0.134705	0.534141	0.014	0.007	1	tax1bp1a
0.134705	0.85092	0.014	0.007	1	xpo1a
0.134737	-1.09	0.009	0.016	1	mtres1
0.135009	-0.623719	0.012	0.02	1	baalcb
0.135294	0.50864	0.014	0.007	1	trmt9b
0.135547	0.141453	0.088	0.07	1	si:dkey-177p2.6
0.135588	0.680449	0.017	0.01	1	cuedc1a
0.135589	0.921766	0.014	0.007	1	wdr41
0.135629	-1.07365	0.009	0.016	1	gria3a
0.135983	0.916836	0.014	0.007	1	mef2cb
0.136138	0.791642	0.027	0.018	1	srpk3
0.13617	-0.504877	0.012	0.02	1	armh3
0.136421	0.325286	0.05	0.037	1	rnd1b
0.136494	-0.195246	0.307	0.327	1	dynll1
0.13669	0.251258	0.042	0.03	1	desi1a
0.136884	-0.939862	0.009	0.016	1	znf451
0.136897	0.809951	0.022	0.013	1	tmem30ab
0.137064	-0.772645	0.009	0.016	1	sox14
0.137193	0.412389	0.08	0.064	1	kdm5bb
0.137586	-1.68221	0.005	0.01	1	trpc1
0.1376	-0.604437	0.019	0.029	1	gna11b
0.137733	-0.844416	0.015	0.024	1	hoxd3a
0.138023	0.344099	0.052	0.039	1	rab5aa
0.138063	-1.58125	0.005	0.01	1	NDUFAF8
0.138074	0.600547	0.032	0.022	1	smim4
0.138183	-1.36929	0.005	0.01	1	phf21ab
0.138381	0.528537	0.038	0.027	1	hnrnpl2
0.138542	-1.60544	0.005	0.01	1	glceb
0.138662	-0.959042	0.005	0.01	1	glmp
0.138751	0.119607	0.05	0.037	1	ppm1bb
0.139263	-1.11912	0.005	0.01	1	trappc11
0.139263	-1.23659	0.005	0.01	1	n4bp1
0.139793	-0.44065	0.019	0.029	1	ntrk2b
0.139909	0.306115	0.051	0.037	1	adam23a
0.14009	0.260482	0.124	0.103	1	ndufa12
0.140349	-0.680487	0.005	0.01	1	zgc:171599
0.14047	-0.732877	0.005	0.01	1	dhdds
0.141087	0.313846	0.615	0.579	1	zgc:158463
0.141161	0.876587	0.028	0.019	1	en2b
0.141577	-1.13289	0.013	0.02	1	plxna1a
0.141582	0.452181	0.071	0.056	1	adgrb1a
0.141921	0.946772	0.018	0.011	1	hipk3b
0.141921	1.07603	0.018	0.011	1	si:ch211-113e8.11
0.141971	-0.392982	0.06	0.075	1	CABZ01086611.1
0.142431	0.460879	0.039	0.028	1	ube2l3b
0.142438	0.922959	0.023	0.014	1	sfxn1
0.142517	0.353666	0.045	0.033	1	fbxl6
0.143148	-0.352864	0.051	0.066	1	sh3bp5la
0.143275	0.150914	0.087	0.07	1	scg5
0.143289	0.358966	0.027	0.018	1	ptgdsb.1
0.143488	0.633516	0.018	0.011	1	fnta
0.143892	0.292941	0.09	0.073	1	kidins220b
0.14391	0.431951	0.045	0.033	1	eif4a3
0.144052	-1.03063	0.016	0.025	1	hlfa
0.144499	-0.862986	0.013	0.02	1	arih1
0.144555	-0.219688	0.374	0.381	1	eif1
0.14457	0.393825	0.07	0.055	1	aco2
0.144586	0.256636	0.088	0.071	1	ndfip1l
0.144676	-0.88487	0.016	0.025	1	CABZ01044053.1
0.144982	0.260659	0.079	0.062	1	get1
0.145442	-0.98216	0.013	0.02	1	gclc
0.145501	0.680525	0.023	0.014	1	shank1
0.145681	-0.195538	0.032	0.021	1	caskb
0.145683	0.458854	0.032	0.022	1	crebbpa
0.145829	0.53756	0.067	0.053	1	chd5
0.146115	1.57829	0.011	0.005	1	map2k7
0.146246	0.287353	0.044	0.032	1	canx
0.146274	0.151813	0.1	0.081	1	rps17
0.146351	1.44745	0.011	0.005	1	farsb
0.146403	0.510303	0.023	0.014	1	rbm12b
0.146481	0.610338	0.023	0.014	1	sap30bp
0.146705	1.48628	0.011	0.005	1	acat2
0.146942	1.25503	0.011	0.005	1	AL808129.1
0.146949	-1.29303	0.01	0.017	1	tmie
0.147016	0.57038	0.018	0.011	1	adrm1
0.147297	1.16586	0.011	0.005	1	grm2b
0.147301	0.328449	0.045	0.033	1	BX324123.4
0.147415	1.0982	0.011	0.005	1	BX005085.7
0.147593	0.991805	0.011	0.005	1	ptpn2a
0.147653	1.1394	0.011	0.005	1	BX548015.2
0.147653	1.0943	0.011	0.005	1	cd164
0.147729	0.410476	0.018	0.011	1	klf9
0.147782	0.515783	0.023	0.014	1	gria3b
0.147814	0.157732	0.039	0.028	1	b4galt6
0.147822	0.547495	0.023	0.014	1	epha6
0.147876	0.612684	0.028	0.019	1	pcnx2
0.148009	0.899704	0.011	0.005	1	tor1
0.148049	-0.439674	0.013	0.02	1	kat7b
0.148087	0.450507	0.028	0.019	1	mrpl27
0.148247	0.911166	0.011	0.005	1	arih1l
0.148426	1.08269	0.011	0.005	1	med15
0.148485	1.05462	0.011	0.005	1	vash2
0.148485	1.01344	0.011	0.005	1	id1
0.149039	-0.667506	0.025	0.036	1	papola
0.149087	0.875289	0.014	0.008	1	rangap1a
0.149175	0.567856	0.042	0.03	1	rnf2
0.149341	1.06895	0.014	0.008	1	march6
0.149801	0.67966	0.011	0.005	1	cpsf2
0.150031	-1.10476	0.007	0.013	1	hif1aa
0.150162	0.669877	0.011	0.005	1	abce1
0.150226	0.154514	0.078	0.061	1	syt4
0.150259	1.08691	0.014	0.008	1	irx1b
0.150351	-1.11433	0.007	0.013	1	sipa1l2
0.150464	0.788032	0.014	0.008	1	grk5l
0.150566	0.824493	0.014	0.008	1	mgat1b
0.150669	0.735508	0.014	0.008	1	zgc:162339
0.150669	1.03109	0.014	0.008	1	emd
0.150758	-0.87651	0.026	0.037	1	cnot3a
0.150829	-0.191761	0.349	0.362	1	rpl10a
0.150874	0.784961	0.014	0.008	1	strn
0.151182	0.714228	0.014	0.008	1	ccdc93
0.151368	0.299852	0.011	0.005	1	nyap2b
0.151849	-0.428128	0.007	0.013	1	alg9
0.152212	0.512631	0.014	0.008	1	tmtc1
0.152241	0.726195	0.029	0.02	1	si:dkey-70p6.1
0.152446	-0.575718	0.01	0.017	1	naa40.1
0.152677	0.26646	0.014	0.008	1	plch2a
0.152716	0.610877	0.023	0.015	1	insm1a
0.152862	0.966499	0.019	0.012	1	ubtfl
0.15293	0.213469	0.078	0.061	1	rgs8
0.15295	0.631319	0.029	0.02	1	insyn1
0.152996	1.05317	0.019	0.012	1	flcn
0.153034	-0.399456	0.007	0.013	1	si:ch211-146m13.3
0.153139	0.295609	0.064	0.05	1	msi2a
0.153162	-0.183937	0.185	0.207	1	vdac3
0.153351	0.440249	0.014	0.008	1	thumpd1
0.153609	-0.961291	0.014	0.021	1	dnajc9
0.153625	0.598725	0.029	0.02	1	enox2
0.153639	0.452348	0.059	0.045	1	ppp3ca
0.153725	-0.424777	0.01	0.017	1	adarb1b
0.153801	0.514431	0.049	0.037	1	ncor2
0.15403	0.108288	0.251	0.22	1	jpt1b
0.15416	0.705397	0.029	0.02	1	mrpl16
0.154233	-0.516798	0.021	0.03	1	ythdf1
0.154249	0.535622	0.028	0.019	1	taok1b
0.154591	-0.480976	0.025	0.036	1	rnf41
0.154594	-0.821267	0.022	0.031	1	cnot1
0.154908	-1.01974	0.014	0.021	1	hdlbpa
0.155235	0.765055	0.019	0.012	1	rad54l2
0.155381	0.308267	0.11	0.092	1	rpl5a
0.155557	0.256054	0.029	0.02	1	npm1b
0.15653	0.559848	0.029	0.02	1	mrpl28
0.15674	-0.293617	0.074	0.09	1	atp1b1a
0.156766	0.215595	0.054	0.041	1	prmt1
0.157042	0.413979	0.023	0.015	1	slc35e4
0.157279	-0.221562	0.262	0.286	1	eno2
0.157317	0.53574	0.019	0.012	1	kcnj3a
0.157706	-0.609223	0.017	0.026	1	mdh1ab
0.158001	0.298934	0.042	0.03	1	dscamb
0.158017	0.528648	0.029	0.02	1	nasp
0.158531	0.221566	0.084	0.068	1	fam133b
0.158831	0.413849	0.023	0.015	1	galnt9
0.159184	0.347912	0.029	0.02	1	hadhb
0.159231	-0.409056	0.042	0.055	1	b2ml
0.159727	-0.277419	0.209	0.229	1	rpl15
0.15988	0.475474	0.019	0.012	1	evla
0.160494	-0.434613	0.109	0.126	1	IGLON5
0.160524	-1.93967	0.005	0.011	1	fdx2
0.161336	0.286978	0.088	0.072	1	pcsk1nl
0.161412	-1.57377	0.005	0.011	1	napepld
0.161412	-1.72342	0.005	0.011	1	si:dkey-29p10.4
0.162686	-1.2382	0.005	0.011	1	tmem132e
0.162942	-1.12281	0.005	0.011	1	fbxw5
0.162942	-1.26033	0.005	0.011	1	zgc:66447
0.162942	-1.24124	0.005	0.011	1	tial1
0.163395	-0.473549	0.026	0.037	1	mcts1
0.163592	1.02042	0.015	0.009	1	amer2
0.163697	1.0043	0.015	0.009	1	BX548028.1
0.16373	0.36869	0.042	0.03	1	ssbp4
0.163903	-1.00622	0.005	0.011	1	smarca2
0.164223	0.778825	0.015	0.009	1	mroh1
0.164225	-0.909373	0.005	0.011	1	mindy2
0.164552	-1.59628	0.008	0.014	1	slc25a1a
0.165208	-0.942569	0.014	0.022	1	cops2
0.165257	-0.776589	0.005	0.011	1	smarcd3b
0.165355	0.997731	0.02	0.012	1	ipmkb
0.165492	-0.462423	0.018	0.027	1	kctd17
0.165601	1.94498	0.012	0.006	1	waslb
0.165755	0.793777	0.015	0.009	1	ccz1
0.165871	-1.24098	0.008	0.014	1	kifc3
0.165926	-0.995968	0.008	0.014	1	shox2
0.165969	-0.577867	0.005	0.011	1	nphp3
0.16597	1.1602	0.012	0.006	1	erlec1
0.165982	0.209794	0.087	0.07	1	ehmt1b
0.165999	-0.754123	0.011	0.018	1	fam114a2
0.166111	0.222939	0.087	0.07	1	atp6ap1a
0.16634	1.31335	0.012	0.006	1	zdhhc15b
0.166498	0.585369	0.015	0.009	1	pcdh2ab9.1
0.166783	0.179092	0.104	0.086	1	tefa
0.16679	0.181163	0.03	0.02	1	mcf2l2
0.166818	0.565011	0.015	0.009	1	sept9b
0.166939	0.331581	0.03	0.02	1	kcnd3
0.167138	0.702685	0.015	0.009	1	syt14b
0.167197	-1.08832	0.008	0.014	1	fam110b
0.167422	0.492583	0.024	0.016	1	cd2bp2
0.167475	-0.949283	0.008	0.014	1	eif2b1
0.167577	1.37796	0.012	0.006	1	CABZ01070631.2
0.167647	0.283725	0.091	0.075	1	gata3
0.167863	-1.11205	0.008	0.014	1	asphd2
0.168073	1.00313	0.012	0.006	1	pcna
0.168309	-0.913522	0.008	0.014	1	spon1b
0.168359	0.325393	0.03	0.02	1	ppifb
0.168598	0.481474	0.038	0.028	1	gtf2f2a
0.168696	0.992188	0.012	0.006	1	adcyap1r1a
0.168768	0.172716	0.042	0.031	1	arpc5b
0.168821	0.580735	0.012	0.006	1	ak5
0.169419	0.436793	0.031	0.021	1	zgc:175088
0.169446	-0.828279	0.03	0.04	1	nrxn2b
0.169503	0.190629	0.137	0.117	1	syn2a
0.169537	-0.501657	0.008	0.014	1	msl2b
0.169594	-0.786496	0.008	0.014	1	pcdh2ab9
0.16965	-0.64971	0.008	0.014	1	braf
0.169681	0.19011	0.069	0.055	1	cetn2
0.169695	0.897716	0.012	0.006	1	ttc19
0.169874	-0.481699	0.008	0.014	1	rfx5
0.169946	0.591671	0.012	0.006	1	strip1
0.170071	0.867541	0.012	0.006	1	asic1b
0.170166	0.118425	0.03	0.02	1	si:dkeyp-44a8.2
0.170448	0.64682	0.012	0.006	1	cdc40
0.170535	-0.452586	0.058	0.071	1	amph
0.171067	0.222746	0.043	0.032	1	STMP1
0.171239	-0.285156	0.037	0.049	1	ISCU
0.171329	0.216739	0.012	0.006	1	rbms1a
0.171676	-0.536399	0.008	0.014	1	twf1b
0.171715	-0.218954	0.281	0.298	1	rpl18a
0.172181	0.379075	0.054	0.042	1	mmgt1
0.172403	0.398431	0.012	0.006	1	itsn2a
0.172647	0.589725	0.025	0.017	1	adipor1b
0.173088	-0.87827	0.015	0.023	1	C5H12orf65
0.173874	-0.960097	0.015	0.023	1	CR293509.1
0.173994	0.115464	0.09	0.073	1	ilf3b
0.174214	0.161443	0.069	0.055	1	zgc:158564
0.174494	-1.07497	0.012	0.019	1	golt1bb
0.174937	-0.916028	0.012	0.019	1	zgc:112356
0.175017	-0.361611	0.054	0.068	1	mt-nd5
0.17523	0.103874	0.316	0.288	1	rpl13a
0.175263	-0.577393	0.019	0.028	1	dyrk1ab
0.175324	0.823482	0.021	0.013	1	ugp2b
0.175384	0.153549	0.031	0.021	1	slmapb
0.175621	0.699149	0.026	0.018	1	si:ch211-173p18.3
0.176013	-0.698564	0.031	0.041	1	pcdh9
0.176423	0.1691	0.025	0.017	1	si:ch73-147o17.1
0.17646	0.137451	0.058	0.045	1	glipr1b
0.176561	0.21444	0.092	0.076	1	ubl3a
0.176619	-0.877018	0.012	0.019	1	zgc:158803
0.176947	0.23293	0.031	0.021	1	letm2
0.177042	-0.610654	0.024	0.034	1	smg7
0.177115	-0.687706	0.012	0.019	1	cntnap2b
0.177144	0.394106	0.025	0.017	1	lef1
0.177215	-0.86881	0.012	0.019	1	ccdc82
0.177232	1.16508	0.016	0.01	1	cep85l
0.17784	-0.718422	0.015	0.023	1	usp19
0.177946	0.658222	0.026	0.018	1	SYNPR
0.178247	-0.364202	0.08	0.096	1	nsa2
0.178408	-0.206151	0.019	0.028	1	calb2b
0.178635	0.971356	0.016	0.01	1	si:ch211-165e15.1
0.178828	-0.45239	0.062	0.076	1	chchd2
0.178877	0.420411	0.039	0.029	1	si:ch211-196c10.15
0.178902	0.53373	0.021	0.013	1	MANEAL
0.179187	0.709512	0.021	0.013	1	CU571074.2
0.179231	0.951397	0.016	0.01	1	pa2g4b
0.179607	0.288154	0.032	0.022	1	TENM2
0.179666	0.276889	0.054	0.042	1	sec61b
0.17972	0.982237	0.016	0.01	1	sgsm1b
0.179723	0.100076	0.108	0.09	1	ubb
0.179845	0.141558	0.08	0.065	1	tet3
0.180047	0.508655	0.016	0.01	1	snx19b
0.180188	0.10746	0.185	0.161	1	sox11a
0.180249	0.517544	0.049	0.037	1	zgc:171566
0.180264	0.626153	0.016	0.01	1	tcea2
0.180319	-0.47236	0.012	0.019	1	efna2a
0.18048	0.158539	0.163	0.142	1	rpl23a
0.180775	0.203412	0.079	0.063	1	sdhc
0.180975	-0.660352	0.012	0.019	1	si:dkey-23i12.5
0.181431	-0.125027	0.477	0.496	1	rpl17
0.181576	0.646417	0.016	0.01	1	usf2
0.181996	-0.267415	0.073	0.088	1	dpysl2b
0.18203	0.184403	0.157	0.136	1	slc6a1a
0.182516	0.318057	0.032	0.022	1	hgs
0.182924	-1.32658	0.009	0.015	1	brox
0.183018	-0.789504	0.016	0.024	1	ttpal
0.183209	0.461394	0.021	0.013	1	bola1
0.183358	0.258466	0.102	0.086	1	ptges3a
0.183363	-0.642309	0.031	0.041	1	ddt
0.183372	0.283013	0.046	0.035	1	ppm1k
0.183515	0.414345	0.026	0.018	1	fam214a
0.183597	-0.374495	0.015	0.023	1	patz1
0.183724	-1.02659	0.009	0.015	1	lingo2a
0.183756	-1.08344	0.006	0.012	1	chrm4a
0.184288	-1.0648	0.006	0.012	1	acvr1ba
0.184297	-1.17163	0.009	0.015	1	trim33
0.184518	0.165169	0.103	0.086	1	pin1
0.184688	-1.55446	0.006	0.012	1	adob
0.184829	0.680567	0.041	0.03	1	hnrnpk
0.184989	-0.343585	0.025	0.035	1	CSRNP3
0.185182	0.267804	0.078	0.063	1	uncx
0.185394	0.329642	0.047	0.036	1	trappc1
0.185757	-1.20975	0.006	0.012	1	dohh
0.185794	-0.906395	0.009	0.015	1	si:ch211-200p22.4
0.185837	0.20508	0.064	0.051	1	map1b
0.186159	-1.05421	0.006	0.012	1	jak2b
0.186177	1.25177	0.013	0.007	1	atraid
0.186324	0.36007	0.04	0.029	1	micu3b
0.186353	-0.977241	0.013	0.02	1	asph
0.186433	1.00995	0.013	0.007	1	cadm2a
0.186694	0.284731	0.039	0.029	1	wtap
0.186831	-0.802877	0.006	0.012	1	rab33a
0.186856	-1.01024	0.013	0.02	1	ubxn1
0.186871	0.166626	0.162	0.141	1	snap91b
0.186946	1.01594	0.013	0.007	1	actn4
0.1871	-0.756735	0.006	0.012	1	ppan
0.1871	-0.511416	0.006	0.012	1	nup98
0.187589	0.961964	0.013	0.007	1	eif2b2
0.187774	-0.405815	0.006	0.012	1	rgs4
0.187909	-0.47173	0.006	0.012	1	rpia
0.187975	0.896271	0.013	0.007	1	khdc4
0.188233	0.803922	0.013	0.007	1	gnpda2
0.188233	0.711702	0.013	0.007	1	trim35-28
0.188491	0.834074	0.013	0.007	1	git1
0.188617	0.176569	0.113	0.095	1	nucks1b
0.18875	1.08864	0.013	0.007	1	ctnnb2
0.188879	0.705371	0.013	0.007	1	dok6
0.188879	0.891651	0.013	0.007	1	cacna2d2b
0.188879	0.589385	0.013	0.007	1	caprin1b
0.188943	0.879936	0.013	0.007	1	mfsd2ab
0.189138	1.12565	0.013	0.007	1	ivd
0.189232	-1.00895	0.017	0.025	1	prelid1a
0.189331	0.568923	0.022	0.014	1	zeb1a
0.189397	0.798476	0.013	0.007	1	morc2
0.189397	0.793698	0.013	0.007	1	CABZ01102240.1
0.189509	0.140912	0.231	0.204	1	atp6v0ca
0.189688	-1.03307	0.013	0.02	1	otx2b
0.189689	0.435441	0.027	0.019	1	anapc13
0.189814	0.525361	0.022	0.014	1	uchl3
0.190152	0.310056	0.06	0.048	1	ddx61
0.190256	-0.519531	0.038	0.049	1	maff
0.190305	0.574586	0.013	0.007	1	rae1
0.190445	0.115568	0.069	0.055	1	FBXO48
0.190589	0.363717	0.022	0.014	1	rasd1
0.190844	-0.466121	0.032	0.042	1	srsf7a
0.190956	0.376569	0.013	0.007	1	crata
0.190978	0.355334	0.027	0.019	1	dgcr2
0.191659	0.119345	0.187	0.163	1	nsfa
0.191683	0.110565	0.129	0.111	1	seta
0.191905	0.245632	0.033	0.024	1	pet100
0.192174	0.679037	0.028	0.02	1	ebag9
0.192327	-0.579985	0.047	0.059	1	pkib
0.192383	-0.231593	0.274	0.291	1	pacsin1a
0.192893	0.177343	0.048	0.037	1	ncam1a
0.19355	0.809611	0.017	0.011	1	SMARCA4
0.193621	0.695708	0.023	0.015	1	stx6
0.193973	0.124541	0.259	0.231	1	cbx1b
0.194307	0.669274	0.028	0.02	1	ldb2b
0.194441	1.00348	0.017	0.011	1	uso1
0.194756	0.398385	0.07	0.057	1	crip2l
0.195101	0.153577	0.056	0.044	1	htatsf1
0.195223	0.574637	0.017	0.011	1	mlst8
0.195277	0.425267	0.051	0.039	1	apbb1
0.195951	0.405411	0.017	0.011	1	ndufaf5
0.196063	-0.386057	0.066	0.079	1	cotl1
0.196231	0.290321	0.017	0.011	1	clul1
0.196456	0.397176	0.017	0.011	1	src
0.19663	0.367034	0.028	0.02	1	eaf1
0.19772	-0.471627	0.053	0.066	1	u2af2b
0.198354	0.616552	0.023	0.015	1	arl5a
0.198574	-0.362945	0.087	0.102	1	ndufb2
0.199133	0.161588	0.083	0.068	1	usp10
0.199575	0.570842	0.023	0.015	1	slc44a1b
0.19964	-0.532955	0.022	0.03	1	polr2a
0.199803	0.267635	0.028	0.02	1	bcas2
0.200022	0.333238	0.028	0.02	1	eif4g1a
0.200189	0.105162	0.017	0.011	1	fam3a
0.200244	-0.579729	0.042	0.053	1	tal1
0.200268	-0.394306	0.038	0.049	1	wdr83os
0.200561	0.320607	0.052	0.041	1	phactr3b
0.200756	0.222113	0.121	0.103	1	sem1
0.200895	-0.763365	0.014	0.02	1	si:cabz01080528.1
0.201377	0.195097	0.14	0.12	1	vapb
0.201747	-0.738983	0.01	0.016	1	gal3st4
0.201827	-0.817193	0.014	0.02	1	cemip
0.202132	0.445588	0.051	0.04	1	emc6
0.202221	-0.505146	0.01	0.016	1	ncoa3
0.20236	0.443553	0.054	0.043	1	nr2f2
0.202577	-0.680213	0.01	0.016	1	dmac2l
0.202787	0.522241	0.036	0.027	1	snx6
0.203648	-0.358288	0.01	0.016	1	cacnb4a
0.203814	0.286021	0.079	0.065	1	dab2ipa
0.204424	-0.554436	0.01	0.016	1	pex19
0.204473	-0.809978	0.049	0.06	1	cdh4
0.204484	0.889323	0.018	0.012	1	si:ch211-230g15.5
0.204718	0.571817	0.03	0.021	1	mia3
0.204871	-1.59288	0.007	0.012	1	mpi
0.204913	0.121027	0.199	0.176	1	xbp1
0.205022	-0.574952	0.01	0.016	1	CR318588.4
0.20527	0.843453	0.018	0.012	1	birc2
0.205422	0.385636	0.029	0.02	1	arhgap35b
0.205541	-0.16732	0.407	0.417	1	rpl21
0.205696	-0.684778	0.03	0.039	1	nlk1
0.206013	0.931297	0.014	0.008	1	mmp24
0.206013	0.205354	0.023	0.015	1	dpf1
0.206043	-0.55001	0.01	0.016	1	mgat4c
0.206547	-0.848326	0.023	0.032	1	tspo
0.206556	0.434673	0.036	0.027	1	ezrb
0.206644	-0.249913	0.01	0.016	1	SMIM10
0.206963	0.427338	0.018	0.012	1	phf12a
0.206963	0.690705	0.018	0.012	1	chst2b
0.206999	0.341303	0.052	0.041	1	calb1
0.207303	0.649333	0.018	0.012	1	dusp6
0.207601	0.747474	0.014	0.008	1	nkain2
0.207601	0.752029	0.014	0.008	1	anapc15
0.207609	0.526416	0.037	0.028	1	si:dkeyp-123h10.2
0.2078	0.524761	0.014	0.008	1	foxd3
0.207842	0.221763	0.095	0.079	1	dnm1a
0.207867	0.737777	0.014	0.008	1	get3
0.207871	0.533013	0.03	0.021	1	irx5a
0.208465	0.169213	0.087	0.071	1	khdrbs2
0.208741	-0.859127	0.007	0.012	1	cart2
0.208896	-0.43725	0.029	0.038	1	si:ch211-212k18.4
0.209019	-1.03012	0.007	0.012	1	si:ch211-262h13.3
0.209181	-0.398092	0.074	0.087	1	lsm6
0.209298	-0.966408	0.007	0.012	1	rnmt
0.209687	0.148045	0.059	0.046	1	st8sia5
0.209733	0.324596	0.014	0.008	1	apbb2b
0.209936	1.75574	0.01	0.005	1	zgc:110319
0.210134	0.385944	0.014	0.008	1	man1a2
0.210217	0.444949	0.037	0.028	1	nos1apa.1
0.210275	-0.806329	0.007	0.012	1	per2
0.210671	0.24621	0.014	0.008	1	mgrn1a
0.210835	-0.541134	0.007	0.012	1	mrps5
0.21084	-0.414785	0.062	0.075	1	ap2b1
0.211168	-1.42745	0.011	0.017	1	acsl3b
0.211537	-0.564246	0.007	0.012	1	tcp11l2
0.211611	0.399477	0.014	0.008	1	mrpl46
0.211677	-0.543815	0.007	0.012	1	si:ch73-308l14.2
0.211832	-0.370648	0.018	0.026	1	mbpb
0.212069	-0.684284	0.014	0.021	1	grid2
0.212247	1.19129	0.01	0.005	1	fbxo44
0.212327	1.22301	0.01	0.005	1	ttf2
0.212444	0.426198	0.044	0.034	1	si:dkeyp-77h1.4
0.212488	-0.59957	0.014	0.021	1	prpf3
0.212545	0.876607	0.024	0.017	1	scn8ab
0.212563	0.197657	0.018	0.012	1	wu:fc21g02
0.212647	1.1744	0.01	0.005	1	snapc3
0.212807	1.34779	0.01	0.005	1	lmo4a
0.21281	-0.482499	0.05	0.061	1	znf865
0.212841	0.103772	0.09	0.075	1	gnai1
0.212968	1.27664	0.01	0.005	1	plscr3b
0.213073	0.208729	0.061	0.049	1	rgs20
0.213125	0.199729	0.036	0.027	1	emc9
0.213128	1.07	0.01	0.005	1	si:dkey-108k21.10
0.213197	0.167821	0.043	0.033	1	rhoab
0.213289	1.21257	0.01	0.005	1	soul4
0.213449	1.00849	0.01	0.005	1	smg1
0.213489	0.138949	0.058	0.045	1	nbeaa
0.21361	0.897878	0.01	0.005	1	CU861453.1
0.213725	-0.927914	0.011	0.017	1	mllt10
0.213771	0.579933	0.01	0.005	1	ssbp2
0.213852	-0.615659	0.019	0.027	1	rpn1
0.21409	-0.561674	0.046	0.057	1	grb2b
0.214386	-0.844645	0.025	0.034	1	si:dkeyp-72h1.1
0.214737	0.893859	0.01	0.005	1	ppp1r1b
0.214899	0.771672	0.01	0.005	1	PSMD2
0.215141	0.33299	0.068	0.055	1	meis2a
0.215222	0.557759	0.01	0.005	1	znf236
0.215429	0.282273	0.045	0.035	1	eif2s3
0.215576	0.209077	0.043	0.033	1	micu1
0.21564	-0.162808	0.386	0.402	1	atp5mc3b
0.215689	0.331747	0.038	0.029	1	AL935186.10
0.215883	-1.01678	0.011	0.017	1	si:ch211-288d18.1
0.215918	0.148807	0.116	0.099	1	aplp2
0.21619	-0.491227	0.058	0.07	1	sdhdb
0.216462	-0.412294	0.078	0.091	1	atp6v0a1b
0.21664	0.417537	0.024	0.017	1	wbp2nl
0.216727	-0.920518	0.011	0.017	1	ttbk2a
0.216982	-0.370643	0.014	0.021	1	cul1a
0.217035	-0.526716	0.014	0.021	1	dcun1d2a
0.21709	0.149363	0.068	0.054	1	camk1db
0.217093	-0.369757	0.03	0.039	1	igsf21a
0.217105	0.59257	0.032	0.023	1	capns1b
0.217331	0.238676	0.01	0.005	1	ogt.1
0.217816	0.152441	0.081	0.067	1	fut9a
0.217909	-0.251346	0.042	0.053	1	atp1a3b
0.217914	0.264623	0.053	0.042	1	znf346
0.218018	0.153876	0.084	0.07	1	tnip1
0.218057	-0.686726	0.011	0.017	1	fbxo41
0.218164	0.542683	0.019	0.012	1	npepl1
0.218178	-1.07245	0.011	0.017	1	stom
0.218839	-0.519665	0.042	0.053	1	ogdha
0.21887	0.353113	0.057	0.045	1	snrpd2
0.218884	0.485995	0.024	0.017	1	fam131ba
0.218907	-0.412276	0.011	0.017	1	mmadhc
0.219521	0.30021	0.062	0.05	1	mpp2b
0.219655	-0.115062	0.023	0.031	1	prkcbb
0.220064	0.170704	0.03	0.021	1	rgs9b
0.22077	0.184286	0.09	0.076	1	fam168b
0.22104	0.201829	0.223	0.202	1	mllt11
0.221378	0.408707	0.019	0.012	1	tbc1d23
0.221378	0.479804	0.019	0.012	1	psmd9
0.222018	-0.554717	0.031	0.04	1	arpc1a
0.222497	-0.731769	0.02	0.028	1	FP102783.1
0.222712	0.549216	0.024	0.017	1	mvb12ba
0.222766	0.579832	0.019	0.012	1	cinp
0.222784	-0.518361	0.038	0.048	1	fmr1
0.223254	-0.692102	0.02	0.028	1	scamp5a
0.223279	0.115816	0.029	0.038	1	neurod1
0.223419	1.19025	0.014	0.009	1	asf1bb
0.223554	0.931037	0.014	0.009	1	sacs
0.223667	-0.178135	0.191	0.209	1	acin1a
0.223812	0.195867	0.019	0.012	1	KIF2A
0.223929	-0.296779	0.05	0.061	1	akt1s1
0.223931	0.119431	0.024	0.017	1	slc25a28
0.224029	-0.586103	0.04	0.05	1	cicb
0.224044	0.610513	0.019	0.012	1	neurod6a
0.224344	-0.196633	0.328	0.343	1	slc6a1b
0.224579	0.148406	0.055	0.044	1	atp6v1ab
0.224632	0.640955	0.014	0.009	1	abi2b
0.224632	0.482238	0.014	0.009	1	tsc1b
0.224902	0.772776	0.014	0.009	1	usp32
0.225038	0.764243	0.014	0.009	1	zgc:56095
0.225241	0.622329	0.014	0.009	1	pum2
0.225479	-0.626108	0.015	0.022	1	dedd
0.225522	-1.33626	0.008	0.013	1	parn
0.225586	-0.675769	0.015	0.022	1	nup93
0.225674	-0.747332	0.034	0.044	1	eif3jb
0.225689	-0.244159	0.288	0.3	1	rps9
0.225723	0.316439	0.039	0.029	1	ranbp9
0.22585	0.497094	0.014	0.009	1	pdxdc1
0.226121	0.43134	0.014	0.009	1	herc1
0.226121	0.547218	0.014	0.009	1	fam107b
0.226257	0.538074	0.014	0.009	1	mfn2
0.226722	-1.01325	0.008	0.013	1	samd1a
0.227306	0.426393	0.048	0.037	1	znrf1
0.227345	0.293563	0.014	0.009	1	zgc:101130
0.227359	-0.845521	0.008	0.013	1	crabp1a
0.227378	0.683746	0.02	0.013	1	dtd1
0.22755	0.97332	0.02	0.013	1	osbpl2a
0.22757	0.408614	0.025	0.018	1	spred2b
0.227617	0.621296	0.014	0.009	1	luzp1
0.227997	-0.695032	0.008	0.013	1	hdhd2
0.228204	0.178543	0.079	0.066	1	pik3r3b
0.228316	-0.567692	0.02	0.028	1	nxn
0.228436	0.349075	0.014	0.009	1	jakmip1
0.228641	0.335907	0.014	0.009	1	ciartb
0.228702	-0.502974	0.02	0.028	1	BX005309.1
0.228779	-0.806428	0.008	0.013	1	ppp2ca
0.229206	-0.686948	0.008	0.013	1	phf20a
0.229445	0.601753	0.02	0.013	1	cttnbp2
0.229499	0.407136	0.041	0.031	1	kifbp
0.229589	-0.997465	0.012	0.018	1	hint2
0.229777	-0.792544	0.008	0.013	1	gid8b
0.229786	-1.70476	0.005	0.01	1	b3galt1a
0.229994	0.211029	0.081	0.068	1	ptprn2
0.230054	-0.531058	0.02	0.028	1	tac1
0.230281	0.211496	0.077	0.063	1	olfm2a
0.230353	0.192676	0.046	0.036	1	jmjd1cb
0.230397	0.197286	0.048	0.037	1	tspan31
0.230426	0.752318	0.02	0.013	1	tdrd3
0.230437	0.250916	0.056	0.045	1	scrt2
0.230747	-0.623797	0.021	0.029	1	tpi1a
0.230888	-1.50116	0.005	0.01	1	si:ch211-39k3.2
0.231089	0.543951	0.064	0.053	1	ppp1r14c
0.231208	-0.710169	0.008	0.013	1	spega
0.231225	0.207076	0.066	0.053	1	top2b
0.231271	0.283746	0.025	0.018	1	sorcs3b
0.231294	0.616407	0.02	0.013	1	cabp1a
0.231495	-0.504362	0.008	0.013	1	glcea
0.231995	-1.59154	0.005	0.01	1	fign
0.232036	0.355228	0.025	0.018	1	ccdc6b
0.232166	-1.25207	0.005	0.01	1	dguok
0.232195	0.141061	0.057	0.045	1	dyrk1b
0.232261	0.331423	0.032	0.024	1	metap2b
0.232295	0.671702	0.026	0.019	1	cntfr
0.232338	0.550488	0.02	0.013	1	stx18
0.232507	-1.02886	0.005	0.01	1	PLCB1
0.232507	-1.33875	0.005	0.01	1	znf362a
0.232539	-0.15443	0.062	0.075	1	cbx7a
0.232555	0.105927	0.101	0.086	1	pafah1b1a
0.232678	-1.1914	0.005	0.01	1	uxt
0.232678	-1.17076	0.005	0.01	1	trip11
0.232687	0.368074	0.02	0.013	1	nav1b
0.232837	-0.535603	0.012	0.018	1	sema6e
0.232849	-0.670218	0.005	0.01	1	arhgef10lb
0.232862	0.529642	0.02	0.013	1	si:dkey-226m8.10
0.232862	0.24954	0.02	0.013	1	lrfn5a
0.233105	-0.878089	0.005	0.01	1	ankrd28b
0.233145	-0.947717	0.012	0.018	1	bhlhe22
0.233191	-0.968051	0.005	0.01	1	rras2
0.23323	0.213225	0.069	0.056	1	slc25a36a
0.233294	-0.429701	0.008	0.013	1	nsrp1
0.2334	0.37828	0.041	0.031	1	capza1a
0.233529	0.103667	0.121	0.104	1	midn
0.233534	-1.05091	0.005	0.01	1	usp14
0.233534	-1.07179	0.005	0.01	1	ubtd2
0.233876	-0.477869	0.005	0.01	1	crebl2
0.23397	0.278245	0.02	0.013	1	hibadhb
0.234016	-0.623339	0.016	0.023	1	abhd16a
0.234391	-0.864097	0.005	0.01	1	nt5dc2
0.234391	-0.879915	0.005	0.01	1	mical1
0.23465	-0.214195	0.361	0.375	1	mdkb
0.235023	0.488859	0.02	0.013	1	ap1g1
0.23514	0.480323	0.02	0.013	1	ap1b1
0.235448	0.248804	0.041	0.031	1	arid4a
0.235606	1.24523	0.011	0.006	1	arhgap23a
0.235621	0.426149	0.026	0.019	1	etf1b
0.235682	-0.549867	0.005	0.01	1	lrch1
0.235769	1.29559	0.011	0.006	1	phtf1
0.235786	-0.253877	0.044	0.055	1	en1b
0.235795	0.233979	0.082	0.069	1	cnbpa
0.236464	-0.188011	0.06	0.072	1	dnaja2a
0.23649	-0.324723	0.012	0.018	1	rabep1
0.236586	1.12884	0.011	0.006	1	vhl
0.236668	1.35639	0.011	0.006	1	slc16a6b
0.236669	0.164456	0.049	0.038	1	iqsec3a
0.23697	0.796134	0.015	0.01	1	CR769778.1
0.237078	1.08394	0.011	0.006	1	bicra
0.237078	0.890327	0.011	0.006	1	lman1
0.23745	0.136883	0.098	0.083	1	ndufs6
0.237532	-0.433101	0.021	0.029	1	setd2
0.237818	-0.130569	0.051	0.062	1	tuba8l4
0.237898	0.905327	0.011	0.006	1	lcmt1
0.238345	-0.385431	0.032	0.042	1	pho
0.238391	0.801558	0.011	0.006	1	kazna
0.238691	0.308523	0.042	0.032	1	flot1a
0.238721	0.79565	0.011	0.006	1	snu13b
0.238829	0.407286	0.033	0.025	1	gria2b
0.238885	0.687885	0.011	0.006	1	sowahca
0.23904	0.315282	0.061	0.05	1	puraa
0.239545	0.790196	0.011	0.006	1	si:ch211-197k17.3
0.23971	0.487191	0.011	0.006	1	c1ql4a
0.239778	0.258622	0.042	0.032	1	trib2
0.239958	0.515494	0.011	0.006	1	tpp2
0.240041	0.753415	0.011	0.006	1	nrd1a
0.240206	0.393332	0.011	0.006	1	mad2l2
0.240298	0.121328	0.12	0.103	1	ndufb3
0.240299	-0.531597	0.043	0.053	1	cnpy3
0.240371	0.121052	0.011	0.006	1	kdm2aa
0.240424	0.379328	0.042	0.032	1	nono
0.240537	0.441504	0.011	0.006	1	klhl4
0.240634	0.446175	0.033	0.025	1	rab7a
0.241187	0.139619	0.106	0.091	1	TXN
0.2412	0.320085	0.011	0.006	1	cntnap3
0.241257	0.477845	0.015	0.01	1	chm
0.241393	-0.464794	0.016	0.023	1	ddb2
0.241502	0.564525	0.021	0.014	1	pcsk2
0.241504	-0.269802	0.052	0.064	1	dpf2l
0.241527	0.180666	0.118	0.102	1	cd81a
0.241531	0.37797	0.015	0.01	1	adam10a
0.241532	0.361728	0.011	0.006	1	klhl21
0.241676	0.64141	0.021	0.014	1	wasla
0.241817	-0.165998	0.329	0.338	1	rpl10
0.241844	0.229016	0.221	0.204	1	si:ch73-119p20.1
0.242259	0.411318	0.021	0.014	1	fat3a
0.242382	-0.344682	0.016	0.023	1	shisa9b
0.242477	0.236221	0.026	0.019	1	mink1
0.242477	0.152107	0.026	0.019	1	ppic
0.242609	0.385799	0.021	0.014	1	hcn1
0.242843	0.459873	0.021	0.014	1	ube2f
0.243131	0.382611	0.033	0.025	1	psmd13
0.243135	0.494142	0.021	0.014	1	ddx21
0.243179	0.521633	0.015	0.01	1	zgc:158254
0.243194	0.483564	0.021	0.014	1	hyou1
0.243311	0.571281	0.021	0.014	1	CABZ01102170.1
0.243631	0.150736	0.042	0.032	1	epc1b
0.243697	-0.143376	0.011	0.006	1	ptpn11a
0.243704	-0.416554	0.016	0.023	1	mrpl18
0.243782	-0.663759	0.013	0.019	1	vps26c
0.244271	0.405186	0.027	0.02	1	irs2b
0.244421	0.352134	0.015	0.01	1	nt5c3a
0.244551	0.342479	0.042	0.033	1	hnrpkl
0.244781	0.307123	0.027	0.02	1	elf2b
0.244971	-1.58177	0.009	0.014	1	magi2a
0.245545	-1.03417	0.009	0.014	1	adam17a
0.245599	-0.74059	0.017	0.024	1	agpat3
0.246017	-0.441904	0.079	0.092	1	ube2ib
0.247353	0.115229	0.106	0.09	1	ube2na
0.247423	-0.209938	0.016	0.023	1	parp1
0.247657	0.253939	0.034	0.026	1	znf609a
0.247753	0.292099	0.027	0.02	1	chst2a
0.247755	0.314782	0.14	0.124	1	edil3a
0.247839	0.339462	0.034	0.026	1	foxj3
0.247959	0.137156	0.027	0.02	1	jdp2b
0.248166	0.140403	0.072	0.06	1	atp2b2
0.248216	-0.961154	0.009	0.014	1	herpud2
0.248311	0.354793	0.051	0.041	1	nr1d2a
0.248434	-0.804717	0.009	0.014	1	ndst1b
0.248743	-0.492358	0.028	0.037	1	ubap2b
0.248869	-0.935338	0.009	0.014	1	slc35a4
0.249075	-0.43784	0.013	0.019	1	lsm12a
0.249087	-0.648979	0.009	0.014	1	tbl1xr1b
0.249718	0.475614	0.028	0.02	1	ciapin1
0.249758	0.158212	0.136	0.119	1	sumo3a
0.249887	-0.403938	0.009	0.014	1	brwd1
0.249912	0.133355	0.141	0.123	1	spen
0.250345	0.185802	0.077	0.064	1	foxo3a
0.250563	0.100891	0.249	0.225	1	cirbpa
0.250907	-0.550031	0.009	0.014	1	nfya
0.251297	0.198827	0.178	0.16	1	appa
0.251839	-0.107245	0.021	0.014	1	si:zfos-169g10.3
0.252404	0.504876	0.022	0.015	1	phf24
0.252533	0.177066	0.222	0.204	1	zfhx3
0.252873	0.50557	0.022	0.015	1	bmf2
0.252957	-0.34675	0.009	0.014	1	lyar
0.253049	0.589416	0.022	0.015	1	si:ch211-162e15.3
0.253499	0.343359	0.035	0.027	1	rab3c
0.253545	-0.287613	0.009	0.014	1	C13H9orf72
0.253551	0.2809	0.044	0.035	1	tjp1b
0.253668	-0.321888	0.028	0.037	1	psma6b
0.253692	-0.408127	0.009	0.014	1	aamp
0.253813	0.508235	0.022	0.015	1	ssu72
0.253926	0.933295	0.03	0.022	1	rps6ka1
0.254166	0.146866	0.022	0.015	1	bmi1b
0.254543	0.62472	0.016	0.011	1	grb2a
0.255093	0.59539	0.016	0.011	1	shoc2
0.255093	0.333703	0.028	0.02	1	chmp2bb
0.255318	0.415601	0.057	0.046	1	selenow2a
0.255506	0.625623	0.016	0.011	1	ncam2
0.255522	0.457195	0.022	0.015	1	abcf2a
0.255702	0.132778	0.089	0.076	1	tma7
0.255942	-0.12228	0.476	0.493	1	h2ax1
0.255982	-0.980886	0.014	0.02	1	fip1l1b
0.255995	0.389	0.022	0.015	1	znf1124.1
0.256125	0.124689	0.161	0.143	1	ncl
0.256283	-1.50135	0.006	0.011	1	klhl20
0.256709	0.499017	0.036	0.028	1	RAMP1
0.256709	0.190656	0.036	0.028	1	si:dkey-280e21.3
0.257121	0.417534	0.022	0.015	1	cluap1
0.257304	0.340944	0.055	0.045	1	nfasca
0.257453	-0.208551	0.387	0.395	1	rpl8
0.257579	0.483386	0.016	0.011	1	csmd3a.1
0.258253	0.197779	0.028	0.02	1	pacsin1b
0.258267	0.254656	0.051	0.041	1	GRIK2
0.258379	0.967838	0.012	0.007	1	srp14
0.258684	-0.519724	0.023	0.031	1	syne1a
0.25871	0.890804	0.012	0.007	1	slc30a9
0.258765	-0.307095	0.103	0.117	1	slc2a3a
0.258793	0.807197	0.012	0.007	1	gpc1b
0.258828	0.202112	0.016	0.011	1	WSCD1
0.258876	1.0295	0.012	0.007	1	pagr1
0.258917	-0.740789	0.014	0.02	1	fabp7a
0.258937	0.296686	0.043	0.034	1	pitpnab
0.259245	0.137822	0.016	0.011	1	msantd4
0.259303	0.659591	0.023	0.016	1	lgmn
0.259374	0.75487	0.012	0.007	1	med4
0.259545	-0.579847	0.014	0.02	1	bada
0.259761	-0.779758	0.006	0.011	1	ptpn11b
0.25998	0.156765	0.022	0.015	1	mcfd2
0.260003	0.696472	0.023	0.016	1	h2ax
0.260111	-0.872097	0.006	0.011	1	nansa
0.260111	-0.974972	0.006	0.011	1	gopc
0.260252	0.259835	0.054	0.044	1	rerea
0.260373	-1.13279	0.006	0.011	1	yif1a
0.260386	0.355738	0.056	0.045	1	anapc11
0.260425	-0.501822	0.014	0.02	1	magi3b
0.26046	-0.816952	0.006	0.011	1	atp13a1
0.260705	0.542206	0.012	0.007	1	dnajc15
0.260872	0.780199	0.012	0.007	1	pik3c2b
0.261161	-0.846303	0.006	0.011	1	trib1
0.261337	-0.752219	0.006	0.011	1	drd4-rs
0.261372	0.604154	0.012	0.007	1	LO017650.1
0.261688	-0.643306	0.006	0.011	1	rnf19a
0.261707	0.655198	0.012	0.007	1	prkag2a
0.261749	0.145451	0.044	0.035	1	dpm2
0.26204	0.194615	0.044	0.035	1	tent4b
0.262053	0.537284	0.023	0.016	1	rcc2
0.262095	-0.461894	0.058	0.069	1	elovl6
0.262376	0.336749	0.012	0.007	1	rab24
0.26244	0.189443	0.091	0.078	1	sept3
0.262475	0.535878	0.037	0.029	1	asap1a
0.262536	0.180686	0.076	0.063	1	atp6v1aa
0.262711	0.757315	0.012	0.007	1	nck2b
0.262882	0.250942	0.016	0.011	1	arhgef11
0.262919	-0.542726	0.006	0.011	1	mta2
0.263095	-0.417623	0.006	0.011	1	tecpr2
0.26329	-0.700542	0.01	0.015	1	clptm1
0.263549	0.341527	0.012	0.007	1	brinp3a.2
0.263612	0.231299	0.166	0.149	1	ndufb4
0.263678	0.483986	0.039	0.03	1	supt4h1
0.263717	0.607481	0.012	0.007	1	psme3ip1
0.263801	-0.418058	0.006	0.011	1	ino80b
0.263841	-0.352837	0.014	0.02	1	CABZ01115113.1
0.263885	0.291293	0.012	0.007	1	sec13
0.264149	0.111574	0.095	0.081	1	hnrnpa1b
0.265299	0.154794	0.098	0.084	1	alcama
0.265364	-0.653884	0.019	0.026	1	stk25b
0.265727	0.143309	0.076	0.063	1	kiaa1549la
0.265862	0.183094	0.156	0.137	1	sec61g
0.265993	-0.874997	0.01	0.015	1	dnaja1
0.266105	0.10901	0.332	0.309	1	hmgb1b
0.266139	-0.828921	0.01	0.015	1	chata
0.266212	0.769715	0.023	0.017	1	kirrel3l
0.266359	-0.77545	0.01	0.015	1	mdc1
0.266557	0.121045	0.029	0.021	1	pptc7a
0.266618	1.00205	0.017	0.012	1	kmt2ca
0.266632	-0.467175	0.019	0.026	1	rap2c
0.266692	0.127912	0.045	0.036	1	ctdsp2
0.267019	0.609312	0.023	0.016	1	snd1
0.26702	-0.762492	0.01	0.015	1	acadl
0.26706	0.162686	0.046	0.037	1	atf3
0.267229	-0.209755	0.054	0.065	1	ss18
0.26723	0.234901	0.037	0.029	1	csnk1da
0.267241	-0.564871	0.01	0.015	1	pdcd6
0.267388	-0.643031	0.01	0.015	1	nocta
0.267802	0.103043	0.19	0.169	1	atf4b
0.268102	0.251265	0.059	0.048	1	ktn1
0.26819	-0.510662	0.024	0.032	1	mrpl40
0.268506	0.337795	0.03	0.022	1	plekhj1
0.268609	0.268546	0.03	0.022	1	senp2
0.268991	0.413311	0.038	0.029	1	srsf5b
0.269018	-0.403015	0.031	0.039	1	ppp2r2ca
0.269584	0.617848	0.017	0.012	1	polr2j
0.269608	0.351175	0.047	0.037	1	snrpd3l
0.269743	0.289542	0.046	0.037	1	tardbpl
0.270122	0.534534	0.023	0.017	1	zgc:66474
0.270325	-0.326073	0.049	0.059	1	kcnd2
0.271233	0.297679	0.038	0.029	1	naa10
0.271403	-0.61402	0.02	0.027	1	ostc
0.271529	0.262862	0.091	0.078	1	sptan1
0.271599	-0.309247	0.03	0.038	1	zranb2
0.271628	-0.138626	0.023	0.016	1	mdga2a
0.272004	0.476194	0.023	0.017	1	eif4bb
0.272061	-0.785427	0.02	0.027	1	brinp2
0.272227	-0.722442	0.014	0.02	1	zgc:153018
0.272295	0.207897	0.017	0.012	1	nup50
0.273762	0.268786	0.017	0.012	1	golga4
0.273832	0.310686	0.017	0.012	1	gsk3ab
0.274003	-0.575573	0.026	0.034	1	lrrc4bb
0.274193	-0.591936	0.014	0.02	1	ttyh3a
0.274272	0.161884	0.038	0.029	1	dap
0.274427	0.37393	0.023	0.017	1	slc4a8
0.274843	0.547847	0.023	0.017	1	syt5b
0.275734	0.399935	0.023	0.017	1	agap1
0.27625	-0.275033	0.045	0.055	1	cltca
0.27633	0.22961	0.185	0.167	1	hnrnpa0b
0.276679	-0.472557	0.014	0.02	1	chordc1b
0.27729	0.21113	0.073	0.061	1	supt6h
0.277436	1.24353	0.013	0.008	1	rps6kal
0.278181	0.282374	0.031	0.023	1	akap11
0.278181	0.245134	0.031	0.023	1	cand1
0.278435	1.13117	0.013	0.008	1	tmem229b
0.27872	0.501065	0.032	0.024	1	ppp2r5cb
0.278722	0.141937	0.35	0.327	1	ywhaqb
0.278923	-0.550072	0.032	0.041	1	luc7l
0.278935	0.827242	0.013	0.008	1	ddx18
0.279321	-0.464398	0.02	0.027	1	CR352285.1
0.279544	0.406136	0.041	0.032	1	dhx38
0.279771	0.723353	0.013	0.008	1	phf10
0.279868	0.273541	0.075	0.063	1	tomm7
0.280252	0.50003	0.018	0.012	1	rhot1a
0.280297	0.184832	0.06	0.049	1	snrnp70
0.2804	0.168502	0.023	0.017	1	abhd2a
0.280411	-0.611265	0.027	0.035	1	kalrnb
0.280654	0.223876	0.049	0.039	1	tnrc6c2
0.280721	-0.468268	0.02	0.027	1	pias4a
0.280775	0.502069	0.013	0.008	1	fkbpl
0.280943	0.681295	0.013	0.008	1	caln1
0.280943	0.804956	0.013	0.008	1	six3b
0.281238	-1.24096	0.007	0.012	1	mesd
0.281357	-0.123895	0.095	0.109	1	atf7ip
0.281365	0.143871	0.031	0.023	1	csmd2
0.281446	0.649044	0.013	0.008	1	dele1
0.281523	0.209049	0.031	0.023	1	cpeb4a
0.281591	-0.787173	0.011	0.016	1	sgsm3
0.281765	-1.41521	0.007	0.012	1	dennd5b
0.282029	-0.927751	0.007	0.012	1	ctsba
0.282039	0.307145	0.061	0.051	1	kcnc1a
0.282119	0.604495	0.013	0.008	1	cdk12
0.282119	0.940021	0.013	0.008	1	cherp
0.282455	0.409375	0.013	0.008	1	pisd
0.282455	0.569497	0.013	0.008	1	ep400
0.282455	0.571814	0.013	0.008	1	efhd1
0.282469	-1.13184	0.007	0.012	1	dusp8a
0.282771	-0.639148	0.011	0.016	1	mpp6b
0.282909	-0.466218	0.09	0.102	1	rims2a
0.283139	-0.157986	0.031	0.039	1	dagla
0.283298	0.73101	0.013	0.008	1	kdm4aa
0.283298	0.536737	0.013	0.008	1	tcf25
0.28345	-0.198707	0.301	0.314	1	rpsa
0.283466	0.438809	0.013	0.008	1	evi5b
0.283526	-1.05087	0.007	0.012	1	kat5a
0.283526	-0.897231	0.007	0.012	1	C3H16orf72
0.283635	0.315068	0.013	0.008	1	dpy19l3
0.283669	0.288749	0.032	0.024	1	eif4ba
0.283703	-0.738189	0.007	0.012	1	calcr
0.28388	-0.910912	0.007	0.012	1	mapk11
0.284313	0.185497	0.062	0.052	1	rtn4b
0.284604	0.316488	0.032	0.024	1	chmp5b
0.284624	0.350501	0.018	0.012	1	impdh1b
0.284649	0.545795	0.013	0.008	1	tpra
0.284675	-0.96624	0.007	0.012	1	si:ch211-15d5.11
0.284675	-0.908829	0.007	0.012	1	eno3
0.284764	-0.77873	0.007	0.012	1	ugcg
0.284853	-0.396463	0.015	0.021	1	znrd2
0.284951	-0.287661	0.033	0.042	1	stip1
0.285363	-0.537377	0.015	0.021	1	rims2b
0.285536	-0.187218	0.181	0.199	1	gadd45ba
0.285587	-0.563844	0.011	0.016	1	appl2.1
0.285629	0.531616	0.032	0.025	1	foxp2
0.285631	-0.370163	0.02	0.027	1	gnb5a
0.285736	-0.48041	0.011	0.016	1	insm1b
0.285779	-1.00716	0.016	0.022	1	tle3a
0.285827	-0.890931	0.007	0.012	1	ikzf5
0.285827	-0.680066	0.007	0.012	1	si:ch211-212g7.6
0.285878	0.230129	0.078	0.066	1	pou2f2a
0.285989	-0.390026	0.117	0.129	1	rps6
0.286005	-0.549008	0.007	0.012	1	wu:fe05a04
0.286005	-0.84431	0.007	0.012	1	slc6a8
0.286183	-0.631618	0.007	0.012	1	usp54a
0.286457	0.654155	0.025	0.019	1	rab35b
0.286538	-0.66105	0.007	0.012	1	nfixb
0.286932	0.41944	0.018	0.012	1	si:dkey-172j4.3
0.287072	-0.663513	0.007	0.012	1	pias1a
0.287365	-0.118789	0.013	0.008	1	SRBD1
0.287428	-0.454042	0.007	0.012	1	fastk
0.28745	-0.555557	0.011	0.016	1	chp1
0.287785	0.334592	0.065	0.054	1	ing4
0.287985	0.323473	0.018	0.012	1	srprb
0.28832	-0.540534	0.007	0.012	1	ptprk
0.288497	-0.598556	0.049	0.058	1	si:ch211-113g11.6
0.28867	0.153948	0.024	0.018	1	kctd12.2
0.288694	0.114577	0.857	0.838	1	NC-002333.4
0.288743	-0.583706	0.034	0.043	1	egr1
0.288924	0.464916	0.025	0.019	1	bcas3
0.28914	-0.405384	0.015	0.021	1	atat1
0.289481	-0.382417	0.097	0.11	1	sod1
0.289867	0.609005	0.025	0.019	1	abhd17c
0.289937	0.225115	0.061	0.051	1	pbx4
0.289939	0.210428	0.032	0.024	1	sp4
0.290263	0.403568	0.042	0.034	1	snx12
0.290355	0.171127	0.024	0.018	1	rngtt
0.290398	0.470276	0.025	0.019	1	arpc5la
0.291469	-0.34822	0.051	0.061	1	fam184b
0.291903	0.202028	0.096	0.083	1	gpatch8
0.292008	0.302638	0.033	0.026	1	rcan1a
0.292395	0.312028	0.052	0.043	1	atcaya
0.293201	0.449338	0.044	0.036	1	irx1a
0.29376	0.531869	0.035	0.028	1	gtpbp4
0.2939	0.171198	0.123	0.108	1	gad1b
0.29397	0.157728	0.032	0.025	1	ssbp3b
0.294062	0.125664	0.083	0.07	1	madd
0.294142	-0.525464	0.029	0.037	1	ptprsa.1
0.294146	1.01893	0.014	0.009	1	gspt1
0.294206	-1.01211	0.012	0.017	1	samm50
0.294479	-0.304798	0.028	0.036	1	hdac9b
0.2945	-1.05529	0.012	0.017	1	tacc1
0.294562	-0.613485	0.049	0.058	1	prkab1a
0.295613	-0.80088	0.016	0.022	1	mgaa
0.29574	-0.768771	0.016	0.022	1	carm1
0.295892	0.803021	0.014	0.009	1	thoc3
0.295956	-0.542615	0.057	0.067	1	snrpd1
0.296059	-0.816866	0.016	0.022	1	zbtb16b
0.296101	0.711008	0.019	0.013	1	atp2a2b
0.296136	0.199841	0.042	0.034	1	map7d1b
0.296762	-0.508094	0.016	0.022	1	atxn2l
0.296909	-0.311631	0.117	0.13	1	palm1b
0.296977	1.26562	0.014	0.009	1	si:ch73-233f7.1
0.297144	0.792477	0.014	0.009	1	gdap1
0.297304	-0.94121	0.012	0.017	1	frem2a
0.297646	0.857675	0.014	0.009	1	ddx46
0.297786	-0.38088	0.016	0.022	1	tulp4b
0.298316	0.936729	0.014	0.009	1	ythdf3
0.298415	-0.790088	0.012	0.017	1	neflb
0.298483	0.755091	0.014	0.009	1	polr2eb
0.298531	-0.170844	0.034	0.043	1	rap1aa
0.298739	0.143514	0.053	0.044	1	spry4
0.298741	0.265219	0.034	0.027	1	mpped2a
0.298849	0.296098	0.042	0.034	1	selenou1a
0.298862	0.105074	0.162	0.145	1	map1ab
0.298895	0.376487	0.019	0.013	1	si:dkey-12h9.6
0.298935	-0.72433	0.012	0.017	1	parvb
0.299232	-0.659184	0.012	0.017	1	wdr37
0.299484	0.490567	0.026	0.02	1	hnrnpc
0.299529	-0.697402	0.012	0.017	1	ilrun
0.299583	-0.462467	0.016	0.022	1	tbcela
0.299667	0.320339	0.019	0.013	1	bckdk
0.299667	0.288008	0.019	0.013	1	eif2b4
0.299957	0.331108	0.042	0.034	1	cdh13
0.300017	0.486503	0.026	0.02	1	slitrk4
0.300166	-1.05027	0.017	0.023	1	sptssa
0.300226	0.18697	0.1	0.087	1	dnajc7
0.300227	-0.451981	0.016	0.022	1	gpr27
0.300239	0.143544	0.032	0.025	1	cbx6a
0.300331	0.438216	0.014	0.009	1	shox
0.300495	-0.445203	0.028	0.036	1	gkap1
0.300721	0.131236	0.076	0.064	1	sf3b1
0.300932	0.356615	0.019	0.013	1	xpc
0.301471	0.167991	0.034	0.027	1	tp53inp2
0.301511	0.45123	0.014	0.009	1	pigf
0.301679	0.416939	0.014	0.009	1	xiap
0.30187	-0.781518	0.017	0.023	1	foxn2b
0.301895	0.172223	0.035	0.028	1	u2af1
0.302086	-1.5221	0.008	0.012	1	GK3P
0.302587	0.255498	0.11	0.097	1	stmn4l
0.302863	0.448498	0.014	0.009	1	parp6a
0.302969	-0.552833	0.029	0.037	1	ca16b
0.303156	-0.519954	0.023	0.029	1	phyhipla
0.303165	0.149861	0.063	0.053	1	klf7b
0.303167	0.242116	0.026	0.02	1	psd2
0.303497	-1.2639	0.008	0.012	1	adgra1a
0.304113	0.288336	0.034	0.027	1	ypel5
0.304395	-0.134672	0.019	0.013	1	rnf115
0.304469	-1.06064	0.008	0.012	1	csnk2a2b
0.304556	0.5577	0.027	0.02	1	myh14
0.304597	-0.590087	0.017	0.023	1	tpst1l
0.305089	-1.13457	0.008	0.012	1	becn1
0.305202	0.546408	0.027	0.02	1	tfg
0.305889	-0.188081	0.1	0.085	1	rnf7
0.305976	-0.789854	0.008	0.012	1	rbm15b
0.306767	-0.194045	0.19	0.203	1	cpe
0.30688	0.233677	0.026	0.02	1	FQ311928.1
0.307043	-0.806735	0.008	0.012	1	sez6l
0.307073	0.353002	0.035	0.028	1	stau1
0.30749	-0.450134	0.023	0.029	1	flrt3
0.307577	-0.850749	0.008	0.012	1	zbtb38
0.307829	-0.351673	0.023	0.029	1	AL935174.6
0.308112	-0.669697	0.008	0.012	1	sh3bgrl
0.308175	-0.586231	0.023	0.03	1	ube2q2
0.308469	-0.792081	0.008	0.012	1	sigmar1
0.308813	0.366118	0.02	0.014	1	nbas
0.308945	-0.190848	0.036	0.045	1	si:dkey-56m19.5
0.30979	0.406141	0.02	0.014	1	tmco1
0.30993	0.342508	0.02	0.014	1	rchy1
0.310524	0.265235	0.027	0.02	1	nedd8l
0.310821	0.26387	0.027	0.02	1	ksr2
0.310945	-0.15661	0.366	0.373	1	rps11
0.31106	-0.340006	0.036	0.045	1	erc2
0.311397	-0.688793	0.024	0.031	1	pwwp2b
0.311647	-0.272297	0.017	0.023	1	epha4a
0.311701	1.08201	0.014	0.01	1	FAM72B
0.31189	-0.477171	0.032	0.039	1	psmd1
0.312054	-0.223493	0.008	0.012	1	cblb
0.312203	-0.611591	0.023	0.03	1	slc7a14a
0.312284	0.291931	0.062	0.053	1	si:ch211-10a23.2
0.312353	0.236506	0.066	0.055	1	rn7sk
0.31254	0.393751	0.061	0.052	1	auts2a
0.312865	0.974868	0.014	0.01	1	znf410
0.313349	0.178997	0.034	0.027	1	homer1b
0.313387	-0.444549	0.049	0.058	1	trappc5
0.313463	0.137491	0.036	0.029	1	macf1a
0.313647	-0.293038	0.056	0.066	1	srgap1b
0.313724	0.345349	0.037	0.029	1	lratd1
0.313738	0.627218	0.029	0.022	1	idh3a
0.313941	0.802241	0.021	0.015	1	rbmx2
0.314032	0.971859	0.014	0.01	1	dctn5
0.314143	0.448735	0.02	0.014	1	ptprfa
0.314143	0.250582	0.02	0.014	1	C2H14orf119
0.314196	-0.689422	0.013	0.018	1	eif4a2
0.314627	-0.255847	0.017	0.023	1	wipi1
0.315192	0.187206	0.045	0.037	1	tnrc6b
0.315352	-0.26568	0.029	0.037	1	eif3ba
0.315363	-0.18755	0.061	0.072	1	mif
0.315732	0.860744	0.021	0.015	1	fcf1
0.316173	-0.575009	0.018	0.024	1	ggctb
0.316491	0.410019	0.021	0.015	1	gpatch3
0.316594	0.178685	0.046	0.037	1	hsp90b1
0.316738	-0.386833	0.038	0.046	1	cmpk
0.31675	-0.478039	0.052	0.061	1	scaf1
0.316826	0.23455	0.036	0.029	1	ctnna2
0.317183	-0.143218	0.166	0.182	1	ywhaz
0.317214	0.546449	0.014	0.01	1	mpp3a
0.317466	0.483592	0.014	0.01	1	cpne8
0.317616	-0.251043	0.252	0.263	1	uqcrh
0.317886	0.484471	0.014	0.01	1	fgd1
0.317998	-0.20288	0.097	0.109	1	mab21l2
0.31857	-0.402128	0.032	0.039	1	bptf
0.318728	0.524861	0.014	0.01	1	l1camb
0.319085	0.276296	0.065	0.055	1	anks1b
0.319264	0.436299	0.021	0.015	1	sin3b
0.319366	0.276372	0.049	0.04	1	apex1
0.319403	0.455388	0.021	0.015	1	caprin1a
0.319572	0.333819	0.014	0.01	1	slc8a1b
0.320344	-0.444148	0.013	0.018	1	gatc
0.321073	-0.609316	0.025	0.032	1	vapal
0.321432	0.132144	0.014	0.01	1	tmem94
0.321771	0.359061	0.014	0.01	1	cox11
0.321944	0.130436	0.058	0.048	1	GNAZ
0.322044	0.138455	0.122	0.108	1	hspe1
0.322397	0.140402	0.103	0.09	1	ppp1r10
0.322661	-0.545155	0.018	0.024	1	ppt1
0.322892	0.216758	0.021	0.015	1	faxca
0.323032	0.156893	0.021	0.015	1	mrpl21
0.323715	0.337916	0.051	0.043	1	srsf2a
0.323888	0.139228	0.06	0.051	1	si:ch211-235e9.6
0.323981	-0.115099	0.014	0.01	1	zgc:171558
0.324014	0.104943	0.021	0.015	1	hspa4a
0.324483	0.168037	0.069	0.059	1	ier5l
0.324537	0.463748	0.031	0.024	1	tssc4
0.324575	0.184037	0.021	0.015	1	cdk5r1b
0.324579	-0.555866	0.025	0.032	1	pno1
0.324632	-0.459374	0.033	0.041	1	mapre3b
0.32464	0.284127	0.037	0.029	1	ube2d2l
0.324762	-0.837528	0.014	0.019	1	msra
0.325234	0.124676	0.125	0.111	1	nrn1a
0.325321	0.797182	0.022	0.016	1	aatka
[truncated: 2,647 more rows]

## Sheet: 2_cluster
p_val	avg_log2FC	pct.1	pct.2	p_val_adj	gene
3.11335e-12	0.55848	0.553	0.402	6.52808e-08	hsp90aa1.2
1.64031e-11	-5.12769	0.002	0.043	3.43939e-07	CR626886.1
2.91453e-08	2.32953	0.055	0.011	0.000611118	CR848784.2
3.92402e-08	-5.70927	0.001	0.028	0.000822789	scpp5
5.93541e-07	3.01548	0.03	0.002	0.0124454	cart4
1.47723e-06	0.167867	0.995	0.992	0.0309746	CR383676.2
2.95535e-06	-0.547866	0.224	0.307	0.0619678	rpl37.1
3.81002e-06	-3.74142	0.003	0.025	0.0798885	hist1h4l.11
4.9125e-06	-0.821123	0.12	0.188	0.103005	rps26l
7.59176e-06	0.581553	0.218	0.141	0.159184	hsp70.3
1.26763e-05	-4.23797	0.003	0.023	0.265796	ins
1.45048e-05	0.652028	0.187	0.118	0.304137	gria2b
3.77352e-05	-2.89022	0.007	0.03	0.791231	yeats4
4.27e-05	0.831373	0.108	0.058	0.895335	glula
4.86994e-05	-8.39851	0	0.014	1	BX005011.1
5.86009e-05	0.735844	0.123	0.071	1	abat
6.70328e-05	-0.591419	0.169	0.237	1	rps12
8.21733e-05	-0.820456	0.117	0.174	1	rpl10a
8.26055e-05	-0.673811	0.11	0.166	1	rpl11
0.000113126	-0.70541	0.16	0.22	1	rps25
0.000121388	-1.1567	0.032	0.067	1	cbx1a
0.000127702	1.6526	0.037	0.011	1	rnf34b
0.000129499	1.77802	0.024	0.004	1	CR788316.3
0.000137181	-3.23103	0.003	0.019	1	CR848784.4
0.000146878	0.968921	0.115	0.068	1	klf7a
0.000161072	0.848305	0.06	0.026	1	cadm1b
0.000167955	-1.16117	0.038	0.074	1	zgc:100918
0.000170797	-8.47719	0	0.012	1	odam
0.000190759	0.961215	0.063	0.029	1	kmt5c
0.000193633	0.458667	0.122	0.072	1	ptprna
0.00021086	-0.412304	0.324	0.391	1	si:dkey-151g10.6
0.00021903	-1.30152	0.032	0.065	1	rps17
0.000240019	1.07044	0.074	0.037	1	hdac5
0.000266945	0.965934	0.074	0.037	1	junbb
0.000274466	0.742123	0.054	0.023	1	cand1
0.000282155	0.350517	0.411	0.337	1	mt-nd4
0.000324261	1.4225	0.041	0.015	1	birc2
0.000329081	0.615405	0.111	0.066	1	cacng8b
0.000336633	0.289937	0.473	0.384	1	rsrp1
0.000347479	1.23303	0.057	0.026	1	BX547930.4
0.000352653	1.32506	0.047	0.019	1	BX284696.1
0.000357734	0.9456	0.098	0.057	1	zfr
0.000368281	-0.371066	0.158	0.219	1	faua
0.000385427	0.704292	0.152	0.101	1	agrn
0.000399871	-0.554352	0.188	0.247	1	rps20
0.00041914	1.02061	0.056	0.025	1	adgrl1a
0.000438001	0.849497	0.097	0.056	1	nsd1b
0.000454448	0.288932	0.882	0.835	1	NC-002333.4
0.000472301	-0.636038	0.189	0.245	1	rpl39
0.000521286	0.984895	0.051	0.022	1	si:dkey-208k22.6
0.000530023	0.502145	0.171	0.117	1	CR383676.3
0.000546622	0.505588	0.114	0.07	1	clcn3
0.000553602	1.95203	0.025	0.006	1	stk24b
0.000579665	0.798156	0.125	0.08	1	camk2b1
0.000628414	0.38086	0.152	0.101	1	vat1
0.000639602	-0.414953	0.161	0.22	1	rpl28
0.00065163	-1.02499	0.067	0.106	1	mapk10
0.000688462	2.27076	0.036	0.013	1	CR936442.1
0.000693854	0.566687	0.149	0.1	1	slc12a5b
0.000716092	0.849124	0.065	0.033	1	mark2b
0.000724547	4.57297	0.016	0.002	1	derl1
0.000767407	-0.604272	0.161	0.214	1	rpl23
0.000798299	-3.20528	0.003	0.016	1	si:ch211-181d7.1.1
0.000823048	2.06187	0.024	0.006	1	wbp2nl
0.000827468	0.654951	0.135	0.089	1	pdcd4b
0.000859014	3.45042	0.014	0.001	1	tbx16
0.000878421	1.34394	0.026	0.007	1	nkx2.2a
0.00089008	0.612987	0.082	0.046	1	tia1
0.000907114	3.01167	0.018	0.003	1	CU929418.1
0.000996063	-0.487908	0.22	0.276	1	zgc:171772
0.00102794	0.362538	0.142	0.094	1	abca1a
0.0010583	0.477247	0.264	0.201	1	ddit3
0.00107396	1.00693	0.035	0.013	1	neurod6b
0.00108351	1.62747	0.02	0.004	1	znf385d
0.00110469	0.661497	0.069	0.037	1	synj1
0.00114473	-0.667712	0.152	0.201	1	rps9
0.0012043	0.305278	0.271	0.209	1	rai1
0.00127469	1.86438	0.036	0.014	1	nrxn1b
0.00132188	0.594959	0.138	0.093	1	DOCK4
0.00133459	0.690861	0.111	0.071	1	ubb
0.00136371	-1.49725	0.028	0.055	1	brk1
0.00139172	0.327102	0.205	0.15	1	stmn4l
0.00141063	-0.78823	0.063	0.1	1	h2az2b
0.00141938	0.849478	0.074	0.042	1	pafah1b1a
0.00142109	2.78766	0.017	0.003	1	wdr53
0.00143686	0.162836	0.448	0.369	1	calm1a
0.00146105	0.238367	0.396	0.323	1	tnrc6c1
0.00153374	-1.93592	0.011	0.03	1	hsbp1b
0.00154326	-3.36112	0.002	0.013	1	gps1
0.00155348	-2.64601	0.002	0.013	1	si:dkey-71b5.3
0.00157924	1.25358	0.051	0.025	1	grk6
0.0015957	0.345224	0.149	0.102	1	ehmt1b
0.00164651	0.214946	0.314	0.246	1	pcloa
0.00180953	2.96948	0.015	0.002	1	ca10b
0.00182927	-0.560817	0.107	0.151	1	ppp1r14c
0.00184576	0.705946	0.082	0.048	1	ptprr
0.0019586	-1.74449	0.006	0.021	1	atxn7l2b
0.00199457	0.847657	0.054	0.027	1	cblb
0.00210574	0.741969	0.05	0.024	1	nupr1a
0.00214456	3.59503	0.012	0.001	1	pih1d1
0.00226239	1.45465	0.042	0.019	1	thrb
0.00236187	-0.696766	0.042	0.072	1	sem1
0.00238025	0.416613	0.34	0.283	1	appa
0.00255376	0.939873	0.062	0.034	1	mtus1b
0.00257524	2.0137	0.025	0.008	1	bmf2
0.00262678	-0.381383	0.136	0.186	1	rpl14
0.00262852	-0.815316	0.052	0.084	1	si:ch211-51e12.7
0.00265138	1.7922	0.02	0.005	1	sec24c
0.00265445	1.90736	0.02	0.005	1	neurod2
0.00269718	1.57668	0.023	0.007	1	sntg2
0.00276338	-0.457558	0.126	0.171	1	rps11
0.00278107	-3.23048	0.001	0.01	1	zgc:153935
0.00278963	-1.74263	0.019	0.04	1	rab1ab
0.0028096	0.823856	0.056	0.029	1	CABZ01085594.1
0.00281132	-3.32005	0.002	0.012	1	sox13
0.00282047	-3.28871	0.002	0.012	1	zmpste24
0.00283135	0.815909	0.068	0.039	1	rps6ka1
0.00283882	0.395724	0.067	0.037	1	cacna1aa
0.00284809	-2.445	0.002	0.012	1	si:ch1073-174d20.2
0.0028632	0.316314	0.15	0.104	1	syne1b
0.00290915	0.956572	0.033	0.013	1	CR388040.1
0.00291496	-1.42541	0.009	0.026	1	psmc3
0.00300524	1.0505	0.033	0.013	1	arpc5lb
0.00309018	1.46702	0.031	0.012	1	RASA2
0.00316372	0.267766	0.32	0.259	1	celf2
0.00322243	1.08513	0.037	0.016	1	il6st
0.00322639	-2.33045	0.006	0.02	1	l3mbtl2
0.00323389	-2.23375	0.006	0.02	1	gtpbp2b
0.00323692	0.350772	0.118	0.079	1	syt7b
0.00324672	0.394242	0.175	0.128	1	atp2b2
0.0033732	4.42787	0.011	0.001	1	CABZ01083778.1
0.00341883	0.558687	0.052	0.027	1	phc2b
0.00343355	1.15164	0.053	0.028	1	eef2k
0.00343853	0.359094	0.09	0.056	1	pho
0.00346697	0.950145	0.041	0.019	1	dacha
0.00353369	0.408553	0.13	0.089	1	cicb
0.0036071	0.305802	0.081	0.049	1	sh3gl2a
0.00365381	0.531354	0.13	0.09	1	tnrc18
0.00367976	-0.588847	0.174	0.218	1	csnk1a1
0.00372868	1.93838	0.017	0.004	1	ccar2
0.00382406	1.19276	0.033	0.014	1	mfn2
0.00383662	1.1801	0.033	0.014	1	rc3h2
0.00385348	-2.41144	0.003	0.015	1	rtca
0.00390548	1.72331	0.021	0.006	1	CU467861.6
0.00395036	0.892779	0.056	0.03	1	elmo2
0.00396113	1.02742	0.032	0.013	1	prcc
0.00400753	0.954767	0.024	0.008	1	pla2g6
0.00413202	0.683126	0.049	0.025	1	LO017650.1
0.00417674	-2.08676	0.005	0.018	1	BX469930.1
0.00418081	0.802871	0.045	0.022	1	slc36a4
0.00420189	-1.67572	0.005	0.018	1	znf710b
0.00436916	0.198606	0.439	0.373	1	nrxn1a
0.00442092	2.37176	0.013	0.002	1	aven
0.00445772	0.428477	0.152	0.109	1	ajap1
0.00446502	0.516768	0.125	0.086	1	ptprn2
0.00447763	2.1959	0.013	0.002	1	myclb
0.00450304	1.84028	0.013	0.002	1	thraa
0.00451723	-1.33349	0.012	0.029	1	psma2
0.00452377	0.236694	0.077	0.046	1	gabrb4
0.00455517	0.763109	0.089	0.057	1	pam
0.00464849	-0.645905	0.034	0.06	1	zic3
0.00476853	-0.579499	0.124	0.164	1	rplp2l
0.0048773	-0.407451	0.153	0.197	1	hmgn6
0.00487864	0.730586	0.043	0.021	1	znf532
0.00505269	3.35512	0.015	0.003	1	sgk1
0.00509854	2.68036	0.015	0.003	1	mrpl4
0.00510428	0.240083	0.211	0.161	1	atp2b3b
0.00512198	-0.662682	0.065	0.098	1	ldb2a
0.00513499	-1.1943	0.027	0.049	1	nckap5l
0.00515803	1.54756	0.015	0.003	1	zwi
0.00519504	-0.839591	0.033	0.058	1	serf2
0.00526601	0.885835	0.025	0.009	1	unk
0.00527093	-0.896449	0.083	0.117	1	rn7sk
0.00532306	0.375815	0.115	0.078	1	dmxl2
0.00533299	1.12083	0.025	0.009	1	ndufa11
0.00537366	4.77944	0.01	0.001	1	eif6
0.00543152	0.282873	0.178	0.132	1	caskin1
0.0054634	0.652222	0.041	0.02	1	enpp5
0.00557688	1.25384	0.023	0.008	1	pikfyve
0.00561486	1.18717	0.023	0.008	1	rasa4
0.00567745	1.14728	0.035	0.016	1	ncanb
0.00568106	-1.30751	0.03	0.053	1	sinhcaf
0.00571244	1.42762	0.021	0.007	1	cnot4b
0.00572402	0.695416	0.076	0.047	1	dagla
0.00577821	1.94884	0.02	0.006	1	or134-1
0.00578057	1.71204	0.018	0.005	1	mfn1b
0.00581364	0.330641	0.244	0.193	1	sgip1a
0.00592375	0.504009	0.051	0.027	1	tbc1d10b
0.00605493	-0.46569	0.146	0.189	1	hmgn7
0.00606907	-0.511251	0.044	0.071	1	kcnj3a
0.0061247	-0.412187	0.193	0.238	1	rps24
0.00631187	0.787498	0.059	0.034	1	ubr3
0.00645909	-0.3537	0.137	0.179	1	rps27a
0.00653468	-2.12639	0.007	0.02	1	apoa1b
0.00669961	-1.77811	0.003	0.014	1	rnaset2
0.00670117	-0.475262	0.16	0.203	1	rps7
0.00676572	-0.524187	0.186	0.232	1	rps29
0.00679528	3.61823	0.012	0.002	1	UBL4A
0.00688141	2.6232	0.012	0.002	1	man1b1a
0.00692001	2.89999	0.012	0.002	1	trub2
0.00693938	2.36817	0.012	0.002	1	npr1a
0.00699605	-2.12358	0.005	0.017	1	arf6b
0.00700755	1.4022	0.012	0.002	1	hspa12a
0.00706966	1.19809	0.036	0.017	1	bada
0.00709965	0.661881	0.059	0.034	1	atp11a
0.00711942	-0.715072	0.005	0.017	1	pomca
0.00712974	0.532096	0.078	0.049	1	neo1a
0.00723144	0.632698	0.055	0.031	1	rxrbb
0.00730155	1.6491	0.039	0.019	1	TMEM151A
0.00736387	0.528131	0.104	0.07	1	pcdh1g32
0.00739207	-0.364342	0.093	0.129	1	rpl3
0.00743614	-0.926509	0.016	0.034	1	tomm7
0.00750019	1.16883	0.024	0.009	1	CU459094.1
0.0075166	-1.34134	0.017	0.035	1	trappc13
0.00754541	-1.37705	0.013	0.029	1	zgc:153383
0.00763623	0.473589	0.036	0.017	1	EIF2AK4
0.00767374	0.781224	0.024	0.009	1	gabra4
0.00767841	-0.926187	0.029	0.051	1	pcdh1g18
0.00772514	0.324839	0.24	0.19	1	zgc:165603
0.00776855	0.332382	0.062	0.036	1	pcdh1g33
0.00783904	2.39298	0.014	0.003	1	wdr91
0.00784146	-1.2005	0.029	0.051	1	lmnb2
0.00789268	1.79068	0.022	0.008	1	syt7a
0.00790543	1.10842	0.046	0.025	1	epha4a
0.00792891	1.92852	0.014	0.003	1	ksr1a
0.00793344	-4.54047	0.003	0.012	1	hoxa4a
0.00795399	0.838127	0.063	0.038	1	mapk6
0.00806489	-0.704794	0.144	0.182	1	rps15a
0.00808144	-2.6086	0.003	0.012	1	rars1
0.00813489	-0.983363	0.029	0.051	1	tasor2
0.00813975	1.14145	0.022	0.008	1	fam169aa
0.00818535	-1.5706	0.003	0.012	1	ncs1b
0.00833261	2.37919	0.015	0.004	1	rcor3
0.00836067	0.79569	0.034	0.016	1	lingo2a
0.00836465	0.417999	0.151	0.11	1	meis1b
0.008366	0.410007	0.095	0.063	1	lrrc4ba
0.00843547	1.39452	0.021	0.007	1	BX927362.2
0.00849395	1.26064	0.021	0.007	1	prkag1
0.00850991	1.47474	0.015	0.004	1	skiv2l
0.00852982	1.81222	0.015	0.004	1	n4bp2
0.00857373	1.04748	0.037	0.018	1	dgkh
0.00860422	0.438168	0.09	0.059	1	abcc5
0.00872145	-0.399552	0.133	0.173	1	rps28
0.00883142	0.362803	0.068	0.041	1	ppp2r5cb
0.00884923	-0.915448	0.032	0.054	1	uqcrq
0.00885181	0.209425	0.186	0.141	1	nbeaa
0.00889102	-0.325556	0.171	0.214	1	sox11a
0.00892636	0.421826	0.103	0.07	1	thsd7ba
0.00894133	0.655648	0.019	0.006	1	CU928117.1
0.00900797	-0.510393	0.12	0.157	1	hmgb1b
0.00902574	0.983967	0.033	0.015	1	fkbp4
0.00909449	0.225507	0.21	0.162	1	grin1b
0.00919154	-0.525567	0.189	0.23	1	rpl36a
0.00920261	-0.508347	0.14	0.18	1	tenm4
0.00930427	0.509175	0.074	0.047	1	ptprt
0.00937649	0.689645	0.062	0.037	1	doc2d
0.00948628	0.619738	0.086	0.057	1	nhsb
0.00951034	-1.48786	0.002	0.01	1	mrpl27
0.00959454	1.85168	0.025	0.01	1	grm2a
0.00959924	-1.34771	0.009	0.022	1	phf5a
0.00960731	0.975229	0.035	0.017	1	nsmfb
0.00967288	1.14626	0.035	0.017	1	abhd12
0.00979784	-1.01905	0.019	0.037	1	vamp4
0.00980892	0.102694	0.189	0.143	1	clstn3
0.00994218	-1.04853	0.015	0.032	1	hypk
0.0100324	0.583721	0.049	0.027	1	hdlbpb
0.0101782	1.10371	0.04	0.021	1	BX927333.1
0.0102057	0.530811	0.087	0.058	1	c1qtnf4
0.0102949	0.741518	0.05	0.028	1	atxn7
0.0103166	-0.343628	0.36	0.401	1	slc25a5
0.0103349	0.659852	0.047	0.026	1	mt-atp8
0.0104081	0.557685	0.065	0.04	1	ppp1r9ba
0.0105108	0.447561	0.068	0.042	1	rnd3a
0.0107883	-1.0761	0.043	0.067	1	srsf2a
0.0108097	2.29751	0.011	0.002	1	rgra
0.0108604	0.449622	0.059	0.035	1	shisa9b
0.0108694	1.98058	0.011	0.002	1	slc25a39
0.0108694	2.13716	0.011	0.002	1	lgi1b
0.01087	-0.393533	0.271	0.313	1	rplp1
0.0109295	1.55896	0.032	0.015	1	dlst
0.0110725	0.122962	0.459	0.397	1	syt1a
0.0112732	0.350346	0.085	0.056	1	ADGRL3
0.0112935	0.293592	0.112	0.078	1	ece2b
0.0113422	1.37547	0.021	0.008	1	sun1
0.0114756	-0.474149	0.155	0.193	1	rpl21
0.0115404	-2.01643	0.003	0.013	1	nid1a
0.0116455	1.14523	0.032	0.015	1	si:ch211-160f23.7
0.0116895	-1.23868	0.003	0.013	1	tafa4b
0.0117069	0.592981	0.094	0.065	1	pcsk1nl
0.0117948	-1.53902	0.003	0.013	1	ube2r2
0.0119052	2.97053	0.013	0.003	1	slc39a10
0.0119329	0.570469	0.045	0.025	1	mtbl
0.0119588	-0.313125	0.245	0.285	1	h3f3d
0.0119772	-0.846201	0.045	0.07	1	mllt11
0.0119919	0.700232	0.036	0.018	1	lrrc73
0.0119944	2.39468	0.013	0.003	1	mical3b
0.0120242	2.28407	0.013	0.003	1	kbtbd3
0.0120392	2.29951	0.013	0.003	1	napgb
0.0120841	2.13193	0.018	0.006	1	eif3eb
0.0120943	1.11362	0.039	0.02	1	si:ch1073-440b2.1
0.0121624	1.29554	0.02	0.007	1	dpp9
0.01218	1.34894	0.02	0.007	1	usp54b
0.0121896	1.88599	0.013	0.003	1	mlec
0.0123194	1.76385	0.018	0.006	1	ivd
0.0123279	0.451582	0.094	0.065	1	nrxn3b
0.0123313	-0.7633	0.073	0.101	1	rtn4r
0.0124446	0.246266	0.228	0.179	1	camk2n1a
0.0124454	0.848005	0.079	0.052	1	grin2bb
0.0125333	1.22232	0.018	0.006	1	rgs3a
0.0125466	2.27902	0.015	0.004	1	zic4
0.0125591	0.232943	0.136	0.099	1	tardbpl
0.0126702	2.11128	0.016	0.005	1	ddr1
0.0126984	0.917871	0.026	0.011	1	dhrs13a.3
0.0127055	1.75862	0.015	0.004	1	arnt
0.0128076	1.66669	0.015	0.004	1	wdr45
0.012837	1.53882	0.015	0.004	1	nefmb
0.0129893	0.738598	0.041	0.022	1	ppp1cab
0.0130068	0.857171	0.034	0.017	1	apba2a
0.0130226	0.230123	0.256	0.208	1	rnf10
0.0132165	0.409837	0.103	0.071	1	CR847531.1
0.0132435	0.13047	0.086	0.057	1	lhfpl3
0.0132861	0.775109	0.044	0.024	1	cd9a
0.0133117	0.828057	0.046	0.026	1	rgs17
0.0133377	1.19618	0.03	0.014	1	casp2
0.013347	-0.720301	0.034	0.056	1	brd3a
0.0133557	-0.368603	0.124	0.159	1	pfn2l
0.0134833	0.676288	0.049	0.028	1	per2
0.0134896	0.354778	0.053	0.031	1	ano5b
0.0140565	0.756295	0.024	0.01	1	si:dkey-174m14.3
0.0140853	0.514806	0.059	0.036	1	kcnh4a
0.0142294	0.866064	0.024	0.01	1	mtch2
0.0142625	-1.94896	0.003	0.011	1	CR759810.1
0.0143696	1.22439	0.035	0.018	1	prom1a
0.0144078	1.15475	0.045	0.025	1	dock11
0.0145688	0.351152	0.046	0.026	1	ppm1aa
0.0145789	-0.633163	0.041	0.064	1	ciarta
0.0147383	0.660006	0.051	0.03	1	vps13c
0.014781	-0.376474	0.1	0.134	1	rps16
0.0148731	0.410914	0.051	0.03	1	tp53inp1
0.0149869	0.811019	0.028	0.013	1	dync1h1
0.0154904	0.184728	0.608	0.55	1	pnrc2
0.0156583	-0.73655	0.045	0.069	1	ubr4
0.0156744	-1.20694	0.017	0.033	1	sec11a
0.0158207	0.523215	0.052	0.031	1	nbr1b
0.0160027	-1.34423	0.013	0.027	1	eif3k
0.0161223	1.5999	0.021	0.008	1	shdb
0.0161696	1.01056	0.027	0.012	1	ip6k1
0.0162376	0.370564	0.105	0.075	1	acin1b
0.0162456	1.05541	0.027	0.012	1	snapc3
0.0162548	-0.190391	0.11	0.145	1	zgc:153409
0.0162646	0.246271	0.089	0.06	1	elavl1a
0.0163716	0.745847	0.021	0.008	1	dlgap2a
0.0164752	0.718925	0.021	0.008	1	klf11a
0.01649	0.780261	0.021	0.008	1	smarcc1b
0.0165355	0.27022	0.174	0.135	1	kidins220b
0.0165914	0.288446	0.149	0.114	1	slc20a2
0.0166457	3.14825	0.01	0.002	1	wu:fj29h11
0.0167134	2.78203	0.01	0.002	1	si:dkey-28k24.2.1
0.0167177	0.214721	0.167	0.128	1	igdcc3
0.0167361	2.2756	0.01	0.002	1	wdr59
0.0167651	1.03878	0.033	0.017	1	foxn2b
0.0167721	0.20115	0.29	0.242	1	dedd1
0.0168121	0.667746	0.021	0.008	1	calb1
0.0168649	-1.59611	0.007	0.018	1	las1l
0.0168811	-1.0988	0.025	0.043	1	prr14
0.0171754	0.588154	0.061	0.038	1	ek1
0.0171968	0.768712	0.056	0.034	1	hsf2
0.0173172	0.428222	0.116	0.084	1	hivep3a
0.0174811	-0.660499	0.033	0.054	1	eif3f
0.0174906	1.07171	0.029	0.014	1	bend5
0.0175284	0.929172	0.019	0.007	1	spoplb
0.0175917	0.790203	0.054	0.033	1	si:dkeyp-121d4.3
0.0176973	0.556356	0.093	0.065	1	lhx9
0.0180705	0.264636	0.102	0.072	1	gabra1
0.0180765	1.68619	0.017	0.006	1	cmtm4
0.0181123	-0.984833	0.014	0.028	1	hnrnpa3
0.0181424	0.244336	0.137	0.102	1	foxo3a
0.0184828	1.02332	0.012	0.003	1	tfb2m
0.0185859	-1.11844	0.02	0.036	1	zgc:153615
0.0187056	0.604621	0.029	0.014	1	lmo4a
0.0187084	0.696483	0.012	0.003	1	si:ch211-218m3.11
0.018718	-0.964785	0.015	0.029	1	zgc:153115
0.0187258	1.73398	0.015	0.005	1	slc7a3b
0.0187474	0.374172	0.117	0.086	1	spock3
0.0187899	1.22325	0.032	0.016	1	glsb
0.0188041	1.55237	0.015	0.005	1	cadm1a
0.0188189	-2.04737	0.005	0.015	1	olig2
0.0188237	1.6405	0.015	0.005	1	KCNB2
0.0188816	2.25996	0.014	0.004	1	mllt3
0.0188877	1.14026	0.032	0.016	1	zic1
0.018945	1.69155	0.014	0.004	1	kcnk4a
0.0190946	0.91455	0.041	0.023	1	c2cd5
0.0191149	1.38093	0.014	0.004	1	abcc9
0.0191363	1.52645	0.014	0.004	1	znf1154.2
0.0192004	1.38389	0.014	0.004	1	copz2
0.01922	-1.01702	0.03	0.049	1	mapre1b
0.0192433	0.55235	0.014	0.004	1	pigh
0.0192436	0.409915	0.091	0.063	1	brdt
0.0192965	-1.66755	0.005	0.015	1	LO018181.1
0.0193494	1.3794	0.023	0.01	1	unm-hu7912
0.019364	0.826035	0.057	0.035	1	tp53bp1
0.0193653	1.19833	0.023	0.01	1	cnnm2a
0.0193939	1.13722	0.014	0.004	1	golga7bb
0.0194593	-3.15264	0.003	0.012	1	tsg101a
0.0195601	0.483157	0.062	0.039	1	rims2b
0.0195679	-1.21635	0.015	0.029	1	os9
0.01965	0.41142	0.149	0.115	1	dicer1
0.0198807	0.534343	0.023	0.01	1	akt3b
0.0199296	1.03722	0.023	0.01	1	si:dkey-29p23.1
0.0199442	-1.49305	0.008	0.019	1	stk38l
0.0199742	0.102421	0.14	0.105	1	si:ch211-150g13.3
0.0201414	0.737469	0.051	0.031	1	CABZ01078350.1
0.0202641	0.63902	0.051	0.031	1	matr3l1.1.1
0.0203179	0.459458	0.027	0.013	1	znf385a
0.020373	0.665622	0.044	0.025	1	unc119b
0.0207485	-0.559465	0.066	0.092	1	eef1b2
0.0209135	-0.84287	0.011	0.024	1	psmb4
0.0209488	0.45753	0.104	0.076	1	epc1b
0.0209525	-1.09943	0.022	0.039	1	tial1
0.0209971	0.304357	0.115	0.083	1	rbm14b
0.0211455	0.979351	0.037	0.02	1	stim1a
0.0212087	0.518805	0.081	0.056	1	nrp2a
0.0212599	-0.382049	0.152	0.187	1	rps14
0.0213501	0.632035	0.055	0.034	1	magi3b
0.0213629	0.345802	0.068	0.044	1	fam120c
0.0213815	0.768589	0.042	0.024	1	si:dkeyp-9d4.3
0.0214321	0.635911	0.037	0.02	1	sgtb
0.0217287	-0.479713	0.118	0.15	1	rpl10
0.0218817	-1.24509	0.017	0.032	1	timm44
0.0221437	-0.523194	0.072	0.098	1	arrdc3a
0.0221443	1.06796	0.026	0.012	1	rsrc1
0.0222571	0.668232	0.064	0.042	1	twsg1a
0.0222859	-0.790673	0.036	0.056	1	si:ch211-216l23.2
0.0223758	-1.33754	0.009	0.02	1	lnpk
0.0223808	1.08774	0.026	0.012	1	pdcd6ip
0.0223993	0.425193	0.108	0.078	1	nlgn3a
0.0224441	-0.896411	0.023	0.04	1	rpl22l1
0.0224781	0.590929	0.075	0.051	1	ppm1bb
0.0225165	0.30479	0.196	0.157	1	bsnb
0.0226043	-2.33869	0.006	0.016	1	tmem183a
0.0226504	-2.04341	0.006	0.016	1	dcp2
0.022671	0.810795	0.026	0.012	1	ical1
0.022703	0.474038	0.084	0.058	1	ank2a
0.0228233	0.658885	0.039	0.022	1	rnd1b
0.022983	0.775911	0.064	0.042	1	nptnb
0.0229891	0.155673	0.07	0.046	1	dlg3
0.0230633	0.302615	0.039	0.022	1	grik4
0.0232115	1.23819	0.02	0.008	1	cuedc1a
0.0233802	0.441221	0.052	0.032	1	clvs2
0.0234362	0.934519	0.02	0.008	1	fras1
0.0234519	0.324572	0.08	0.055	1	mapk8ip3
0.0235074	1.01273	0.035	0.019	1	slc24a4a
0.0236704	-0.488335	0.091	0.119	1	itm2ba
0.0236822	-0.456572	0.017	0.032	1	prickle2a
0.0237026	-0.545689	0.056	0.08	1	eef1db
0.0238596	0.736737	0.053	0.033	1	arid2
0.023969	1.27273	0.024	0.011	1	ly6pge
0.0240126	0.242642	0.125	0.093	1	kcnn1a
0.024028	0.171165	0.655	0.617	1	mt-co1
0.0241229	0.356804	0.078	0.053	1	ccdc50
0.0242006	-0.930729	0.018	0.033	1	mon2
0.0242305	0.143556	0.309	0.259	1	pcdh2g28
0.0242627	0.282274	0.245	0.204	1	bcl11ba
0.0243	-0.63407	0.038	0.058	1	brd8
0.0243057	0.622557	0.051	0.031	1	gria1b
0.0243686	1.4224	0.018	0.007	1	ctsba
0.024514	1.00516	0.018	0.007	1	ddit4
0.0245926	1.52376	0.018	0.007	1	tars3
0.0246394	0.511839	0.038	0.021	1	sdk1a
0.024919	0.750029	0.024	0.011	1	eif2ak3
0.0250121	-2.20311	0.003	0.01	1	pop4
0.0250789	-2.26855	0.003	0.01	1	trmt10a
0.0251049	0.635034	0.093	0.067	1	nptna
0.0251794	-1.99074	0.003	0.01	1	depdc5
0.025213	-1.62983	0.003	0.01	1	fam131a
0.0252523	0.784923	0.018	0.007	1	BX649484.1
0.0252647	-1.63919	0.004	0.013	1	ttc33
0.0252746	-1.26489	0.009	0.021	1	SFMBT1
0.0253508	-1.97026	0.004	0.013	1	lypla2
0.0253815	-1.75166	0.003	0.01	1	prkdc
0.0254196	-1.24151	0.014	0.027	1	abhd16a
0.0254406	1.18761	0.044	0.026	1	mgat4a
0.0255053	0.720691	0.071	0.048	1	ubap2l
0.0255302	0.139415	0.134	0.102	1	sypb
0.0256033	0.562135	0.024	0.011	1	TANC2
0.025627	0.599825	0.031	0.016	1	inpp5jb
0.02563	0.318378	0.078	0.053	1	CU929544.1
0.0256633	0.218463	0.169	0.132	1	si:dkey-178k16.1
0.0257257	0.639643	0.038	0.021	1	tnfrsf21
0.0257477	0.757953	0.031	0.016	1	atf5b
0.0261746	1.32969	0.022	0.01	1	atp8b2
0.0262646	-0.676438	0.082	0.109	1	tra2a
0.0263539	0.965796	0.016	0.006	1	si:dkey-28o19.1
0.0263973	0.716797	0.082	0.058	1	hivep2a
0.0264132	-1.76842	0.015	0.028	1	enoph1
0.0264678	0.864865	0.016	0.006	1	c8b
0.0265951	-0.387439	0.18	0.216	1	zgc:114188
0.026672	1.09793	0.027	0.013	1	plekho1b
0.0267034	1.59921	0.022	0.01	1	ankib1b
0.0268904	-1.7621	0.015	0.028	1	stard3nl
0.0269219	1.35116	0.029	0.015	1	ndufa9a
0.0269399	-2.04883	0.01	0.022	1	impdh1b
0.026966	-1.33591	0.007	0.017	1	apoa2
0.0269988	-0.896941	0.027	0.045	1	zswim8
0.0270251	0.941995	0.022	0.01	1	atp13a1
0.0270634	0.784756	0.057	0.037	1	rhoaa
0.0271507	0.420074	0.083	0.058	1	myo9ab
0.0272401	0.725757	0.069	0.047	1	ppp2r5b
0.0272476	0.482681	0.077	0.053	1	slc17a6a
0.0272533	1.65542	0.015	0.005	1	rnf121
0.0272828	1.04018	0.036	0.02	1	draxin
0.0272955	0.489876	0.104	0.076	1	apba2b
0.0273404	-1.35917	0.01	0.022	1	stag2a
0.0273451	3.70459	0.013	0.004	1	penka
0.0273782	2.31859	0.015	0.005	1	rln3a
0.0274377	0.689971	0.049	0.03	1	dclk2a
0.0275499	2.64092	0.011	0.003	1	arhgap32b
0.0276154	2.8362	0.011	0.003	1	rad23ab
0.0277798	2.61525	0.011	0.003	1	zgc:165604
0.0278872	2.15453	0.013	0.004	1	cnr1
0.0279248	0.954357	0.015	0.005	1	CABZ01045617.1
0.0279479	2.19623	0.013	0.004	1	zgc:171490
0.0279508	0.607793	0.06	0.039	1	pygmb
0.0279722	-0.500753	0.044	0.065	1	hmgn3
0.0280699	1.49498	0.013	0.004	1	cpne9
0.0280778	1.68607	0.011	0.003	1	lyar
0.0282111	1.31857	0.011	0.003	1	ift140
0.0282899	-0.968084	0.021	0.037	1	ndufb3
0.0283109	0.517443	0.054	0.034	1	atp5meb
0.0283231	-1.87644	0.011	0.023	1	CABZ01074708.1
0.0284479	-0.791781	0.015	0.028	1	dbpa
0.0286249	0.682355	0.039	0.022	1	erbb4b
0.0286794	0.696683	0.063	0.042	1	opa1
0.0288271	0.199097	0.223	0.183	1	r3hdm1
0.0289478	-0.672276	0.098	0.126	1	ppiaa
0.0289959	-1.20463	0.023	0.039	1	apex1
0.0290687	0.189058	0.082	0.057	1	gabbr1b
0.0292227	0.441368	0.104	0.077	1	pcdh2ab9
0.0292378	0.473767	0.063	0.042	1	pum1
0.0292713	0.896004	0.047	0.029	1	nbeab
0.0293273	0.193015	0.102	0.074	1	syngr3b
0.0296383	0.502482	0.075	0.052	1	si:ch211-26b3.4
0.0297095	-1.42932	0.011	0.023	1	qrich1
0.0297297	0.221629	0.266	0.224	1	sncb
0.0297416	0.83169	0.05	0.031	1	ttc39c
0.0298627	1.10488	0.034	0.019	1	socs7
0.0298798	0.948489	0.021	0.009	1	adcy2a
0.030126	0.673316	0.021	0.009	1	cpt1aa
0.0302148	0.321232	0.12	0.09	1	ubtf
0.0302649	0.349397	0.032	0.017	1	etv1
0.0302935	0.846788	0.072	0.05	1	dip2ca
0.0303939	-2.02086	0.005	0.014	1	si:dkey-94l16.4
0.0304823	0.620129	0.061	0.04	1	rnf111
0.0305376	-1.00198	0.008	0.018	1	BX548011.2
0.0305429	0.376996	0.098	0.071	1	huwe1
0.0306232	0.437521	0.052	0.033	1	RIMBP2
0.0306635	0.478343	0.025	0.012	1	rabl6a
0.0307217	0.935496	0.042	0.025	1	si:ch211-239f4.1
0.0308564	-0.899156	0.008	0.018	1	top1
0.0308592	-1.71843	0.005	0.014	1	kcnj11l
0.0309029	0.445418	0.052	0.033	1	irf2bp2b
0.0311611	-0.661727	0.13	0.159	1	rpl18
0.0312013	0.892614	0.039	0.023	1	rufy2
0.0312283	-0.270758	0.075	0.102	1	rps3
0.031502	-1.24755	0.017	0.031	1	spcs1
0.0315841	0.296263	0.109	0.08	1	dab2ipb
0.0317079	0.569225	0.045	0.027	1	retreg3
0.0317516	-0.408639	0.182	0.216	1	clk4a
0.0317674	1.48741	0.019	0.008	1	atp6v1c1b
0.0317848	0.300085	0.131	0.101	1	dyrk1b
0.0318379	-0.660953	0.074	0.098	1	dnajb1b
0.0319032	1.41778	0.019	0.008	1	pcsk7
0.0319032	1.37925	0.019	0.008	1	gpd2
0.0319332	1.09228	0.027	0.014	1	AL845324.1
0.0319896	0.650022	0.05	0.031	1	RYR2
0.0321213	0.847108	0.027	0.014	1	srrt
0.0321764	-0.726486	0.09	0.115	1	celf3a
0.032402	-1.37828	0.018	0.032	1	sec61b
0.0324512	1.14099	0.019	0.008	1	agap3
0.0325363	-1.03146	0.027	0.043	1	hspe1
0.0326236	-0.605603	0.177	0.207	1	rpl19
0.0328521	0.238319	0.095	0.069	1	pptc7a
0.0329053	0.140536	0.105	0.077	1	chd2
0.0332185	-2.30206	0.003	0.011	1	si:ch211-161m3.4
0.0332206	-0.805756	0.017	0.031	1	arl13b
0.0333377	-1.80592	0.003	0.011	1	zgc:194989
0.0334856	0.174592	0.047	0.029	1	adcy6a
0.0335	1.20751	0.023	0.011	1	tlcd4b
0.033509	0.539536	0.091	0.066	1	SIPA1
0.0335758	0.619348	0.023	0.011	1	pea15
0.0335773	-1.84945	0.003	0.011	1	rad23aa
0.0335808	0.33794	0.124	0.094	1	ddx6
0.0336976	-1.0947	0.003	0.011	1	MYO9B
0.0339946	-0.870553	0.009	0.019	1	txlna
0.0341003	0.474762	0.102	0.076	1	SRCIN1
0.0343262	1.67839	0.017	0.007	1	rnf144ab
0.0344801	-0.46896	0.065	0.089	1	srsf4
0.0348147	-0.868914	0.048	0.068	1	cct5
0.0348342	-1.20915	0.013	0.025	1	mmgt1
0.03491	1.42656	0.017	0.007	1	vps29
0.0349926	0.172082	0.056	0.036	1	ubr5
0.035003	1.12591	0.017	0.007	1	DHDH
0.0350757	0.492365	0.03	0.016	1	dhrs12
0.0351584	1.28111	0.017	0.007	1	clcn7
0.0352862	-1.01037	0.019	0.033	1	ddx46
0.0354525	0.223094	0.03	0.016	1	homer1b
0.0357126	0.844457	0.035	0.02	1	ppm1la
0.0357373	0.287615	0.128	0.099	1	psip1b
0.035766	0.181714	0.158	0.125	1	si:dkey-177p2.6
0.0359126	0.135217	0.172	0.137	1	gnao1a
0.0359743	0.137879	0.457	0.407	1	sv2a
0.0360574	0.915209	0.021	0.01	1	kcnc2
0.0360903	0.389082	0.152	0.12	1	mt-nd5
0.0362368	0.591213	0.038	0.022	1	b3glcta
0.0363263	0.422651	0.048	0.03	1	atxn2l
0.0365294	0.181622	0.053	0.034	1	lonrf1l
0.0365359	1.02621	0.021	0.01	1	dzip1
0.0365473	0.646902	0.038	0.022	1	lrrc7
0.0365517	-1.12421	0.006	0.015	1	mpp6b
0.0365873	-1.27014	0.006	0.015	1	si:ch211-254n4.3
0.0366281	0.108548	0.312	0.265	1	kif1b
0.0370079	0.720702	0.069	0.048	1	ginm1
0.0370532	-0.788226	0.006	0.015	1	mrpl34
0.037093	0.40776	0.057	0.037	1	traf4a
0.0371194	0.496332	0.068	0.047	1	plppr3b
0.0371709	1.16701	0.028	0.015	1	BX571942.1
0.0373038	0.272857	0.093	0.068	1	syngap1b
0.0373648	0.937267	0.021	0.01	1	abhd17b
0.037538	1.11362	0.015	0.006	1	slitrk2
0.037538	0.948249	0.015	0.006	1	rtn4rl1a
0.0375409	0.339005	0.117	0.089	1	TENM2
0.0376079	1.32216	0.015	0.006	1	CU856539.1
0.0376497	-1.34509	0.021	0.036	1	snrpd2
0.0376699	0.368135	0.045	0.028	1	ncoa1
0.0377125	0.477521	0.021	0.01	1	dtd1
0.0377351	-0.89754	0.039	0.057	1	ctnnd1
0.0379309	-0.766103	0.038	0.056	1	cops4
0.0379529	1.02786	0.028	0.015	1	pcdh15a
0.037994	0.948103	0.015	0.006	1	tspan18a
0.0382769	0.49647	0.015	0.006	1	timm8b
0.0384298	0.31674	0.127	0.097	1	khdrbs1b
0.03852	0.706019	0.028	0.015	1	VSTM2A
0.0386757	0.224816	0.14	0.108	1	tjp1b
0.0389375	0.348155	0.063	0.043	1	zfyve9a
0.039387	0.391666	0.051	0.033	1	si:ch211-220f16.2
0.0397313	-0.180107	0.672	0.678	1	hsp90ab1
0.0398377	0.702841	0.024	0.012	1	aak1b
0.0398467	1.74967	0.014	0.005	1	atg7
0.0398636	0.499852	0.031	0.017	1	chl1b
0.0400039	1.42734	0.014	0.005	1	pigl
0.0400826	0.878175	0.014	0.005	1	b4gat1
0.0400826	1.2106	0.014	0.005	1	efl1
0.0401221	1.33757	0.014	0.005	1	stambpa
0.0401679	-0.792962	0.036	0.054	1	eif4ebp2
0.0402972	-0.557792	0.037	0.055	1	si:dkey-286j15.1
0.0403457	0.228657	0.135	0.104	1	kif26ba
0.0403593	1.42954	0.014	0.005	1	rbbp8l
0.0403924	0.670195	0.071	0.05	1	epha7
0.040424	-1.07531	0.027	0.042	1	fkbp5
0.0405182	0.958478	0.014	0.005	1	uckl1b
0.0405721	-2.97514	0.004	0.012	1	CABZ01085052.1
0.0406377	1.04847	0.014	0.005	1	mthfr
0.0407127	0.827613	0.02	0.009	1	st14a
0.0407451	1.16252	0.02	0.009	1	nampta
0.0407701	0.226058	0.111	0.084	1	ptprdb
0.0408375	0.917054	0.014	0.005	1	vars2
0.0409979	0.751848	0.014	0.005	1	wdr36
0.0410274	-0.436389	0.103	0.13	1	rpl22
0.041061	-2.32316	0.004	0.012	1	btbd3b
0.0410621	0.106653	0.217	0.181	1	appb
0.0411069	0.529804	0.033	0.019	1	r3hdm2
0.0411248	0.71798	0.024	0.012	1	GRM7
0.0411782	2.52186	0.012	0.004	1	sdc2
0.0412483	0.577272	0.039	0.023	1	neurod6a
0.0412489	-0.577732	0.01	0.021	1	bhlhe22
0.0412607	0.173901	0.735	0.692	1	NC-002333.17
0.0413196	-1.24481	0.007	0.016	1	FQ377603.1
0.0413526	1.9555	0.012	0.004	1	wasf1
0.0414189	0.400282	0.031	0.017	1	tmem255a
0.0415549	-1.65573	0.004	0.012	1	pank4
0.0415764	3.30895	0.01	0.003	1	banf1
0.0416	-1.40481	0.004	0.012	1	taf4a
0.0416154	2.04126	0.012	0.004	1	gtf2b
0.0416452	-1.65978	0.004	0.012	1	plekha8
0.0416452	-1.68377	0.004	0.012	1	si:ch73-233f7.8
0.0416593	1.44235	0.012	0.004	1	tsn
0.0416904	-1.93162	0.004	0.012	1	tctn2
0.0418142	-1.24757	0.007	0.016	1	btg3
0.0419238	1.21366	0.012	0.004	1	tmem18
0.0420082	-0.880555	0.004	0.012	1	crbn
0.0420565	1.12049	0.012	0.004	1	si:ch211-193k19.1
0.0421009	1.16697	0.012	0.004	1	CR388143.1
0.0421442	0.705836	0.033	0.019	1	ddx21
0.0422049	1.26768	0.01	0.003	1	rapgef5b
0.0422282	0.776308	0.02	0.009	1	igsf9bb
0.0423023	1.85981	0.01	0.003	1	glsa
0.0423231	1.28975	0.012	0.004	1	plecb
0.0423999	2.45746	0.01	0.003	1	cant1b
0.0424297	-0.695657	0.062	0.084	1	hnrnpa1a
0.0424569	1.25435	0.012	0.004	1	bet1
0.0425151	-0.528579	0.015	0.028	1	si:ch211-168d23.3
0.042555	0.596097	0.027	0.014	1	znf1015
0.0425579	0.3703	0.157	0.126	1	nell2b
0.0425956	1.62201	0.01	0.003	1	taf6l
0.0426171	0.521394	0.068	0.047	1	ncam1b
0.0426359	0.451534	0.012	0.004	1	zgc:112962
0.0426808	0.879149	0.012	0.004	1	flvcr1
0.04294	1.20759	0.01	0.003	1	mrpl39
0.0430388	0.589567	0.01	0.003	1	si:ch73-362m14.4
0.043089	1.17025	0.029	0.016	1	tnksa
0.0431953	-0.301007	0.192	0.225	1	tet3
0.0433734	0.393539	0.027	0.014	1	ak5
0.0434345	1.83889	0.018	0.008	1	pcdhb
0.0436891	0.71091	0.034	0.02	1	cxxc5b
0.0440271	0.63584	0.029	0.016	1	UBE2O
0.044181	0.338205	0.11	0.083	1	spegb
0.0441912	-0.22861	0.159	0.191	1	rps8a
0.0442853	0.207143	0.115	0.087	1	cltcb
0.0443782	1.1396	0.018	0.008	1	gas2l1
0.0443782	1.41061	0.018	0.008	1	ccdc136b.1
0.0444437	0.103873	0.163	0.129	1	per3
0.0446018	0.776554	0.032	0.018	1	usp42
0.0449574	0.2968	0.257	0.221	1	ubc
0.0449717	0.341991	0.074	0.052	1	brinp2
0.0450542	0.629763	0.045	0.028	1	rarga
0.0451041	0.688809	0.022	0.011	1	frmd3
0.0451118	0.105746	0.735	0.674	1	mt-co3
0.0451205	0.885886	0.022	0.011	1	me3
0.0451933	-1.5522	0.008	0.017	1	zbtb10
0.0452646	0.971479	0.018	0.008	1	zgc:158803
0.0454163	0.745834	0.039	0.024	1	yy1a
0.0454665	0.44497	0.029	0.016	1	znf644b
0.0457135	-0.419614	0.139	0.169	1	rps27.1
0.0457509	0.860719	0.018	0.008	1	CU571318.1
0.0462255	0.143432	0.269	0.229	1	gnb1a
0.0463838	-1.2375	0.008	0.017	1	si:ch211-178n15.1
0.0466654	-1.13332	0.008	0.017	1	cdk5r1a
0.0467057	-1.67256	0.008	0.017	1	CR361551.1
0.0468211	1.49233	0.025	0.013	1	gmps
0.0468657	0.580874	0.078	0.056	1	cica
0.0469006	0.239242	0.05	0.032	1	celf1
0.0471231	0.294355	0.056	0.037	1	si:ch73-60h1.1
0.0472195	0.123668	0.022	0.011	1	si:dkey-112m2.1
0.0472938	-0.224421	0.113	0.142	1	si:dkey-276j7.1
0.0473863	0.466471	0.045	0.028	1	ebf1b
0.0475765	-0.640583	0.027	0.043	1	gphna
0.0478414	0.316302	0.053	0.035	1	tmtc1
0.0478525	0.801698	0.025	0.013	1	CR556696.1
0.0480911	0.494434	0.051	0.033	1	dok4
0.0481826	-0.396672	0.084	0.108	1	vsnl1a
0.0482191	1.70665	0.016	0.007	1	rhoq
0.0483324	0.794712	0.045	0.029	1	kctd3
0.0484238	-0.368354	0.172	0.202	1	rps10
0.0485584	0.461883	0.096	0.072	1	pcdh1g26
0.048589	0.196956	0.14	0.111	1	lrrtm2
0.0487651	-0.723066	0.019	0.032	1	ggnbp2
0.0489419	1.04245	0.027	0.015	1	sgta
0.0490615	-0.607205	0.033	0.049	1	nop53
0.0493031	-1.37022	0.005	0.013	1	prkaa2
0.0493441	0.728391	0.043	0.027	1	zgc:194659
0.0494353	0.389853	0.025	0.013	1	senp7b
0.0494964	0.189082	0.089	0.065	1	zfand5b
0.0495445	-0.54141	0.02	0.033	1	asb7
0.0495853	1.02108	0.021	0.01	1	ahsa1b
0.0495917	0.120907	0.083	0.11	1	hdac1
0.0495998	-1.25859	0.005	0.013	1	ostc
0.0497473	0.799077	0.027	0.015	1	cldn11b
0.0500205	-0.609541	0.019	0.032	1	sptlc2b
0.0500706	0.912698	0.021	0.01	1	pcdh2ab12
0.0501729	0.581923	0.051	0.034	1	dhx36
0.0501977	-0.63588	0.005	0.013	1	usp37
0.0503295	0.515808	0.016	0.007	1	nkain4
0.0504322	-0.973441	0.013	0.024	1	atg5
0.0505583	-1.50745	0.009	0.018	1	brwd3
0.0507249	-1.49914	0.009	0.018	1	fam174b
0.0507666	-1.46921	0.009	0.018	1	rfx1a
0.0508311	-0.88193	0.021	0.035	1	sez6l2
0.0508374	0.328596	0.1	0.076	1	atp6ap2
0.050863	0.319624	0.021	0.01	1	ormdl1
0.0509303	0.100202	0.042	0.026	1	jak1
0.0510939	-1.09905	0.022	0.036	1	syap1
0.0510953	0.832143	0.03	0.017	1	sp3a
0.0511378	0.359297	0.092	0.069	1	kansl1a
0.0511866	0.517876	0.021	0.01	1	rims3
0.0512273	-0.738477	0.009	0.018	1	jdp2b
0.0514353	0.665163	0.021	0.01	1	pcdh2aa15
0.0514737	0.711944	0.021	0.01	1	gatad2ab
0.0514972	0.696319	0.038	0.023	1	gadd45ga
0.0515889	0.662532	0.021	0.01	1	nt5c2b
0.0517318	0.425769	0.038	0.023	1	zgc:171971
0.0517684	0.134583	0.074	0.052	1	tspan17
0.0518612	-0.943891	0.009	0.018	1	fstl4
0.052101	-0.50413	0.061	0.082	1	rsrc2
0.0522515	0.553282	0.03	0.017	1	snx6
0.0524159	-0.862935	0.009	0.018	1	unc5da
0.0524753	0.983077	0.023	0.012	1	galnt18b
0.0527896	0.207434	0.149	0.119	1	cadpsb
0.0528308	1.86603	0.015	0.006	1	ankrd55
0.0528784	1.83191	0.015	0.006	1	ngfra
0.0530717	0.392774	0.035	0.021	1	zic2a
0.0531347	1.09797	0.023	0.012	1	klhl26
0.0532084	1.18717	0.023	0.012	1	plppr4a
0.0533081	0.907814	0.015	0.006	1	med27
0.0533081	0.709473	0.015	0.006	1	sp2
0.0533083	0.404516	0.074	0.053	1	si:dkey-175g6.2
0.0533748	0.18575	0.054	0.036	1	ptprea
0.0533759	0.490046	0.093	0.07	1	unkl
0.053393	0.937762	0.023	0.012	1	abi1a
0.0533935	-0.331209	0.037	0.054	1	h1-10
0.0534519	1.47613	0.015	0.006	1	col19a1.1
0.0534584	0.325428	0.063	0.044	1	nrg2b
0.0535904	0.257627	0.03	0.017	1	fbxo45
0.0536925	1.39558	0.015	0.006	1	p4htm
0.0537447	-0.564889	0.021	0.035	1	trir
0.053784	0.183394	0.03	0.017	1	rpf1
0.0537974	0.226694	0.336	0.296	1	pclob
0.0540286	0.597868	0.052	0.035	1	grin2da
0.0540307	1.02396	0.015	0.006	1	cox17
0.0542108	0.859231	0.033	0.02	1	slitrk5a
0.054391	0.143965	0.191	0.157	1	BX322530.1
0.0544156	-1.61057	0.009	0.019	1	prox1a
0.0548595	0.368742	0.015	0.006	1	TADA1
0.0552097	-0.34538	0.158	0.187	1	serbp1a
0.0552386	-2.84575	0.003	0.01	1	gnl3
0.0553921	0.204355	0.089	0.066	1	hspa4a
0.0555363	-1.02018	0.009	0.019	1	cops8
0.055555	-2.01942	0.003	0.01	1	zgc:174906
0.0556502	0.284608	0.023	0.012	1	qdpra
0.0556897	0.991874	0.019	0.009	1	ubn2b
0.0558091	-2.07717	0.003	0.01	1	fam171a2a
0.0558162	-0.499813	0.16	0.187	1	si:ch73-281n10.2
0.0558605	1.02232	0.028	0.016	1	vps52
0.0558728	-2.33881	0.003	0.01	1	dclk2b
0.0560004	-1.72835	0.003	0.01	1	ift81
0.05606	-0.810274	0.009	0.019	1	rnf150b
0.0560632	-1.07975	0.015	0.027	1	tbca
0.0562803	-1.70741	0.006	0.014	1	prps1a
0.0563328	-1.86399	0.006	0.014	1	nol11
0.0564421	0.23608	0.217	0.183	1	ttyh3b
0.0564659	0.826891	0.019	0.009	1	rftn1a
0.0564996	-0.68691	0.009	0.019	1	gpkow
0.0565024	-0.812162	0.025	0.039	1	usp13
0.0565131	-1.29077	0.003	0.01	1	abhd17aa
0.056543	-1.38267	0.006	0.014	1	SAT2
0.056543	-1.35033	0.006	0.014	1	rxrba
0.0565774	-1.0408	0.003	0.01	1	si:ch1073-314i13.4
0.0566316	0.840335	0.026	0.014	1	sgsm3
0.0566969	0.185009	0.282	0.242	1	nrxn2a
0.0568067	-1.47265	0.006	0.014	1	ssr1
0.0568355	0.433864	0.019	0.009	1	n4bp1
0.0568381	2.62352	0.013	0.005	1	gramd4a
0.0568595	-1.25841	0.006	0.014	1	TPGS1
0.0574871	0.434344	0.036	0.022	1	CR855860.1
0.0575215	-0.692393	0.009	0.019	1	cwc22
0.0575743	0.478989	0.039	0.024	1	hlfa
0.0576975	-0.546586	0.144	0.171	1	naca
0.0579253	-0.963671	0.006	0.014	1	si:ch73-173p19.1
0.0579603	0.386036	0.103	0.079	1	taok1a
0.0579848	1.29893	0.013	0.005	1	si:dkey-57k2.7.1
0.0579862	-0.204378	0.129	0.159	1	rps3a
0.0580399	0.774357	0.013	0.005	1	fam171a1
0.0581118	0.635234	0.028	0.016	1	cacna2d2b
0.0581559	0.524536	0.041	0.026	1	si:ch211-209n20.3
0.058185	-0.617448	0.027	0.042	1	tra2b
0.0582141	-0.632898	0.05	0.068	1	mab21l2
0.0583052	-0.187468	0.038	0.023	1	jak2b
0.0583159	1.20341	0.013	0.005	1	gas2b
0.0583159	1.1731	0.013	0.005	1	si:ch73-236c18.9.1
0.0584267	0.895228	0.013	0.005	1	scamp2
0.0585169	-0.470728	0.17	0.197	1	rpl8
0.0585931	0.860431	0.013	0.005	1	slc24a3
0.0585931	0.817151	0.013	0.005	1	gabrp
0.0585962	-0.500775	0.08	0.103	1	brd1b
0.0586297	0.708341	0.042	0.027	1	rictora
0.0586632	0.372983	0.065	0.046	1	sik2b
0.0588083	-0.55013	0.115	0.14	1	rpl29
0.0588714	0.776269	0.013	0.005	1	tepsin
0.0588979	0.594384	0.033	0.02	1	KHDRBS3
0.0591081	-1.15882	0.01	0.02	1	sufu
0.0591434	-0.977502	0.016	0.028	1	jag2b
0.059247	1.67447	0.021	0.011	1	zc3h10
0.0596411	-1.17279	0.016	0.028	1	nup50
0.059752	1.17728	0.021	0.011	1	stard9
0.0597636	0.261796	0.066	0.047	1	tmem131
0.0599875	0.302718	0.05	0.033	1	cntn5
0.0601806	-0.783507	0.01	0.02	1	fam107b
0.0603093	0.34152	0.039	0.024	1	relch
0.0603367	0.186748	0.077	0.056	1	upf3a
0.0605996	-1.85546	0.011	0.021	1	igf1ra
0.0606321	-0.613616	0.01	0.02	1	ctdspl3
0.0606498	0.439103	0.031	0.018	1	ccdc102a
0.0606785	0.367112	0.158	0.13	1	ctnna2
0.0607933	0.442185	0.053	0.036	1	prdm2a
0.0608113	-1.18838	0.018	0.03	1	parn
0.060916	0.184687	0.028	0.016	1	FP236644.1
0.060916	0.18288	0.028	0.016	1	calcoco1a
0.0609186	-0.565133	0.028	0.043	1	erh
0.0609872	0.743172	0.021	0.011	1	lrrc58b
0.0610879	0.23056	0.039	0.024	1	slc1a1
0.0610931	1.69189	0.011	0.004	1	nfybb
0.0612179	1.64978	0.011	0.004	1	exoc3
0.0612234	-0.412221	0.01	0.02	1	thop1
0.0613428	1.49356	0.011	0.004	1	map4k3b
0.0613756	-0.646213	0.031	0.046	1	zgc:92606
0.0615933	1.27378	0.017	0.008	1	homer3b
0.0615934	1.61161	0.011	0.004	1	bcap31
0.0616994	0.680861	0.021	0.011	1	si:ch211-197k17.3
0.061719	1.34313	0.011	0.004	1	snupn
0.0618448	0.962657	0.011	0.004	1	coq6
0.0618934	1.03859	0.037	0.023	1	heca
0.0619708	1.31886	0.011	0.004	1	mybphb
0.0620071	-1.10521	0.054	0.072	1	kif3cb
0.0621097	0.788324	0.017	0.008	1	stc2a
0.0621435	0.206995	0.162	0.132	1	cacna1ab
0.0621602	0.928588	0.011	0.004	1	manba
0.0622375	-0.475973	0.077	0.099	1	cox6b2
0.0622653	0.297072	0.021	0.011	1	zfr2
0.0622868	1.11234	0.011	0.004	1	mphosph10
0.0624145	-0.66232	0.034	0.05	1	api5
0.0625871	1.10775	0.024	0.013	1	traf3ip1
0.0628214	0.305398	0.045	0.029	1	grm8a
0.0628288	0.79739	0.017	0.008	1	lig1
0.0629784	0.428247	0.017	0.008	1	slc37a4b.1
0.0630283	-0.346077	0.124	0.15	1	rpl13a
0.0630966	0.432242	0.042	0.027	1	cnot2
0.0631643	-1.1656	0.007	0.015	1	mbtps2
0.0631718	0.258358	0.091	0.068	1	tefa
0.0633983	-1.01673	0.011	0.021	1	rbm14a
0.0634803	-0.453921	0.051	0.069	1	eif2s2
0.0634959	-1.45753	0.007	0.015	1	dipk2ab
0.0635036	0.654799	0.039	0.025	1	mntb
0.0635634	-0.595992	0.017	0.029	1	chst2b
0.0635642	0.318879	0.07	0.051	1	prkcbb
0.0636505	1.15662	0.027	0.015	1	pcmt
0.0637719	0.438196	0.057	0.039	1	taok1b
0.0637871	-0.880168	0.011	0.021	1	pno1
0.0640037	1.0299	0.029	0.017	1	tlr7
0.0642083	0.483887	0.039	0.025	1	TCERG1L
0.0642987	-1.06582	0.02	0.032	1	pou3f2a
0.0643799	-0.788549	0.019	0.031	1	mycb
0.0644918	1.92108	0.02	0.01	1	iqsec2a
0.0645699	0.405308	0.051	0.035	1	tusc3
0.0647612	0.857782	0.029	0.017	1	alk
0.0647992	0.897262	0.029	0.017	1	cert1b
0.0648938	0.610157	0.051	0.035	1	skia
0.064991	0.55902	0.043	0.028	1	kif5ba
0.0650342	0.765638	0.065	0.047	1	asap1a
0.0654459	0.524403	0.082	0.061	1	rtn3
0.0656821	0.146258	0.121	0.094	1	atcayb
0.0657811	0.111798	0.113	0.088	1	klf6a
0.0662401	-0.382388	0.018	0.03	1	dync1i2a
0.0663467	0.105921	0.634	0.58	1	gpm6aa
0.0663695	0.524061	0.043	0.028	1	bicdl1
0.0663746	-1.01514	0.021	0.034	1	knop1
0.0664058	0.423098	0.024	0.013	1	CABZ01115113.1
0.066516	-2.5783	0.004	0.011	1	isg20l2
0.0667022	0.153577	0.095	0.072	1	mpp2b
0.0667921	-1.93927	0.004	0.011	1	nfatc2ip
0.0667938	0.575446	0.032	0.019	1	triob
0.0668018	-0.420376	0.155	0.182	1	chd4b
0.0668462	-0.98384	0.021	0.034	1	ndfip1l
0.0669305	-1.77702	0.004	0.011	1	zdhhc2
0.0670691	-1.97772	0.004	0.011	1	pcna
0.0671733	-0.958492	0.021	0.033	1	capza1a
0.067208	-1.43939	0.004	0.011	1	plcd3b
0.0673069	2.01656	0.022	0.012	1	arl6ip5b
0.0673471	-1.5627	0.004	0.011	1	ccdc149b
0.0673471	-1.1396	0.004	0.011	1	aqr
0.0674167	-1.37693	0.004	0.011	1	idh3g
0.0674378	-1.00085	0.012	0.022	1	ocrl
0.0674577	0.959991	0.02	0.01	1	sdccag8
0.0674864	-1.46047	0.004	0.011	1	dclre1c
0.0674864	-1.55015	0.004	0.011	1	si:dkeyp-68b7.7
0.0675809	0.126418	0.042	0.027	1	dcaf17
0.0676707	-1.65847	0.013	0.023	1	wdr37
0.067775	0.563402	0.02	0.01	1	gfra4a
0.0679058	-1.27884	0.004	0.011	1	wdfy2
0.0679402	-0.134659	0.508	0.541	1	si:ch211-222l21.1
0.0679954	0.194112	0.02	0.01	1	vps26bl
0.0680445	0.695342	0.02	0.01	1	grm5b
0.0680603	0.616897	0.058	0.041	1	rbm4.2
0.0684684	-0.826833	0.004	0.011	1	yju2
0.068484	0.546375	0.071	0.052	1	CAMK2N1
0.0686339	-1.58712	0.008	0.016	1	rexo1
0.0686811	1.11321	0.033	0.02	1	cpne4a
0.0687189	1.00291	0.015	0.007	1	aspa
0.0687189	0.830009	0.015	0.007	1	mical1
0.0688893	1.02929	0.015	0.007	1	tppp2
0.0689004	-0.862613	0.021	0.033	1	ctnnb2
0.0690142	-0.68447	0.021	0.033	1	emx2
0.0694598	0.94906	0.015	0.007	1	tanc1a
0.0694766	-0.486372	0.02	0.032	1	appbp2
0.0697177	0.452649	0.015	0.007	1	farsa
0.0699053	0.215545	0.02	0.01	1	eomesa
0.0699345	1.42845	0.022	0.012	1	ada2a
0.0699571	-0.393658	0.181	0.208	1	rpl17
0.0701752	0.650312	0.046	0.031	1	aatkb
0.0701783	-1.38879	0.008	0.016	1	tmem161b
0.070236	0.826827	0.015	0.007	1	fmn2a
0.0703101	1.06277	0.033	0.02	1	lrrc4ca
0.0704107	-0.68379	0.057	0.075	1	pank1b
0.0704512	1.13866	0.022	0.012	1	igfbp1a
0.0705833	-0.932045	0.008	0.016	1	zgc:112023
0.070898	-0.878096	0.043	0.059	1	BX936308.1
0.070999	-0.214772	0.043	0.06	1	atcaya
0.071035	0.562359	0.05	0.034	1	si:ch211-114c12.2
0.0711674	-0.751615	0.048	0.065	1	sept3
0.0712076	-0.625253	0.021	0.033	1	znf1134
0.0715462	-1.27418	0.027	0.04	1	ndst1b
0.0719283	-0.488438	0.107	0.13	1	rpl34
0.0720971	0.232484	0.159	0.13	1	magi1b
0.0724928	0.281513	0.113	0.089	1	ttll7
0.0725557	0.265151	0.04	0.026	1	ndufb2
0.0726199	0.559299	0.056	0.039	1	fam184a
0.0727426	0.279843	0.132	0.107	1	fam133b
0.0729375	0.216727	0.144	0.116	1	IGLON5
0.0730716	-0.360574	0.188	0.215	1	rps2
0.0730833	0.586707	0.025	0.014	1	tnfaip3
0.0731208	0.889686	0.027	0.016	1	slc8a3
0.0731614	0.810336	0.03	0.018	1	mapk1
0.0733004	0.456174	0.022	0.012	1	arrb1
0.0734386	0.28089	0.052	0.036	1	map1sb
0.0734796	0.143985	0.264	0.23	1	hnrnpa0b
0.0735091	-0.594089	0.022	0.035	1	hyou1
0.0735348	-0.13046	0.037	0.053	1	cdkn1d
0.073555	0.805436	0.027	0.016	1	prkar1b
0.0735836	0.462963	0.033	0.02	1	cpeb2
0.0736472	0.541746	0.087	0.067	1	bnc2
0.0737035	0.516817	0.11	0.087	1	kalrnb
0.0737713	0.681841	0.025	0.014	1	nedd4l
0.0738602	0.74283	0.027	0.016	1	FQ790211.1
0.0738634	0.263515	0.025	0.014	1	scyl1
0.0739215	-0.194902	0.087	0.111	1	rpl15
0.0741578	0.510663	0.03	0.018	1	grm5a
0.0742413	0.56207	0.05	0.034	1	caly
0.0744632	0.296887	0.038	0.024	1	tapt1a
0.0745597	1.19852	0.018	0.009	1	vps4b
0.0747136	1.23465	0.014	0.006	1	tmem150ab
0.0747136	2.01394	0.014	0.006	1	rskra
0.0747409	-0.696202	0.014	0.024	1	eml1
0.0747423	0.529745	0.033	0.02	1	gfra1a
0.0747549	0.362308	0.069	0.051	1	il1rapl1a
0.0747842	-1.1484	0.009	0.017	1	uck2b
0.0749729	1.63776	0.014	0.006	1	samm50l
0.0750697	0.663201	0.025	0.014	1	otud5b
0.075079	-0.709395	0.014	0.024	1	pole4
0.075079	-0.921108	0.014	0.024	1	sema6dl
0.0752004	1.39842	0.014	0.006	1	etfa
0.0752073	-0.846701	0.028	0.042	1	ndufa3
0.0753927	-0.233536	0.022	0.012	1	ptprsa
0.0753977	0.400031	0.03	0.018	1	CU464124.1
0.0756019	-0.926474	0.033	0.048	1	akt1s1
0.0757826	-0.423575	0.024	0.037	1	kifap3b
0.0758148	-0.63702	0.027	0.04	1	snrpf
0.0758439	-1.0926	0.009	0.017	1	supt4h1
0.0758861	1.09489	0.014	0.006	1	zgc:194398
0.0759417	0.480469	0.041	0.027	1	scn8ab
0.0761936	0.418402	0.035	0.022	1	pou6f2
0.0763461	1.02115	0.014	0.006	1	abtb1
0.0764124	0.21051	0.049	0.033	1	atl1
0.0764289	0.13009	0.027	0.016	1	pbxip1a
0.0764373	-0.164084	0.376	0.411	1	rtn1a
0.0764452	0.303175	0.068	0.049	1	magi2a
0.0766169	-1.36977	0.009	0.017	1	si:ch211-235e9.6
0.0766239	0.416631	0.025	0.014	1	si:dkey-43f9.4
0.0766638	0.436312	0.041	0.027	1	dlgap2b
0.0769409	0.990516	0.014	0.006	1	pa2g4a
0.0770801	0.38761	0.059	0.042	1	GNAZ
0.0770997	0.585631	0.041	0.027	1	mpped1
0.0772027	0.849617	0.018	0.009	1	dlgap2b.1
0.0772065	0.345313	0.014	0.006	1	ATG14
0.0773249	0.159116	0.146	0.119	1	mef2d
0.0773728	0.477339	0.014	0.006	1	plp1b
0.0773963	-0.586646	0.009	0.017	1	nat14
0.0777532	0.127672	0.055	0.038	1	fam102bb
0.0778594	-1.13156	0.005	0.012	1	gcfc2
0.0778625	-0.439285	0.128	0.151	1	macf1a
0.0778893	-1.03505	0.015	0.026	1	dync1li2
0.0779333	-1.6358	0.005	0.012	1	eapp
0.0779592	-2.10544	0.009	0.018	1	itfg1
0.078304	-1.12973	0.005	0.012	1	lifra
0.0784861	-0.465232	0.009	0.017	1	angel2
0.0785222	-0.669664	0.033	0.047	1	prkar1aa
0.0785875	-1.17574	0.016	0.027	1	nars1
0.0786115	0.406305	0.044	0.029	1	cntn4
0.0788254	-0.58309	0.005	0.012	1	ubl7b
0.0788258	0.652303	0.054	0.038	1	spire1a
0.0794615	-1.4469	0.009	0.018	1	gtpbp1
0.0795651	0.913943	0.021	0.011	1	mark1
0.0796337	-0.352662	0.032	0.046	1	cct3
0.0800955	0.540734	0.041	0.027	1	ppfia2
0.08025	-0.350799	0.053	0.071	1	csrnp1b
0.0802963	-1.32372	0.009	0.018	1	sap130a
0.0806995	-0.969345	0.017	0.028	1	RAP1GDS1
0.080788	0.518957	0.061	0.044	1	cacna1ba
0.0808367	-1.10744	0.009	0.018	1	stimate
0.0808673	-0.57355	0.111	0.133	1	rps15
0.0809839	-0.479228	0.015	0.026	1	wu:fi09b08
0.0812791	-0.623386	0.015	0.026	1	psma8
0.081334	0.355218	0.056	0.039	1	gramd4b
0.081548	-1.10503	0.017	0.028	1	oxct1a
0.0816225	-0.861706	0.009	0.018	1	kctd10
0.0817518	0.376122	0.047	0.032	1	fnbp1b
0.0820361	0.352592	0.048	0.033	1	robo2
0.0820871	0.566882	0.042	0.028	1	kcnc1b
0.0821448	0.172745	0.021	0.011	1	ero1b
0.0821752	0.487257	0.039	0.025	1	lrba
0.0822929	1.76296	0.012	0.005	1	phf6
0.0823688	0.688759	0.023	0.013	1	ptcd3
0.0824144	-0.736879	0.009	0.018	1	glulb
0.0824436	1.55905	0.012	0.005	1	stat3
0.0825013	0.641439	0.031	0.019	1	snx19b
0.0825428	0.734188	0.039	0.026	1	mapre3b
0.0828163	-0.555131	0.084	0.105	1	clta
0.082897	1.51595	0.012	0.005	1	si:dkey-205h23.2
0.0829429	0.408233	0.045	0.03	1	ppp1r15a
0.0830486	1.15799	0.012	0.005	1	r3hcc1l
0.0831245	1.41377	0.012	0.005	1	RAP1GAP
0.0831748	0.499566	0.061	0.044	1	sorbs1
0.0832004	1.167	0.012	0.005	1	nr4a2a
0.0834816	0.321073	0.168	0.141	1	nsg2
0.083581	1.31343	0.012	0.005	1	cbfa2t2
0.0836196	0.136952	0.258	0.223	1	tubb4b
0.0837703	1.1874	0.016	0.008	1	anapc11
0.0838864	0.904025	0.012	0.005	1	si:dkey-31f5.11
0.0839445	0.287526	0.069	0.051	1	fut8a
0.0839629	0.53335	0.012	0.005	1	gyg1a
0.0839736	0.154459	0.216	0.184	1	hnrnpm
0.0839744	0.265394	0.069	0.051	1	rbm25b
0.0839751	-0.15262	0.015	0.026	1	ndufa8
0.0841624	0.227463	0.089	0.068	1	camta1a
0.0843463	0.630836	0.012	0.005	1	mfsd13a
0.0844143	0.708162	0.016	0.008	1	pisd
0.0844231	0.317928	0.012	0.005	1	mrpl52
0.0844613	0.503736	0.061	0.044	1	si:ch211-233a24.2
0.0845	0.767892	0.012	0.005	1	thoc5
0.0845777	-0.360119	0.009	0.018	1	phyh
0.0846109	0.751283	0.023	0.013	1	klhl22
0.084673	1.2886	0.016	0.008	1	lmx1bb
0.0847264	0.324646	0.102	0.08	1	pde7a
0.0848447	0.157866	0.143	0.116	1	chd9
0.0849323	1.46818	0.016	0.008	1	agpat2
0.0849682	0.327379	0.026	0.015	1	znf576.2
0.0851923	1.27657	0.016	0.008	1	lhfpl4a
0.0853523	0.462418	0.087	0.067	1	eif5b
0.0854542	0.117561	0.075	0.056	1	BX548062.1
0.0856489	0.620835	0.016	0.008	1	olfm3a
0.0857286	0.599225	0.026	0.015	1	fbxl17
0.0857424	-0.220014	0.037	0.052	1	si:dkey-35i13.1
0.0857797	0.599288	0.016	0.008	1	tbr1b
0.0858054	-0.636669	0.057	0.075	1	kmt2ca
0.0858451	0.939714	0.016	0.008	1	hipk3a
0.0858814	-1.2127	0.01	0.019	1	mob4
0.0859452	0.492709	0.028	0.017	1	cacnb2a
0.0859762	0.893597	0.016	0.008	1	parvb
0.0860157	0.429957	0.039	0.026	1	stxbp5b
0.0860872	-1.76069	0.006	0.013	1	slc38a3b
0.086092	-0.40382	0.141	0.164	1	rbm39a
0.0862361	-0.594638	0.018	0.029	1	tbc1d24
0.0862361	0.394746	0.028	0.017	1	CABZ01084961.1
0.0862387	0.47698	0.016	0.008	1	prmt8b
0.0862387	0.873031	0.016	0.008	1	gmds
0.0863159	-2.08987	0.006	0.013	1	LO018196.1
0.0863413	-0.731699	0.01	0.019	1	grm1a
0.0863467	0.190555	0.132	0.106	1	crebzf
0.0863965	0.448762	0.113	0.091	1	shisa7b
0.0864588	0.189116	0.101	0.079	1	sh3gl3a
0.086502	0.862446	0.016	0.008	1	otulina
0.0866215	-2.17112	0.006	0.013	1	lamtor3
0.0866654	-0.284591	0.202	0.23	1	slc6a1b
0.0867505	0.551067	0.037	0.024	1	rnf13
0.086851	-0.997842	0.048	0.064	1	ctbp2a
0.0869972	0.535376	0.016	0.008	1	ptprz1b
0.0872517	0.246412	0.116	0.092	1	cdh11
0.0872701	-1.65687	0.011	0.02	1	znf706
0.0874056	0.336186	0.033	0.021	1	zgc:153372
0.0874569	-0.561611	0.018	0.029	1	znf207b
0.0874664	-0.89666	0.006	0.013	1	ephx4
0.0876396	-0.734681	0.01	0.019	1	vta1
0.0878012	-0.626393	0.018	0.029	1	bnip3lb
0.087814	-1.41485	0.006	0.013	1	tmx4
0.0878527	-1.34661	0.006	0.013	1	med8
0.0878527	-1.50428	0.006	0.013	1	grik1a
0.0879301	-1.00865	0.006	0.013	1	CABZ01061498.1
0.0881097	-0.31128	0.08	0.101	1	ccnl1a
0.0883072	0.508377	0.104	0.083	1	kif5ba.1
0.0886293	-1.0521	0.006	0.013	1	znf618
0.0886768	2.25492	0.01	0.004	1	wu:fe05a04
0.0889409	0.569504	0.045	0.031	1	gabbr2
0.0890157	1.76224	0.019	0.01	1	pax6a
0.0890659	0.407965	0.049	0.034	1	hdgfl2
0.0891488	0.151336	0.104	0.082	1	vgf
0.0892006	2.02778	0.01	0.004	1	iffo1a
0.0892599	0.417802	0.057	0.041	1	sorl1
0.0892882	1.45646	0.01	0.004	1	fundc2
0.0894635	1.95226	0.01	0.004	1	CU929365.2
0.0895391	0.840816	0.032	0.02	1	eif3jb
0.0897353	-0.196211	0.086	0.108	1	BX005309.1
0.0898898	-0.642038	0.021	0.033	1	prpf6
0.089903	1.75057	0.01	0.004	1	sphk2
0.089903	1.51319	0.01	0.004	1	brap
0.0899911	1.57346	0.01	0.004	1	svopa
0.0899911	1.62807	0.01	0.004	1	hexb
0.0901675	1.37109	0.01	0.004	1	prodha
0.0902558	1.46105	0.01	0.004	1	spsb1
0.0904366	0.173836	0.13	0.104	1	ifrd1
0.0905139	0.911669	0.019	0.01	1	brms1lb
0.0906516	0.365307	0.082	0.063	1	alyref
0.0906573	0.508309	0.045	0.031	1	tcp1
0.0906651	0.459437	0.065	0.048	1	nr4a1
0.0906984	1.34759	0.01	0.004	1	foxo6a
0.0906984	0.823091	0.01	0.004	1	zdhhc18a
0.0907722	-0.381858	0.23	0.255	1	hmgb1a
0.0907964	-0.350076	0.178	0.204	1	chd4a
0.0908759	0.751964	0.01	0.004	1	rchy1
0.0908759	0.870493	0.01	0.004	1	CU464118.1
0.0908759	1.18509	0.01	0.004	1	smpx
0.0908788	0.560424	0.052	0.037	1	vps35
0.0908907	-1.05241	0.024	0.036	1	si:dkey-205h13.1
0.0909547	0.96293	0.019	0.01	1	kiaa1549lb
0.0912318	0.862046	0.01	0.004	1	si:dkey-109l4.3
0.0914802	-0.335317	0.092	0.114	1	rpl27
0.0914994	0.468929	0.01	0.004	1	lnpep
0.0914994	0.441529	0.01	0.004	1	si:ch211-276c2.2
0.0916789	0.213726	0.057	0.041	1	gramd1a
0.0918644	-1.05846	0.012	0.021	1	slc39a7
0.091905	0.587489	0.019	0.01	1	trim36
0.0922555	0.686088	0.019	0.01	1	tdh2
0.0923585	0.526706	0.049	0.034	1	lrrc4cb
0.092514	0.769956	0.029	0.018	1	zgc:163098
0.0925391	1.00977	0.021	0.012	1	BX324233.1
0.0927351	0.525779	0.019	0.01	1	wscd1b
0.0929014	0.215314	0.061	0.044	1	urb1
0.093088	-1.45395	0.012	0.021	1	tp53inp2
0.0931495	-1.35288	0.012	0.021	1	ccz1
0.0933105	0.811395	0.032	0.02	1	slc45a1
0.0933153	0.204176	0.039	0.026	1	apba1a
0.093316	0.903515	0.021	0.012	1	slmapb
0.0933784	0.960924	0.024	0.014	1	rtn4rl1b
0.0935432	-2.36631	0.007	0.014	1	srp9
0.0935532	-0.270589	0.227	0.256	1	ppiab
0.0935813	-0.820199	0.039	0.053	1	bdnf
0.0937796	0.225017	0.034	0.022	1	fndc4b
0.0940317	-0.758304	0.039	0.053	1	kalrna
0.0942113	0.952765	0.027	0.016	1	dnm1l
0.0942135	0.212775	0.151	0.124	1	madd
0.0942711	1.41677	0.015	0.007	1	gcn1
0.0946869	0.144584	0.055	0.039	1	slitrk4
0.0947678	0.934418	0.024	0.014	1	CU539058.1
0.0950278	-1.44058	0.007	0.014	1	spryd7a
0.0952659	-0.530369	0.022	0.034	1	anp32b
0.0953809	-0.884305	0.023	0.035	1	mcrs1
0.0956712	0.556819	0.027	0.016	1	map2k4a
0.0958959	-1.62814	0.007	0.014	1	ifngr2
0.095998	0.439237	0.027	0.016	1	hecw2a
0.096005	0.826405	0.015	0.007	1	trappc4
0.0960991	0.494839	0.046	0.032	1	pak6a
0.0962926	-1.37848	0.007	0.014	1	eif1ad
0.0966904	0.703638	0.015	0.007	1	zgc:174268
0.0967668	0.810355	0.015	0.007	1	foxo6b
0.0967746	0.496011	0.038	0.025	1	hbp1
0.0968023	-0.324609	0.06	0.078	1	CTBP1
0.0969051	0.491436	0.029	0.018	1	uvrag
0.0969566	-0.308384	0.076	0.096	1	ncam1a
0.0969655	-0.223102	0.444	0.467	1	si:ch73-1a9.3
0.0970099	-0.605878	0.007	0.014	1	snx29
0.0970729	0.235288	0.015	0.007	1	irf2bp1
0.0972194	0.584183	0.029	0.018	1	dnajc1
0.0972641	0.202886	0.289	0.257	1	mt-nd2
0.0974856	0.111169	0.034	0.022	1	pcdh18a
0.0975076	0.39227	0.027	0.016	1	mospd1
0.0975334	0.259819	0.015	0.007	1	ctps1b
0.0977079	-0.555143	0.027	0.04	1	creb1b
0.0977425	0.35158	0.024	0.014	1	shc1
0.0979423	0.120272	0.948	0.919	1	zgc:158463
0.0980291	-1.23332	0.014	0.023	1	lrfn1
0.0982129	-1.04896	0.013	0.022	1	gosr1
0.0983049	0.338927	0.015	0.007	1	stox1
0.0984292	0.621413	0.035	0.023	1	got1
0.0986055	1.05928	0.039	0.026	1	ncoa2
0.0988904	0.41749	0.05	0.035	1	arhgap21a
0.0990496	0.207261	0.292	0.262	1	tubb2b
0.0991588	-1.14567	0.014	0.023	1	tnpo2
0.0992862	-0.564995	0.028	0.041	1	maco1a
0.0992915	0.236532	0.152	0.126	1	scg2b
0.0993425	-0.817664	0.013	0.022	1	psmd14
0.0994653	0.404099	0.053	0.038	1	gpr158a
0.0995531	-0.430595	0.122	0.144	1	rpl18a
0.0995889	-1.17009	0.014	0.023	1	fosl1a
0.0995889	-1.15784	0.014	0.023	1	arntl1a
0.100122	-0.650934	0.038	0.052	1	ppp1caa
0.100174	1.29874	0.017	0.009	1	camsap3
0.100442	-1.43738	0.015	0.024	1	znf236
0.100784	1.26126	0.017	0.009	1	pitpnb
0.10093	0.792643	0.033	0.021	1	si:dkey-23i12.5
0.10096	-0.531837	0.032	0.045	1	plcg1
0.101	1.67869	0.017	0.009	1	si:ch211-225b11.1
0.10144	-1.80314	0.008	0.015	1	mturn
0.101762	-1.04268	0.014	0.023	1	cited4b
0.101976	1.20951	0.017	0.009	1	ptk7a
0.102358	1.21079	0.022	0.013	1	gal3st3
0.102375	1.40591	0.017	0.009	1	chid1
0.102412	0.592476	0.033	0.021	1	celsr3
0.10277	0.267484	0.038	0.025	1	insyn1
0.103	0.266571	0.062	0.046	1	jam3a
0.103037	-1.18774	0.008	0.015	1	opn8c
0.103147	-0.266225	0.014	0.023	1	xpot
0.103252	0.62811	0.017	0.009	1	nsfl1c
0.103406	0.227041	0.073	0.055	1	pcdh1g31
0.103422	-0.443272	0.039	0.054	1	tfap2a
0.103464	-0.598671	0.014	0.023	1	baiap3
0.103619	0.845049	0.017	0.009	1	ppp4r4
0.10371	0.120957	0.035	0.023	1	itsn1
0.103766	0.537323	0.017	0.009	1	mn1b
0.104043	0.711301	0.03	0.019	1	pdk2a
0.104052	0.113526	0.05	0.035	1	kcnq2b
0.104208	0.75512	0.017	0.009	1	stk25b
0.104333	0.830324	0.048	0.034	1	coro1b
0.104419	-0.354173	0.014	0.023	1	tsc22d2
0.104448	-0.342894	0.156	0.18	1	rps21
0.104531	-0.521526	0.008	0.015	1	trappc12
0.104578	0.590939	0.017	0.009	1	stxbp6l
0.104653	-0.664195	0.008	0.015	1	npm1a
0.104694	0.317878	0.033	0.021	1	sipa1l1
0.104875	0.504873	0.017	0.009	1	slc22a23
0.104967	0.850191	0.027	0.017	1	maza
0.1051	0.246202	0.149	0.124	1	phf14
0.105501	1.64953	0.013	0.006	1	cux1b
0.105676	0.895843	0.013	0.006	1	zc3h12b
0.105763	1.31754	0.013	0.006	1	kiss1ra
0.105851	1.24594	0.013	0.006	1	mllt1b
0.105884	0.968481	0.02	0.011	1	cluha
0.106023	1.24122	0.02	0.011	1	ap3m2
0.106027	1.45282	0.013	0.006	1	sel1l
0.106027	1.35407	0.013	0.006	1	golga5
0.106027	1.33496	0.013	0.006	1	szrd1
0.106067	0.162357	0.017	0.009	1	BX537310.2
0.106071	1.26433	0.013	0.006	1	march7
0.106114	1.02712	0.013	0.006	1	trpm3
0.106378	1.22167	0.013	0.006	1	tuba4l
0.106466	1.10553	0.013	0.006	1	si:ch73-62l21.1
0.106531	-1.13393	0.016	0.026	1	ssu72
0.106682	-1.01211	0.016	0.026	1	slit3
0.106687	0.752366	0.013	0.006	1	rnf168
0.106694	0.116202	0.116	0.093	1	stau2
0.106819	0.766461	0.013	0.006	1	glis2a
0.106828	-1.95361	0.004	0.01	1	tmem265
0.106908	0.759958	0.013	0.006	1	ndufaf3
0.106995	0.863413	0.02	0.011	1	nhlh2
0.106996	0.367684	0.013	0.006	1	sec23b
0.106996	0.970455	0.013	0.006	1	CABZ01059392.1
0.107037	-1.89904	0.004	0.01	1	st8sia3
0.107084	0.449041	0.013	0.006	1	map7a
0.107129	0.729718	0.013	0.006	1	kif19
0.107144	-0.50828	0.015	0.024	1	emc6
0.107144	-0.327405	0.015	0.024	1	dnaja1
0.107159	0.156247	0.216	0.186	1	ndrg4
0.107246	-1.78574	0.004	0.01	1	BX942819.3
0.107246	-1.95416	0.004	0.01	1	c1d
0.107246	-1.83257	0.004	0.01	1	tdrkh
0.107262	0.904609	0.013	0.006	1	chchd6b
0.107304	0.111105	0.144	0.119	1	arid1b
0.10735	1.3385	0.013	0.006	1	acad9
0.107351	-1.78475	0.004	0.01	1	TPPP
0.10736	0.263699	0.063	0.047	1	atpv0e2
0.107522	-0.910569	0.044	0.058	1	fgf13a
0.107624	0.447605	0.02	0.011	1	si:dkey-28a3.2
0.107665	-1.53504	0.004	0.01	1	selenon
0.107722	-1.36287	0.018	0.028	1	barhl2
0.107875	-2.08833	0.004	0.01	1	snx30
0.107981	-1.43683	0.004	0.01	1	aagab
0.107986	0.15943	0.047	0.033	1	sept15
0.108086	-1.43848	0.004	0.01	1	BX927253.1
0.108086	-1.38902	0.004	0.01	1	map3k9
0.108115	0.570034	0.02	0.011	1	adamtsl3
0.108213	-0.891261	0.046	0.061	1	inpp4aa
0.108297	-1.32942	0.004	0.01	1	CU570769.1
0.108418	0.202172	0.013	0.006	1	sos2
0.108508	0.502112	0.022	0.013	1	CR848047.1
0.108614	-1.10185	0.004	0.01	1	FP102192.2
0.108687	0.121445	0.013	0.006	1	fam219b
0.108706	1.00467	0.022	0.013	1	cntn2
0.108719	-0.406298	0.004	0.01	1	trnt1
0.108719	-0.882864	0.004	0.01	1	rtn2a
0.108719	-1.21705	0.004	0.01	1	ddt
0.108875	-1.54312	0.009	0.016	1	aup1
0.108931	-1.03988	0.004	0.01	1	ciao1
0.109283	0.530119	0.027	0.017	1	plcxd3
0.109307	-1.16947	0.017	0.027	1	dynll2b
0.109315	0.305472	0.02	0.011	1	necab1
0.109368	0.943674	0.022	0.013	1	si:zfos-80g12.1
0.109462	-0.691919	0.004	0.01	1	afmid
0.10953	-0.369314	0.083	0.102	1	ywhaqa
0.109569	-0.352372	0.004	0.01	1	sfi1
0.109672	0.674651	0.025	0.015	1	ccdc85a
0.109922	0.45792	0.025	0.015	1	rbms1b
0.110091	-0.874915	0.009	0.016	1	slc38a10
0.110241	0.272205	0.096	0.076	1	psd2
0.110254	-1.03449	0.009	0.016	1	dyrk3
0.110318	-0.393317	0.164	0.188	1	egr4
0.110473	0.490269	0.058	0.043	1	ptchd4
0.110662	-1.06994	0.009	0.016	1	galnt13
0.110778	0.426777	0.071	0.054	1	fam120a
0.111092	0.332126	0.036	0.024	1	shisa4
0.111373	0.26991	0.027	0.017	1	mapk8a
0.111378	-0.606209	0.017	0.027	1	tal1
0.111646	-1.1006	0.009	0.016	1	kcnc3a
0.112141	-0.71804	0.009	0.016	1	CR759841.1
0.112567	0.224233	0.259	0.228	1	tuba1a
0.1127	0.275958	0.042	0.029	1	BX908780.2
0.112715	-0.463643	0.133	0.154	1	rpl9
0.112834	0.897672	0.05	0.036	1	hgsnat
0.112876	0.401136	0.072	0.055	1	CU856222.1
0.112953	0.481588	0.051	0.037	1	pip5k1cb
0.113053	-0.698218	0.019	0.029	1	chchd6a
0.113075	-0.47214	0.094	0.114	1	smarca4a
0.11316	0.212354	0.226	0.199	1	gapdhs
0.113175	-1.67439	0.009	0.017	1	sema4ab
0.113422	0.325273	0.064	0.048	1	dda1
0.113473	0.32862	0.071	0.054	1	ca16b
0.113737	0.135192	0.086	0.067	1	map1b
0.113815	-1.14979	0.023	0.034	1	uso1
0.114659	0.407675	0.091	0.072	1	mphosph8
0.114935	0.434776	0.055	0.04	1	ipo7
0.114955	-0.653599	0.045	0.059	1	rsl24d1
0.115117	-0.257023	0.077	0.096	1	ptprua
0.115141	0.483882	0.033	0.022	1	oat
0.11524	-0.846484	0.026	0.037	1	cct8
0.115282	-0.461163	0.085	0.103	1	dclk1a
0.115398	1.04804	0.015	0.008	1	gabpa
0.115398	1.20836	0.015	0.008	1	taf11
0.115608	-0.641253	0.044	0.058	1	mroh1
0.115652	1.07485	0.015	0.008	1	erlec1
0.115652	1.12746	0.015	0.008	1	cnksr2a
0.115947	-0.453445	0.019	0.029	1	irx2a
0.11609	0.249352	0.067	0.05	1	unc13a
0.116275	-0.915802	0.021	0.031	1	znf395a
0.116305	-0.836565	0.021	0.031	1	CR847844.1
0.116351	1.95782	0.011	0.005	1	rcn2
0.116415	0.82673	0.015	0.008	1	kri1
0.116657	1.93046	0.011	0.005	1	syt9b
0.116688	-0.785026	0.021	0.031	1	bahd1
0.116759	2.22549	0.011	0.005	1	jupb
0.116759	1.65726	0.011	0.005	1	ripor2
0.117011	0.514929	0.056	0.041	1	hmga1b
0.117032	0.274987	0.045	0.032	1	trim71
0.117109	0.926043	0.028	0.018	1	kansl3
0.117169	2.03765	0.011	0.005	1	abcc10
0.117378	0.300065	0.033	0.022	1	rfx5
0.117571	-0.87337	0.009	0.017	1	slc38a4
0.117611	0.863017	0.015	0.008	1	igbp1
0.117683	0.981647	0.011	0.005	1	lrp2a
0.117696	0.687707	0.015	0.008	1	frzb
0.117798	0.349088	0.068	0.052	1	kirrel1a
0.117964	-0.341235	0.169	0.193	1	rpl13
0.117992	1.36488	0.011	0.005	1	pi4kaa
0.118132	-0.73242	0.042	0.056	1	fgd1
0.118198	1.25072	0.011	0.005	1	TESK1
0.118301	1.38164	0.011	0.005	1	CABZ01075572.1
0.118404	-0.650832	0.039	0.053	1	cyc1
0.118405	1.0493	0.011	0.005	1	lrrk1
0.118432	0.217776	0.164	0.138	1	slc44a1b
0.118508	1.40644	0.011	0.005	1	hdx
0.118589	-1.11131	0.024	0.035	1	ssr2
0.118612	1.08864	0.011	0.005	1	rmdn2
0.118715	1.13494	0.011	0.005	1	prkd1
0.118752	-1.36836	0.01	0.018	1	btf3l4
0.118886	-1.00912	0.039	0.052	1	rasd4
0.118902	-0.232719	0.015	0.008	1	tph2
0.118923	0.994765	0.011	0.005	1	tmem129
0.118923	1.00697	0.011	0.005	1	CABZ01113812.1
0.119026	0.899184	0.011	0.005	1	OTUD7A
0.119041	0.262994	0.073	0.056	1	eif5
0.119054	0.124148	0.247	0.218	1	prr12b
0.119066	-0.284196	0.173	0.197	1	rpl7a
0.119075	-0.472683	0.015	0.008	1	rabgef1
0.11913	0.889048	0.011	0.005	1	CABZ01084273.1
0.119182	-0.52239	0.104	0.123	1	calr
0.119234	1.10601	0.011	0.005	1	mrps17
0.119238	-0.435327	0.051	0.067	1	nucks1b
0.119317	1.1372	0.018	0.01	1	spg11
0.119338	0.713856	0.011	0.005	1	rbb4l
0.119338	0.7685	0.011	0.005	1	vim
0.11936	-0.449543	0.087	0.106	1	fabp3
0.119413	0.531491	0.143	0.121	1	rnasekb
0.119417	-2.24774	0.005	0.011	1	b9d2
0.11949	0.533336	0.028	0.018	1	trim46b
0.119546	0.658525	0.011	0.005	1	zzef1
0.119595	1.26872	0.018	0.01	1	snrnp48
0.119635	1.23388	0.018	0.01	1	chmp2bb
0.119651	0.361074	0.011	0.005	1	cpne3
0.119751	-0.812355	0.029	0.041	1	kdm4ab
0.119755	0.515833	0.011	0.005	1	lmx1al
0.119846	-2.02385	0.005	0.011	1	rpia
0.119859	0.382422	0.037	0.025	1	INSYN2A
0.119859	0.341664	0.011	0.005	1	scube1
0.119859	0.139892	0.011	0.005	1	med11
0.119868	0.365731	0.121	0.099	1	robo1
0.120061	-1.89715	0.005	0.011	1	si:ch1073-322p19.1
0.120124	-0.562708	0.02	0.03	1	zgc:77262
0.120155	-0.352856	0.169	0.192	1	rpl31
0.120168	-1.68054	0.005	0.011	1	zgc:174574
0.120168	-2.03804	0.005	0.011	1	sowahcb
0.120173	0.604358	0.011	0.005	1	mgat2
0.120173	0.553569	0.011	0.005	1	ice2
0.120194	1.22928	0.018	0.01	1	rps6ka5
0.120205	0.875621	0.026	0.016	1	cacna1ea
0.120473	-0.596333	0.024	0.035	1	sept7b
0.120483	0.211293	0.166	0.14	1	atp2b1a
0.120492	-1.60469	0.005	0.011	1	timm13
0.120536	1.14585	0.021	0.012	1	mtx3
0.120554	0.60312	0.028	0.018	1	syncripl
0.120592	0.243723	0.011	0.005	1	CABZ01113815.1
0.120636	0.269789	0.031	0.02	1	scml2
0.120697	0.563304	0.011	0.005	1	fh
0.120707	-1.40223	0.005	0.011	1	commd3
0.120773	0.632109	0.028	0.018	1	vapal
0.120778	-1.92036	0.01	0.018	1	vps26a
0.120834	1.15519	0.021	0.012	1	strip1
0.120898	0.977455	0.026	0.016	1	BX088688.1
0.120918	0.249244	0.052	0.038	1	arhgef4
0.120964	0.349336	0.062	0.047	1	raph1b
0.121058	1.13583	0.021	0.012	1	mcf2la
0.121248	-1.4458	0.005	0.011	1	zgc:162698
0.121283	0.964661	0.021	0.012	1	auts2b
0.121362	0.677695	0.023	0.014	1	nkrf
0.121478	0.162182	0.031	0.02	1	tsc22d3
0.121739	0.117049	0.115	0.093	1	pcdh11
0.1219	-1.39201	0.005	0.011	1	tmem184c
0.121914	-0.736736	0.036	0.049	1	myl12.1
0.122006	-1.11856	0.01	0.018	1	otpb
0.122096	-0.456742	0.04	0.054	1	si:ch211-153j24.3
0.122125	0.685186	0.018	0.01	1	RANBP2
0.122126	-0.434403	0.106	0.127	1	si:ch73-290k24.5
0.122383	0.902039	0.023	0.014	1	syt12
0.122484	0.792927	0.021	0.012	1	oxr1a
0.122663	-1.36665	0.005	0.011	1	ube2l3a
0.12267	-0.692326	0.032	0.044	1	si:ch211-126i22.5
0.122695	0.511722	0.026	0.016	1	ppp1r37
0.122808	-0.422586	0.061	0.077	1	rps18
0.122914	0.60626	0.023	0.014	1	tasp1
0.123013	0.626951	0.021	0.012	1	med14
0.123045	0.544295	0.05	0.036	1	jph1a
0.123344	0.631888	0.018	0.01	1	CABZ01033394.1
0.12343	0.872987	0.021	0.012	1	CABZ01058452.1
0.123518	0.654817	0.023	0.014	1	mapk4
0.123521	-0.660245	0.025	0.036	1	pim3
0.123659	-1.19968	0.01	0.018	1	tmem106ba
0.123779	0.794674	0.038	0.026	1	caska
0.123847	0.631997	0.021	0.012	1	fbxl5
0.124303	0.587665	0.023	0.014	1	zgc:172128
0.124303	0.774162	0.023	0.014	1	larp6a
0.124317	0.806069	0.055	0.041	1	smg1
0.124399	0.185519	0.028	0.018	1	lrrc8db
0.12454	-0.152521	0.039	0.027	1	ino80
0.124592	-1.2889	0.011	0.019	1	cdkn2aipnl
0.124836	-0.466173	0.024	0.035	1	stap2a
0.12502	0.56209	0.023	0.014	1	ftr67
0.125044	0.298172	0.046	0.033	1	taf7
0.125069	0.443294	0.046	0.033	1	daam1a
0.125351	-0.56321	0.025	0.036	1	si:dkeyp-123h10.2
0.125452	0.618375	0.023	0.014	1	pfkla
0.125852	-1.08761	0.011	0.019	1	prdm11
0.125914	0.387664	0.021	0.012	1	znf804a
0.126019	0.445002	0.053	0.039	1	si:dkeyp-14d3.1
0.126345	-1.0795	0.03	0.042	1	ubtfl
0.12639	-0.537126	0.074	0.092	1	supt6h
0.126588	-0.971527	0.011	0.019	1	eif4e1c
0.126802	0.187605	0.021	0.012	1	CABZ01026153.1
0.127055	-0.282211	0.294	0.25	1	hsp70.1
0.127152	-0.555518	0.087	0.105	1	rbm33a
0.127804	0.948141	0.029	0.019	1	osbpl5
0.127848	0.386608	0.023	0.014	1	arl4ab
0.127905	-0.32891	0.011	0.019	1	trpc4apa
0.127925	-0.677712	0.07	0.086	1	hcfc1a
0.127959	-0.65931	0.027	0.038	1	ssr3
0.128161	-0.447885	0.036	0.049	1	CU633762.1
0.128812	-1.21467	0.012	0.02	1	dnajb12a
0.129359	0.560691	0.041	0.029	1	sec63
0.129553	0.254165	0.117	0.096	1	usp9
0.129654	0.758101	0.045	0.032	1	upf1
0.129786	-0.732537	0.027	0.039	1	proser1
0.129884	-0.504551	0.029	0.041	1	nck1b
0.129966	0.40448	0.032	0.021	1	atp6v1c1a
0.13011	0.476436	0.038	0.026	1	zbtb18
0.13013	-2.5414	0.006	0.012	1	kars1
0.13013	-1.9217	0.006	0.012	1	cdk15
0.130222	0.275169	0.082	0.065	1	hk1
0.130347	0.144207	0.08	0.062	1	mcl1a
0.130449	1.3637	0.014	0.007	1	trim62.1
0.130478	0.252232	0.08	0.063	1	ier5l
0.130943	1.02337	0.014	0.007	1	AL929028.8
0.13104	-0.864665	0.056	0.07	1	hnrnph1l
0.131108	-1.61675	0.006	0.012	1	cdc26
0.131217	-1.57819	0.006	0.012	1	lyrm2
0.131435	-1.37498	0.006	0.012	1	BX927184.1
0.131584	-0.278549	0.096	0.115	1	fut9a
0.131692	0.328384	0.08	0.063	1	smc1al
0.13175	-0.199351	0.011	0.019	1	ugp2b
0.132136	0.606645	0.014	0.007	1	ide
0.132146	-1.20882	0.006	0.012	1	dpp3
0.132201	-1.23718	0.006	0.012	1	mrps24
0.132236	0.789331	0.014	0.007	1	agbl5
0.132336	0.78266	0.014	0.007	1	hsd20b2
0.132336	0.561774	0.014	0.007	1	fzd7a
0.132474	-0.797339	0.045	0.058	1	scocb
0.132494	-0.296503	0.336	0.351	1	eef1a1l1
0.13253	-1.36548	0.006	0.012	1	C3H16orf72
0.13253	-1.62549	0.006	0.012	1	dlx5a
0.132561	-0.559894	0.037	0.05	1	taf12
0.13264	-0.962738	0.006	0.012	1	thoc7
0.132756	-1.63165	0.013	0.021	1	plekho1a
0.132936	0.270468	0.014	0.007	1	CABZ01088036.1
0.132946	0.332858	0.126	0.105	1	ank1b
0.132978	0.107845	0.068	0.052	1	tspan2a
0.133025	0.147641	0.14	0.118	1	exoc6
0.133081	-0.951322	0.006	0.012	1	golt1bb
0.133107	0.315165	0.038	0.026	1	slit1a
0.133123	0.193295	0.109	0.088	1	ktn1
0.133209	0.225679	0.06	0.045	1	atp6v0d1
0.133238	-1.17399	0.013	0.021	1	gspt1
0.133301	-0.507675	0.006	0.012	1	csnk2a2b
0.133337	0.286436	0.014	0.007	1	trim46a
0.133349	0.11696	0.094	0.075	1	ip6k2a
0.133644	0.218233	0.029	0.019	1	trak2
0.133665	-0.326785	0.117	0.137	1	h3f3b.1.1
0.134426	0.106371	0.149	0.124	1	celf4
0.134801	0.305725	0.038	0.026	1	jakmip1
0.134884	0.40266	0.029	0.019	1	pdik1l
0.135003	-0.268965	0.014	0.007	1	syt5b
0.135013	-0.445633	0.012	0.02	1	prpf3
0.135098	0.174036	0.161	0.136	1	znf292a
0.135194	-1.1956	0.014	0.022	1	selenof
0.135254	0.100692	0.029	0.019	1	edf1
0.13567	1.12621	0.021	0.013	1	hs6st1b
0.135675	1.13544	0.016	0.009	1	smim29
0.135868	0.9711	0.024	0.015	1	ppp6r2b
0.136091	1.05646	0.016	0.009	1	dtx4b
0.136202	0.456985	0.039	0.027	1	kat6a
0.136225	0.509146	0.035	0.024	1	rbfox3b
0.136439	0.290409	0.097	0.078	1	atp6v0b
0.136462	1.00162	0.016	0.009	1	yjefn3
0.136511	0.93586	0.027	0.017	1	ndufa12
0.136672	0.320341	0.051	0.037	1	tent4b
0.136999	0.274364	0.072	0.056	1	si:dkey-153k10.9
0.137156	0.215425	0.082	0.065	1	fam214a
0.137228	1.16933	0.019	0.011	1	IQSEC1
0.137439	0.499391	0.016	0.009	1	RNF122
0.137448	0.821349	0.024	0.015	1	cul3b
0.137462	0.725684	0.039	0.027	1	camk1db
0.137535	0.192949	0.041	0.029	1	slc1a4
0.137642	0.462165	0.033	0.022	1	agla
0.137813	0.628529	0.016	0.009	1	CU468723.4
0.137813	0.813074	0.016	0.009	1	rbm41
0.13783	0.839618	0.019	0.011	1	gnai2a
0.13818	-0.383365	0.116	0.136	1	map7d2a
0.138935	0.520817	0.041	0.029	1	grip2b
0.138949	0.209494	0.027	0.017	1	si:dkey-32e23.4
0.13896	0.973181	0.021	0.013	1	igsf5b
0.139098	0.249399	0.097	0.078	1	rerea
0.139127	0.56275	0.016	0.009	1	kcnj3b
0.139188	0.143237	0.047	0.034	1	pcnx1
0.139215	0.641134	0.019	0.011	1	zgc:91910
0.139284	0.714398	0.021	0.013	1	neto1l
0.139315	0.377105	0.016	0.009	1	nup107
0.139446	0.748184	0.021	0.013	1	sar1b
0.139504	0.534704	0.016	0.009	1	natd1
0.139563	0.220529	0.089	0.071	1	mdh1aa
0.139598	0.150092	0.016	0.009	1	bcan
0.139616	0.833716	0.03	0.02	1	ddost
0.139635	-2.25769	0.007	0.013	1	prcp
0.139667	-0.684239	0.077	0.093	1	nrp2b
0.139703	-1.07655	0.015	0.024	1	hipk1a
0.139709	0.350942	0.027	0.017	1	RASGRF1
0.139999	1.05273	0.019	0.011	1	rab30
0.140071	0.251405	0.016	0.009	1	tubgcp5
0.140087	0.900969	0.019	0.011	1	capns1a
0.14029	-1.65196	0.007	0.013	1	zc3h14
0.140457	0.474673	0.024	0.015	1	tomm5
0.140461	0.785612	0.033	0.022	1	tln2b
0.140524	0.567841	0.019	0.011	1	ARHGAP22
0.140699	0.671036	0.019	0.011	1	selenok
0.140744	-0.394908	0.05	0.064	1	sub1a
0.140837	-1.57202	0.007	0.013	1	si:ch211-272h9.5
0.140855	0.134749	0.035	0.024	1	emc7
0.140913	0.610443	0.021	0.013	1	rbms3
0.140934	0.348001	0.039	0.027	1	lztfl1
0.141011	0.868087	0.03	0.02	1	cntnap3
0.141135	-0.352689	0.071	0.088	1	sumo3a
0.141289	-0.242597	0.161	0.183	1	rps13
0.141345	0.682869	0.033	0.022	1	hdlbpa
0.14142	0.186274	0.041	0.029	1	polr2a
0.141434	-0.308743	0.013	0.021	1	kat6b
0.141496	-1.65335	0.007	0.013	1	prpsap2
0.141499	-0.530225	0.015	0.023	1	znf362a
0.141753	0.432118	0.019	0.011	1	tbc1d17
0.141955	-0.538103	0.049	0.063	1	csdc2a
0.142124	0.513519	0.036	0.025	1	rab33ba
0.14214	-0.692041	0.015	0.023	1	aip
0.142354	-1.09605	0.015	0.024	1	mrpl57
0.142462	0.282476	0.094	0.076	1	phactr3b
0.142488	-1.00557	0.007	0.013	1	zgc:55943
0.142607	0.111333	0.36	0.323	1	khdrbs1a
0.142675	-0.64682	0.046	0.06	1	smarcd1
0.142723	0.274577	0.021	0.013	1	mrap2a
0.142772	0.379073	0.039	0.027	1	FAM53C
0.142814	0.309058	0.019	0.011	1	FO704797.1
0.142934	-0.472962	0.144	0.163	1	u2surp
0.143257	0.246909	0.019	0.011	1	coq8aa
0.143477	0.159407	0.048	0.035	1	flot1a
0.143668	-0.257256	0.503	0.507	1	ptmaa
0.143773	-0.808942	0.015	0.024	1	ergic3
0.143831	-0.947242	0.016	0.025	1	lsm3
0.143834	0.626921	0.03	0.02	1	vti1a
0.144148	0.256531	0.019	0.011	1	hcn2b
0.144211	-0.64846	0.007	0.013	1	mast1a
0.144583	-0.583089	0.068	0.083	1	furinb
0.144588	-1.18689	0.023	0.033	1	tlcd3ba
0.144725	-0.964229	0.015	0.024	1	CT573433.1
0.14505	-0.418765	0.007	0.013	1	nsrp1
0.145242	-0.663687	0.015	0.024	1	kctd1
0.145442	-0.562439	0.015	0.024	1	atp2a2b
0.145611	-0.276157	0.007	0.013	1	ube2d1a
0.145701	-1.02026	0.032	0.043	1	sema6e
0.145806	-0.331258	0.076	0.093	1	rpl5b
0.146088	-1.00881	0.016	0.025	1	eif4e3
0.146121	0.230252	0.065	0.05	1	phip
0.146408	0.206271	0.039	0.027	1	emc10
0.146477	1.63666	0.012	0.006	1	pgm1
0.146688	-0.415551	0.047	0.061	1	trim33
0.146847	-1.2004	0.019	0.028	1	ubald1a
0.146917	-1.00429	0.018	0.027	1	ccdc124
0.14694	1.49605	0.012	0.006	1	PAQR9
0.147412	0.823728	0.043	0.031	1	usp4
0.147599	-0.57914	0.039	0.052	1	nsa2
0.147754	1.42188	0.012	0.006	1	mrps35
0.147787	0.223276	0.051	0.038	1	cacna1da
0.147976	-0.515719	0.016	0.025	1	prdx4
0.14822	1.00972	0.012	0.006	1	arf3a
0.148454	0.723501	0.012	0.006	1	vangl1
0.148454	0.901534	0.012	0.006	1	efemp2b
0.148531	-0.559809	0.016	0.025	1	plch1
0.148688	0.573688	0.012	0.006	1	nudt4a
0.1487	0.228382	0.051	0.038	1	eif4ebp1
0.148805	0.844797	0.012	0.006	1	fam217b
0.148805	0.880814	0.012	0.006	1	tle2c
0.148805	1.06877	0.012	0.006	1	si:ch1073-185p12.2
0.148805	0.670799	0.012	0.006	1	vipr1b
0.148825	-0.446152	0.015	0.024	1	si:dkeyp-115e12.7
0.14896	-1.06973	0.022	0.032	1	arntl2
0.148981	0.808681	0.012	0.006	1	erlin1
0.149157	0.705316	0.012	0.006	1	mier1b
0.149252	-0.797454	0.033	0.045	1	tbl1xr1b
0.149274	0.971976	0.012	0.006	1	kcna1b
0.149392	0.633564	0.012	0.006	1	ppp1r1b
0.14962	-0.832043	0.024	0.034	1	kcna1a
0.149623	0.426779	0.059	0.045	1	slc3a2b
0.149632	-0.761808	0.033	0.044	1	tasorb
0.149678	-1.6525	0.008	0.014	1	fibpa
0.149687	-0.756004	0.018	0.027	1	rnf126
0.149744	0.723328	0.012	0.006	1	csrp2
0.149788	-1.22195	0.008	0.014	1	nol4lb
0.149869	0.431182	0.056	0.042	1	zgc:123105
0.150038	0.777378	0.025	0.016	1	mtcl1
0.150097	0.680946	0.049	0.036	1	gal3st4
0.150108	-0.93294	0.018	0.027	1	cabin1
0.150228	-0.800151	0.008	0.014	1	her15.1
0.150294	-0.402382	0.017	0.026	1	slc43a2a
0.15033	0.657194	0.033	0.023	1	htatsf1
0.150334	0.562599	0.012	0.006	1	g6pd
0.150388	0.160084	0.109	0.089	1	CU639469.1
0.150423	0.423688	0.036	0.025	1	glg1a
0.150448	-1.28327	0.008	0.014	1	C5HXorf56
0.150568	-0.652731	0.018	0.027	1	cnpy3
0.150606	0.230666	0.042	0.03	1	sertad4
0.150668	-2.35812	0.008	0.014	1	cort
0.150738	-0.310334	0.112	0.131	1	cadm4
0.150754	-0.675383	0.021	0.03	1	lsm6
0.150889	-1.05753	0.008	0.014	1	psme3
0.15092	-0.505816	0.037	0.049	1	tomm70a
0.150925	0.201059	0.012	0.006	1	edrf1
0.15093	-0.912235	0.02	0.029	1	pcdh2ab10
0.151	-1.57326	0.008	0.014	1	im:7140055
0.15159	0.223188	0.058	0.044	1	neurod1
0.151944	0.621836	0.025	0.016	1	celf3b
0.152719	0.241932	0.036	0.025	1	slc23a2
0.152747	0.546115	0.046	0.034	1	clip3
0.152787	-0.417508	0.108	0.126	1	fubp1
0.152888	-0.511074	0.008	0.014	1	AL953886.1
0.152958	-0.994071	0.022	0.032	1	CABZ01088109.1
0.152983	1.4374	0.015	0.008	1	map3k5
0.152999	-0.504494	0.008	0.014	1	acbd7
0.153064	0.550893	0.025	0.016	1	tmf1
0.153111	-0.877254	0.008	0.014	1	mfge8b
0.153248	0.100281	0.036	0.025	1	tmem132e
0.153297	0.404685	0.099	0.081	1	kcnd2
0.153334	-0.266	0.008	0.014	1	CR381531.2
0.153334	-0.2131	0.008	0.014	1	dnajc11b
0.153506	0.552784	0.031	0.021	1	pcmtd1
0.153561	-0.758102	0.022	0.032	1	rpn2
0.153914	-0.187583	0.027	0.018	1	usf1
0.153921	-0.668379	0.058	0.072	1	fosaa
0.153949	0.930801	0.015	0.008	1	drosha
0.154111	1.35298	0.015	0.008	1	nelfe
0.154287	-0.656127	0.02	0.029	1	tars1
0.154434	0.303266	0.045	0.033	1	lrfn4a
0.154503	0.409999	0.096	0.078	1	si:ch73-119p20.1
0.154664	-0.397432	0.02	0.029	1	smarcb1b
0.154727	0.471544	0.037	0.026	1	si:ch211-79l17.1
0.155116	-0.394946	0.038	0.05	1	ndufa5
0.155182	-0.48334	0.036	0.048	1	ppig
0.155245	1.26955	0.015	0.008	1	grnb
0.155721	0.340869	0.027	0.018	1	junba
0.155896	1.04631	0.015	0.008	1	htr2cl1
0.156132	0.193547	0.092	0.075	1	spns2
0.156144	0.328702	0.037	0.026	1	galnt7
0.156178	0.326351	0.025	0.016	1	scamp5a
0.156196	1.42361	0.017	0.01	1	slc37a2
0.156525	0.128116	0.17	0.147	1	zgc:109889
0.156658	0.812251	0.015	0.008	1	zcchc2
0.156767	0.93966	0.015	0.008	1	phb2a
0.1568	-0.269014	0.176	0.196	1	rps19
0.156867	0.252552	0.033	0.023	1	pcdh1gb9
0.157095	-0.318004	0.015	0.008	1	TMEM132C
0.157095	0.558202	0.015	0.008	1	mhc2b
0.157199	0.397023	0.025	0.016	1	fgf12b
0.157239	-0.280312	0.062	0.077	1	xrn2
0.157528	-0.699636	0.023	0.033	1	fnbp1a
0.157642	0.583835	0.015	0.008	1	mboat2a
0.157806	-1.0994	0.009	0.015	1	jtb
0.157861	0.583975	0.015	0.008	1	slc66a1
0.157885	-0.561557	0.023	0.033	1	dis3l2
0.157921	0.22763	0.039	0.028	1	march6
0.157941	0.190579	0.088	0.071	1	acsl1a
0.157971	0.481799	0.015	0.008	1	snrpa
0.158081	0.754357	0.015	0.008	1	txndc11
0.158109	-0.614193	0.03	0.041	1	otpa
0.158457	0.424936	0.057	0.043	1	tnc
0.158509	0.772109	0.051	0.039	1	cab39l
0.158697	1.0407	0.028	0.019	1	srebf2
0.158775	-0.606624	0.098	0.115	1	tmsb
0.159	0.810921	0.017	0.01	1	bysl
0.159072	-0.226657	0.052	0.039	1	scn2b
0.159087	0.902882	0.034	0.024	1	cbx4
0.159202	1.12947	0.017	0.01	1	ext2
0.159277	-0.392641	0.021	0.03	1	si:ch211-67e16.4
0.159303	0.743027	0.017	0.01	1	thsd7ab
0.159336	1.09155	0.02	0.012	1	cdh24b
0.159336	0.735392	0.02	0.012	1	sf3a1
0.159454	-0.489037	0.063	0.078	1	hist2h2l
0.159523	0.722996	0.02	0.012	1	fzd8b
0.159733	0.295071	0.053	0.04	1	usp36
0.159749	0.285255	0.022	0.014	1	CABZ01071056.1
0.16	-0.297974	0.202	0.223	1	h3f3b.1
0.160112	0.895774	0.017	0.01	1	ssuh2rs1
0.160239	0.626585	0.034	0.024	1	rpn1
0.160274	0.739808	0.02	0.012	1	CABZ01087415.1
0.160315	0.689883	0.017	0.01	1	nfyc
0.160364	0.266603	0.022	0.014	1	arhgap4b
0.160829	-0.409735	0.045	0.032	1	lpgat1
0.160924	0.400364	0.017	0.01	1	txnipa
0.160933	0.609206	0.02	0.012	1	cbfa2t3
0.161139	0.169481	0.039	0.028	1	cnot3a
0.16125	-0.228415	0.182	0.206	1	rplp0
0.161783	0.589289	0.02	0.012	1	asph
0.161788	-0.231663	0.021	0.03	1	nfyba
0.161973	0.553758	0.02	0.012	1	nudcd3
0.162001	-1.38426	0.009	0.016	1	smu1a
0.162058	-0.587569	0.029	0.04	1	sh3bgrl3
0.162217	-0.931365	0.009	0.016	1	uprt
0.162217	-1.30133	0.009	0.016	1	tubg1
0.162294	-0.553178	0.03	0.041	1	zgc:153018
0.162402	0.414259	0.031	0.021	1	hecw1b
0.162493	0.117066	0.05	0.037	1	rab3ip
0.1625	-0.437196	0.028	0.039	1	ctnnbip1
0.162542	0.162934	0.02	0.012	1	znf507
0.162572	-0.238566	0.055	0.069	1	mbd3b
0.162637	0.268964	0.02	0.012	1	asic1c
0.16266	-0.252149	0.104	0.121	1	id2a
0.162793	0.158508	0.066	0.051	1	fam168b
0.163124	0.705484	0.028	0.019	1	mbpb
0.163349	0.216629	0.057	0.043	1	abca3b
0.16359	0.31325	0.02	0.012	1	sf3a3
0.16362	0.112915	0.037	0.026	1	pan3
0.163876	0.439744	0.02	0.012	1	erbb4a
0.164185	-0.166233	0.022	0.014	1	lrrn1
0.164542	0.486829	0.044	0.032	1	eif3c
0.164547	-1.27934	0.009	0.016	1	tmem39b
0.164622	-0.182169	0.025	0.035	1	psmb6
0.165093	-1.03531	0.009	0.016	1	nsun2
0.165187	0.142067	0.031	0.021	1	dlg2
0.165204	0.647601	0.026	0.017	1	jarid2a
0.165236	0.269146	0.176	0.153	1	macroh2a2
0.16547	-0.126286	0.03	0.041	1	tmed10
0.165585	-0.229448	0.009	0.016	1	tmtc3
0.165639	0.188366	0.253	0.226	1	msi2b
0.165814	1.55181	0.01	0.005	1	nrip2
0.166038	-0.638551	0.043	0.055	1	RNF157
0.166366	1.57727	0.01	0.005	1	ptpn21
0.166487	0.345302	0.034	0.024	1	rbms1a
0.166504	1.1198	0.01	0.005	1	si:dkey-51d8.9
0.166555	0.348913	0.054	0.041	1	frem2a
0.166657	-0.478359	0.052	0.066	1	cct4
0.166716	0.346249	0.096	0.079	1	brd4
0.166781	1.01595	0.01	0.005	1	FBXO46
0.16692	1.01573	0.01	0.005	1	si:ch73-338o16.4.1
0.16692	1.33708	0.01	0.005	1	FO704610.1
0.167058	1.33704	0.01	0.005	1	efna1a
0.167091	-1.03849	0.01	0.017	1	tiam1b
0.167197	1.15054	0.01	0.005	1	pggt1b
0.167335	1.29446	0.01	0.005	1	si:ch73-92i20.1.1
0.167341	0.216577	0.05	0.037	1	syngr1a
0.167344	-0.692694	0.009	0.016	1	timm10
0.167405	1.23892	0.01	0.005	1	CABZ01081294.2
0.167521	-0.709921	0.057	0.071	1	cycsb
0.167613	1.41407	0.01	0.005	1	jam3b
0.167752	0.66626	0.01	0.005	1	si:dkey-71h2.2
0.167752	0.80725	0.01	0.005	1	ranbp3a
0.167902	0.100481	0.043	0.031	1	cdk5rap2
0.16803	0.86589	0.01	0.005	1	si:ch211-15d5.12
0.168086	-0.39211	0.113	0.131	1	gng3
0.168094	0.718326	0.026	0.017	1	grm8b
0.16817	0.664052	0.01	0.005	1	vamp3
0.168588	0.454848	0.01	0.005	1	CR854980.1
0.168588	0.564425	0.01	0.005	1	uncx4.1
0.168588	0.364106	0.01	0.005	1	CABZ01060030.2
0.168727	0.590807	0.01	0.005	1	mad1l1
0.168727	0.312886	0.01	0.005	1	zic2b
0.168727	0.552361	0.01	0.005	1	coa7
0.168867	0.17668	0.01	0.005	1	stard13a
0.169005	-0.370266	0.009	0.016	1	nr2f6a
0.169147	0.457701	0.01	0.005	1	UTP14C
0.169161	0.517844	0.062	0.049	1	FO818719.1
0.169415	0.175547	0.101	0.083	1	kiaa1549la
0.169552	-1.00385	0.01	0.017	1	fkbp2
0.169567	0.118276	0.01	0.005	1	ppp1r14bb
0.169875	-0.719749	0.01	0.017	1	cluap1
0.170279	0.36333	0.038	0.027	1	dab1b
0.170343	0.202715	0.089	0.072	1	jakmip2
0.17038	0.376476	0.032	0.022	1	map2k6
0.170414	0.24563	0.134	0.114	1	rnf165a
0.170543	0.237206	0.045	0.033	1	tmem198b
0.170836	0.209986	0.053	0.04	1	stip1
0.170933	-0.129479	0.118	0.137	1	ube2e3
0.170955	-0.554923	0.01	0.017	1	uba3
0.171043	0.150335	0.08	0.064	1	cacng2a
0.171245	-0.461823	0.045	0.058	1	epn1
0.171388	-0.947582	0.01	0.017	1	si:ch211-11n16.2
0.171768	-0.770763	0.01	0.017	1	acap3b
0.171835	0.249364	0.026	0.017	1	tfg
0.172597	-1.14639	0.011	0.018	1	cherp
0.172952	0.400501	0.026	0.017	1	kaznb
0.173017	0.495334	0.048	0.036	1	srpk3
0.17311	0.670673	0.023	0.015	1	arhgap10
0.173349	-0.634246	0.01	0.017	1	pwwp2a
0.17339	-0.859665	0.011	0.018	1	agpat4
0.173549	-1.21649	0.011	0.018	1	nr1h3
0.173689	-0.11351	0.242	0.269	1	hnrnpa0a
0.173699	0.26288	0.158	0.137	1	nexmifa
0.173853	0.119591	0.219	0.193	1	ckbb
0.17425	0.185351	0.045	0.033	1	zc3h4
0.174421	-1.50852	0.012	0.019	1	flj11011l
0.174712	0.603203	0.039	0.028	1	kazna
0.174978	-0.375495	0.141	0.16	1	pabpn1
0.174993	-0.549189	0.038	0.049	1	ucp2
0.175118	0.235758	0.142	0.122	1	ppp1r10
0.1752	0.776907	0.035	0.025	1	zeb1a
0.175398	0.547355	0.023	0.015	1	avl9
0.175891	-0.93034	0.011	0.018	1	eif3i
0.176033	0.105276	0.093	0.076	1	tnikb
0.176148	-0.457007	0.043	0.055	1	BX510915.1
0.176369	0.893747	0.021	0.013	1	nomo
0.176554	0.136683	0.067	0.052	1	ralgapa1
0.176805	-1.50197	0.012	0.019	1	si:ch73-71d17.2
0.176835	0.240073	0.076	0.061	1	lsm12b
0.176959	0.701633	0.021	0.013	1	FP326652.1
0.176959	0.880431	0.021	0.013	1	tmem30ab
0.177138	-0.560505	0.039	0.051	1	nup93
0.177152	0.342971	0.023	0.015	1	dennd6aa
0.177202	1.09604	0.013	0.007	1	plppr4b
0.177226	0.291684	0.045	0.033	1	brwd1
0.17733	1.48915	0.013	0.007	1	slc4a3
0.17733	1.16708	0.013	0.007	1	DMWD
0.177551	0.667713	0.021	0.013	1	slc25a12
0.17765	-0.111823	0.026	0.017	1	kcnd1
0.177797	-0.855867	0.012	0.019	1	si:ch211-167b20.8
0.177828	0.309406	0.088	0.072	1	atp1b1b
0.178058	-1.21904	0.012	0.019	1	casc3
0.178096	1.43494	0.013	0.007	1	smpd5
0.178118	0.129672	0.155	0.134	1	adam23a
0.178352	0.585413	0.013	0.007	1	pbx2
0.178609	0.7043	0.013	0.007	1	slc25a46
0.178635	-0.727228	0.012	0.019	1	sp5a
0.178703	0.284026	0.041	0.03	1	zgc:56064
0.178865	0.390356	0.013	0.007	1	pdap1b
0.179122	0.739452	0.013	0.007	1	foxk1
0.17929	0.438985	0.035	0.025	1	fstl1b
0.17937	-0.107097	0.026	0.017	1	dtnbp1a
0.179518	1.01399	0.018	0.011	1	slc6a6a
[truncated: 4,179 more rows]

## Sheet: 3_cluster
p_val	avg_log2FC	pct.1	pct.2	p_val_adj	gene
3.35191e-08	-5.24829	0.001	0.033	0.000702829	ins
7.8665e-08	-9.86864	0	0.028	0.00164945	scpp5
4.50386e-06	0.299009	0.712	0.629	0.0944369	rps27.1
5.76099e-06	0.31488	0.681	0.594	0.120796	rplp2l
1.73091e-05	0.32505	0.608	0.502	0.362937	rpl18
3.34418e-05	-8.61443	0	0.017	0.701207	odam
4.83657e-05	0.233159	0.713	0.629	1	rps15a
5.35903e-05	0.269743	0.69	0.59	1	rpl10a
8.08976e-05	-0.368587	0.395	0.471	1	khdrbs1a
0.000102044	0.199814	0.737	0.65	1	rpl36a
0.000112421	-2.00823	0.012	0.039	1	gng7
0.000154236	-4.1772	0.001	0.017	1	pomca
0.000160721	0.233288	0.595	0.507	1	uba52
0.000197037	0.29009	0.577	0.487	1	rps26
0.000223019	0.14404	0.915	0.897	1	ptmaa
0.000224218	-0.985455	0.026	0.059	1	adgrl2a
0.000295384	0.142541	0.849	0.813	1	si:dkey-151g10.6
0.00030882	0.163629	0.844	0.781	1	rpl19
0.000316721	-3.39973	0.002	0.018	1	KIRREL3
0.000514491	-5.31299	0.001	0.015	1	golph3
0.000523209	-3.67924	0.001	0.015	1	cdk17
0.000625809	0.179846	0.734	0.639	1	rpl32
0.000690383	0.141945	0.665	0.561	1	rps3a
0.000729477	0.196988	0.678	0.622	1	rpl11
0.000753696	0.158793	0.795	0.735	1	rpl17
0.000989286	0.209704	0.748	0.682	1	rpl37.1
0.00107929	0.233008	0.625	0.551	1	rpl35
0.00108145	0.811129	0.094	0.054	1	fam168b
0.00110794	4.0271	0.015	0.001	1	cart4
0.00120628	-1.55683	0.012	0.034	1	xpr1a
0.00127259	0.250091	0.535	0.448	1	nme2b.1
0.00132587	0.326238	0.405	0.336	1	si:ch211-288g17.3
0.00152135	-2.04581	0.007	0.025	1	si:ch211-288d18.1
0.00152478	0.202071	0.644	0.574	1	rps27a
0.00156112	-1.87715	0.009	0.028	1	ankrd54
0.00162535	-1.25041	0.011	0.031	1	ppp1r9ba
0.00215873	0.140306	0.817	0.774	1	rps20
0.00224634	0.221953	0.551	0.471	1	rpl22
0.00226509	-2.3537	0.005	0.02	1	id3
0.00227961	0.167353	0.738	0.658	1	rps13
0.00241453	-0.832779	0.013	0.034	1	chd3
0.00243924	0.118109	0.858	0.804	1	rplp1
0.00246087	-2.05547	0.007	0.024	1	si:dkey-89b17.4
0.00265502	0.158136	0.764	0.696	1	rps7
0.00267172	0.833148	0.053	0.026	1	cnpy3
0.00270441	-2.4033	0.004	0.018	1	apoa1b
0.00271281	-2.32368	0.004	0.018	1	nrbp1
0.00274241	-2.09629	0.004	0.018	1	acss2
0.00299374	-0.356113	0.355	0.404	1	h3f3c
0.0030394	-3.83044	0.003	0.016	1	CR352285.1
0.00319681	-1.85783	0.006	0.021	1	xpr1b
0.00328467	-1.15502	0.01	0.028	1	efnb3b
0.00333805	-3.83676	0.002	0.013	1	rfx5
0.0033467	-1.55976	0.013	0.033	1	march8
0.00336851	-2.94373	0.002	0.013	1	farp1
0.00338691	-2.47563	0.002	0.013	1	sall4
0.0035646	-1.13487	0.02	0.043	1	selenot2
0.00370908	-1.36381	0.011	0.029	1	abcc5
0.00377926	0.177852	0.668	0.611	1	rpl31
0.00390799	-1.25693	0.011	0.029	1	ptprn2
0.00421288	-1.21786	0.009	0.026	1	sv2bb
0.00422072	-1.662	0.007	0.022	1	kmt2e
0.00424083	0.154986	0.763	0.698	1	faua
0.00435981	-0.543081	0.098	0.139	1	tnrc6c1
0.00441402	0.143133	0.735	0.695	1	zgc:171772
0.00459135	6.58721	0.012	0.001	1	ap1s1
0.00461765	0.163441	0.719	0.652	1	rps24
0.00469325	2.23378	0.012	0.001	1	tktb
0.00469899	-0.959504	0.033	0.061	1	tet2
0.00476433	0.139244	0.692	0.621	1	rpl14
0.00476761	-1.83875	0.004	0.017	1	tcf3a
0.00497683	-1.31663	0.01	0.027	1	pum1
0.00502225	-0.782499	0.029	0.054	1	hmgb3b
0.00510564	0.147656	0.707	0.632	1	rps9
0.00513078	-1.14911	0.01	0.027	1	dnaja1
0.00529376	-0.481792	0.082	0.12	1	mt-nd2
0.00535516	-0.847724	0.035	0.063	1	mex3b
0.00541524	-2.90095	0.003	0.015	1	si:ch211-208k15.1
0.00543077	-0.932424	0.008	0.024	1	prdm2b
0.0054604	0.138222	0.789	0.73	1	h3f3d
0.00553081	-1.94932	0.003	0.015	1	dlb
0.00595625	-0.789617	0.058	0.091	1	crebzf
0.00596483	-0.876884	0.052	0.083	1	pknox2
0.00597446	-3.77296	0.001	0.01	1	kcnh7
0.00598663	-3.48559	0.001	0.01	1	dcp1a
0.00608607	-2.47202	0.002	0.012	1	GABRB2
0.00609498	0.141588	0.754	0.721	1	rpl24
0.00609693	-2.46202	0.002	0.012	1	rabl6b
0.00609693	-1.76976	0.002	0.012	1	exoc3
0.00615998	0.194539	0.603	0.541	1	rps28
0.00625084	-1.55423	0.009	0.025	1	apoa2
0.00635936	0.133734	0.723	0.657	1	eef1g
0.00639266	-0.911331	0.022	0.044	1	nckap5l
0.00639882	-0.508327	0.202	0.248	1	atf4b
0.00642091	-0.875752	0.033	0.059	1	tusc3
0.00658056	-1.47072	0.005	0.018	1	kalrna
0.0067152	-1.89484	0.007	0.021	1	cpne1
0.00698041	-1.33547	0.007	0.021	1	CR383676.3
0.00724641	-0.413059	0.078	0.114	1	hnrnph1l
0.00751765	0.648023	0.093	0.059	1	psma2
0.00756036	2.5406	0.011	0.001	1	ppil4
0.00764132	-1.44538	0.013	0.03	1	psd2
0.00792537	0.123731	0.771	0.731	1	rpl39
0.00816216	0.254736	0.404	0.345	1	rpl29
0.0082019	-1.57638	0.008	0.022	1	pde6d
0.00830336	0.141712	0.549	0.468	1	hnrnpa0l.1
0.00883275	0.135852	0.709	0.633	1	rps2
0.00908087	3.8887	0.013	0.002	1	agap3
0.00910935	0.1402	0.67	0.6	1	rpl10
0.00935837	-0.619848	0.022	0.043	1	barhl1b
0.00937113	0.122138	0.726	0.645	1	rps8a
0.00959597	0.324572	0.283	0.231	1	hp1bp3
0.00964555	-2.02083	0.003	0.013	1	kirrel1a
0.00964555	-1.77764	0.003	0.013	1	cds2
0.00996572	-1.77003	0.009	0.024	1	nrip1b
0.0100616	0.167938	0.453	0.376	1	rack1
0.0101554	0.64872	0.039	0.019	1	hsp70l
0.0101565	0.668167	0.088	0.057	1	hnrnpa1a
0.0102792	1.77508	0.015	0.003	1	gria3b
0.0105857	-0.892349	0.025	0.046	1	stx6
0.0107056	-1.19044	0.012	0.028	1	rpl26
0.0107973	-0.323079	0.287	0.333	1	CT027638.1
0.0108229	-2.02877	0.005	0.017	1	pcdh1g26
0.0108559	-1.26144	0.007	0.02	1	pphln1
0.0108593	-2.54073	0.002	0.011	1	utp6
0.010926	-1.76551	0.005	0.017	1	rbm27
0.0110416	-1.35748	0.007	0.02	1	atp6v1ab
0.011174	0.460277	0.111	0.076	1	mphosph8
0.0113075	-0.996565	0.026	0.047	1	arid1b
0.0113294	-1.09588	0.016	0.034	1	smad7
0.0114366	1.36708	0.035	0.017	1	clip3
0.0117072	-1.27039	0.013	0.029	1	nmt1a
0.0117154	-0.787873	0.033	0.056	1	papola
0.0119804	0.185377	0.725	0.677	1	rpl8
0.0120107	0.331624	0.207	0.16	1	atp5mc3b
0.0120413	-1.20804	0.01	0.025	1	snrka
0.0121355	-0.844114	0.017	0.035	1	plxna1a
0.0122017	-1.38561	0.018	0.036	1	rac3a
0.0122925	1.02989	0.053	0.03	1	si:dkey-250d21.1
0.0124185	0.532766	0.126	0.09	1	pabpn1
0.013314	-1.28124	0.008	0.021	1	abhd17c
0.0135012	-1.31704	0.019	0.037	1	lcor
0.0136887	-1.72008	0.004	0.015	1	cnksr2b
0.0137703	0.789438	0.038	0.019	1	atxn2l
0.0137875	0.975022	0.029	0.012	1	nap1l4b
0.0140641	-1.35424	0.006	0.018	1	fam120c
0.0142593	-1.39695	0.006	0.018	1	mras
0.0143309	-1.31179	0.006	0.018	1	lgmn
0.014359	-0.576597	0.08	0.112	1	roraa
0.0143887	0.556061	0.098	0.066	1	hist2h2l
0.0145221	2.84657	0.012	0.002	1	lcmt1
0.0145752	0.209062	0.339	0.281	1	rps17
0.0146142	0.209726	0.379	0.323	1	rpl23a
0.0148924	-0.903196	0.046	0.072	1	atp6v0ca
0.01553	0.247587	0.221	0.172	1	ywhaba
0.0156522	2.30816	0.014	0.003	1	si:ch73-308l14.2
0.0158761	-0.950638	0.012	0.027	1	ehd3
0.0159167	0.131088	0.77	0.743	1	rps12
0.0159297	1.85403	0.014	0.003	1	ppp1r14ab
0.0162733	0.344842	0.207	0.162	1	sec61g
0.016386	-0.902812	0.027	0.047	1	irx3a
0.0164036	-2.85163	0.003	0.012	1	med1
0.0164289	-2.54291	0.003	0.012	1	otud6b
0.0165814	-2.07252	0.003	0.012	1	gli3
0.0165829	-0.418206	0.061	0.091	1	ndrg2
0.0166325	-2.21963	0.003	0.012	1	si:ch211-155k24.9
0.0166758	0.278776	0.171	0.129	1	ankrd12
0.0166837	-1.93027	0.003	0.012	1	MAP3K13
0.0168359	0.171055	0.562	0.505	1	rps15
0.0169242	-0.796638	0.035	0.058	1	ranbp1
0.0169851	0.222008	0.441	0.38	1	si:dkey-276j7.1
0.0170223	-0.877437	0.028	0.048	1	zfand5a
0.0172129	1.30112	0.025	0.01	1	dync1li2
0.0180207	-1.59518	0.005	0.016	1	fundc2
0.0182304	0.660252	0.055	0.033	1	insig1
0.0182899	-1.23369	0.01	0.024	1	phb
0.018469	-0.888161	0.018	0.035	1	si:dkey-33c12.4
0.0184753	0.115815	0.73	0.673	1	slc25a5
0.0185943	-1.52445	0.014	0.029	1	myo18ab
0.0187836	1.09532	0.023	0.009	1	rbmx2
0.019302	-3.15531	0.002	0.01	1	cdk13
0.0194339	-2.42185	0.002	0.01	1	faima
0.0194339	-2.00243	0.002	0.01	1	si:ch211-261n11.5
0.0195001	-2.10213	0.002	0.01	1	si:ch211-269e2.1
0.0195997	-1.40971	0.002	0.01	1	hbp1
0.0196235	1.44066	0.031	0.015	1	AL935174.6
0.0196443	-1.00699	0.014	0.029	1	eml1
0.0197269	-0.492569	0.06	0.088	1	nrxn1a
0.0197534	-0.418891	0.035	0.058	1	ep300b
0.0199085	-1.78767	0.008	0.02	1	hnrnpa3
0.0199779	-1.42609	0.015	0.03	1	susd6
0.0202257	0.964226	0.057	0.035	1	kctd15a
0.020242	-0.993293	0.019	0.036	1	tnrc6c2
0.020323	0.13737	0.636	0.584	1	naca
0.0203586	0.200478	0.337	0.282	1	rps27.2
0.0204267	1.18323	0.021	0.008	1	hsp70.1
0.0204461	-0.211126	0.996	0.987	1	CR383676.2
0.0205178	0.733112	0.09	0.062	1	zeb2b
0.0207704	-0.354536	0.099	0.132	1	cct7
0.0209342	0.501297	0.074	0.048	1	ptges3a
0.0211215	0.142025	0.655	0.594	1	rps11
0.0212079	-0.467619	0.09	0.121	1	midn
0.0218388	-0.868999	0.02	0.037	1	spop
0.0225803	1.94499	0.017	0.006	1	pdik1l
0.0226079	-1.48554	0.006	0.017	1	sipa1l3
0.0226098	-1.07418	0.012	0.026	1	pdcd4b
0.0226643	-0.568591	0.033	0.054	1	g3bp2
0.0227692	-0.463354	0.084	0.114	1	cox7c
0.0229799	-1.37861	0.006	0.017	1	kirrel1b
0.0229818	0.158224	0.759	0.714	1	rplp0
0.0230004	-0.626701	0.037	0.059	1	mtss1lb
0.0230471	-1.72164	0.004	0.013	1	casp8ap2
0.0230713	-1.02824	0.012	0.026	1	fmn2b
0.0231192	0.56002	0.08	0.054	1	txndc9
0.0231428	-1.81925	0.004	0.013	1	CR293509.1
0.0232029	-1.17005	0.006	0.017	1	micu3b
0.0232083	-0.306593	0.309	0.351	1	cirbpa
0.023303	-1.34559	0.004	0.013	1	vps25
0.0233305	1.81686	0.011	0.002	1	timm10b
0.0233662	1.4437	0.011	0.002	1	si:ch73-233f7.4
0.0235409	-0.93828	0.012	0.026	1	prdm10
0.0235614	-0.862808	0.016	0.031	1	cops5
0.0236154	1.10045	0.017	0.006	1	cep131
0.0238714	2.50515	0.013	0.003	1	kcnip1b
0.0239042	2.86208	0.013	0.003	1	fgf12a
0.0239475	-1.30187	0.017	0.033	1	zgc:165603
0.0241225	-1.3395	0.009	0.021	1	fbrs
0.0252898	-0.576675	0.028	0.047	1	tspan3a
0.0260816	0.324359	0.136	0.101	1	lsm6
0.0260948	0.134529	0.653	0.597	1	rpl35a
0.0265452	0.66798	0.07	0.046	1	vma21
0.0270895	-1.37014	0.01	0.022	1	pip4k2ca
0.0272645	-1.32545	0.01	0.022	1	pcdh10b
0.0273992	-1.44857	0.007	0.018	1	adgrl3.1
0.0274718	-0.669936	0.044	0.067	1	aff2
0.0282163	-0.370877	0.023	0.04	1	atp6v0e1
0.0283437	-2.38848	0.003	0.011	1	als2b
0.0283437	-2.3683	0.003	0.011	1	hipk3b
0.0283859	-2.30038	0.003	0.011	1	vaspb
0.0284705	-2.20648	0.003	0.011	1	src
0.0285554	-2.26608	0.003	0.011	1	si:ch211-130m23.5
0.0287801	-0.407058	0.054	0.08	1	eif4a1b
0.028854	-1.76451	0.003	0.011	1	ttbk2b
0.028854	-1.81127	0.003	0.011	1	dpp3
0.0291539	-1.70018	0.005	0.015	1	KIAA0895L
0.0293868	-1.28778	0.015	0.029	1	pclob
0.0294125	-1.58071	0.005	0.015	1	mapkapk2a
0.0295359	0.144073	0.571	0.512	1	rpl30
0.0295477	-0.590684	0.103	0.134	1	cct6a
0.029673	-1.67753	0.005	0.015	1	thap11
0.0298228	-1.24549	0.005	0.015	1	mtfr1l
0.0299134	-0.335724	0.025	0.043	1	dnmt3ab
0.0299667	0.126675	0.501	0.43	1	eef1b2
0.0301917	0.316068	0.167	0.129	1	eif3ea
0.0305578	0.217117	0.238	0.193	1	cox6b2
0.0308374	-0.598673	0.027	0.045	1	snap91b
0.0310502	-0.449745	0.095	0.126	1	eif2s3
0.0310647	1.16135	0.035	0.019	1	rbm28
0.0315272	-0.872641	0.011	0.024	1	letm2
0.0315717	-0.341604	0.071	0.099	1	u2surp
0.0316427	1.42877	0.018	0.007	1	nop16
0.0316598	1.61411	0.018	0.007	1	patl1
0.0316957	0.155365	0.28	0.23	1	h3f3b.1.1
0.0317623	-0.713407	0.015	0.029	1	bcor
0.0318716	-0.368408	0.125	0.159	1	nat8l
0.0319846	-0.338812	0.195	0.232	1	lmo3
0.0320904	-1.33211	0.008	0.019	1	AL935186.10
0.0326551	-1.26157	0.008	0.019	1	cry1a
0.0328058	-0.759561	0.071	0.097	1	clstn1
0.0329503	-0.54302	0.052	0.076	1	atp5f1c
0.0336236	1.08547	0.036	0.02	1	glrx3
0.0337545	0.903387	0.023	0.01	1	slc6a1b
0.0340958	-0.443048	0.037	0.058	1	tmed4
0.0344049	1.48647	0.016	0.006	1	mrpl15
0.0344447	0.489952	0.077	0.053	1	ddx23
0.0356798	-1.64645	0.006	0.016	1	lnpk
0.0356798	-1.94644	0.006	0.016	1	znf839
0.0360376	1.66706	0.014	0.004	1	csnk1g2a
0.0361883	2.69502	0.01	0.002	1	zfand2a
0.0362952	-0.921229	0.017	0.031	1	agrn
0.0363284	-1.39888	0.006	0.016	1	smim19
0.0363476	1.61863	0.014	0.004	1	mrps23
0.0364586	-1.16675	0.013	0.026	1	mapk8a
0.0367309	-1.18551	0.006	0.016	1	hspa4l
0.0368077	0.428619	0.103	0.075	1	dpf2l
0.0368161	-1.11035	0.006	0.016	1	tbl1xr1b
0.036974	1.8923	0.012	0.003	1	pes
0.0371193	-0.965074	0.009	0.02	1	aff4
0.0373956	1.696	0.012	0.003	1	mrpl19
0.0374027	-0.781827	0.024	0.04	1	kpna4
0.0375531	-0.309313	0.133	0.167	1	vdac2
0.0375955	-2.11358	0.004	0.012	1	glo1
0.0378969	1.27681	0.012	0.003	1	cetn2
0.0378969	-2.07712	0.004	0.012	1	nlgn2a
0.0379961	0.566966	0.07	0.047	1	hint1
0.0380484	-1.82394	0.004	0.012	1	pdrg1
0.038099	-2.26653	0.004	0.012	1	picalma
0.038099	-2.11267	0.004	0.012	1	ttc14
0.038099	-2.03413	0.004	0.012	1	zgc:153293
0.0381377	0.495886	0.045	0.027	1	ndufab1b
0.0383487	-0.283827	0.515	0.531	1	zgc:158463
0.0384039	-1.94709	0.004	0.012	1	fasn
0.0386813	1.05034	0.037	0.021	1	mob4
0.0387108	-1.14692	0.004	0.012	1	tbc1d23
0.0390364	0.120558	0.68	0.634	1	cfl1
0.0390795	0.808422	0.029	0.015	1	psenen
0.0396144	-0.838438	0.019	0.034	1	ephb2b
0.0398987	-0.780371	0.027	0.044	1	rimkla
0.0399845	-0.681355	0.036	0.056	1	uba1
0.0400648	-1.10344	0.014	0.027	1	sf3a3
0.0402266	1.21779	0.024	0.011	1	fat1a
0.0403385	0.886007	0.041	0.025	1	trappc3
0.0404102	-0.663777	0.019	0.034	1	enoph1
0.0410677	1.63891	0.019	0.008	1	prkcea
0.041205	-1.20279	0.01	0.021	1	gskip
0.0413028	-1.05173	0.01	0.021	1	ints1
0.0413356	1.40874	0.019	0.008	1	nptnb
0.041421	-0.760894	0.071	0.097	1	appa
0.0416504	-1.84121	0.007	0.017	1	zbtb18
0.0417237	-0.866896	0.02	0.035	1	smarca5
0.042793	-1.3278	0.007	0.017	1	b4galt2
0.0430163	1.11995	0.027	0.013	1	rngtt
0.0433975	-1.01042	0.007	0.017	1	ttyh2
0.0437468	-0.644462	0.052	0.074	1	psmd7
0.0439397	1.02529	0.038	0.022	1	mrps14
0.0440264	-0.724686	0.031	0.048	1	ppp3r1b
0.0443241	0.37274	0.085	0.059	1	eif2s1b
0.04435	-1.58084	0.011	0.022	1	tcf7l1b
0.0444366	2.09469	0.017	0.007	1	maf1
0.0446142	-0.590584	0.078	0.103	1	ddx61
0.0447645	2.00046	0.017	0.007	1	tmem237b
0.0447656	-0.250233	0.837	0.813	1	NC-002333.4
0.0449434	-1.05626	0.022	0.037	1	ralgapa2
0.0451812	-1.16872	0.011	0.022	1	hspd1
0.0454738	1.58762	0.017	0.007	1	ctnnbl1
0.0455915	-1.11364	0.011	0.022	1	mtbl
0.0456327	-1.09645	0.011	0.022	1	camlg
0.0458805	1.2618	0.022	0.01	1	si:ch211-197h24.6
0.0466024	0.702865	0.033	0.018	1	bcl11aa
0.0466058	0.504635	0.093	0.067	1	psmb3
0.0466285	1.1894	0.017	0.007	1	zmat5
0.0472615	-0.631148	0.034	0.053	1	si:dkeyp-69b9.6
0.0475025	-1.52419	0.005	0.013	1	ube2g2
0.0475158	0.193352	0.227	0.186	1	rpl5b
0.0475599	-1.53199	0.005	0.013	1	il1rapl1a
0.0476874	-0.280201	0.255	0.294	1	sumo2b
0.0477324	-1.85445	0.005	0.013	1	si:ch211-166g5.4
0.047877	0.113287	0.745	0.682	1	rpl21
0.0479632	-1.41992	0.005	0.013	1	uvssa
0.0480039	-0.273163	0.171	0.203	1	islr2
0.048021	-1.39441	0.005	0.013	1	rabggtb
0.0480568	0.211965	0.187	0.152	1	ilf3b
0.0480789	-1.27178	0.005	0.013	1	arl8
0.0481052	-0.735063	0.024	0.039	1	ephb3a
0.0481082	-0.983295	0.017	0.03	1	rab35b
0.0481949	-1.33291	0.005	0.013	1	pcdh1g32
0.0483112	-1.42168	0.005	0.013	1	mrps5
0.0483112	-1.32389	0.005	0.013	1	osbpl2b
0.0483694	-0.946997	0.005	0.013	1	ccdc92
0.0483985	0.325264	0.106	0.079	1	dynlrb1
0.0485443	-1.13984	0.005	0.013	1	vps41
0.048596	-2.75061	0.003	0.01	1	klhl11
0.0486368	-0.943366	0.017	0.03	1	ube2q2
0.0486656	-2.11355	0.003	0.01	1	znf516
0.0487291	-1.28533	0.008	0.018	1	bloc1s6
0.048828	-1.36402	0.008	0.018	1	plekha6
0.0488371	-0.730576	0.005	0.013	1	tshz2
0.0488653	-0.757546	0.024	0.039	1	eif3i
0.0488747	-2.04306	0.003	0.01	1	kif26aa
0.0489445	-1.9328	0.003	0.01	1	eif4e2
0.0489445	-2.10173	0.003	0.01	1	herpud2
0.0490002	0.231519	0.238	0.198	1	cox4i1
0.0490145	-2.0837	0.003	0.01	1	lingo1b
0.0490145	-1.77619	0.003	0.01	1	abca3b
0.0490145	-1.93289	0.003	0.01	1	gdap1
0.0491546	-1.67581	0.003	0.01	1	vmp1
0.0492886	-0.36557	0.016	0.029	1	gpr27
0.0494169	0.308624	0.136	0.105	1	psmb1
0.0496582	0.370912	0.21	0.172	1	adcyap1b
0.0496754	-0.955178	0.008	0.018	1	wdr41
0.0497895	-1.27984	0.003	0.01	1	mbtd1
0.0498099	0.945544	0.025	0.012	1	sec62
0.0498679	0.354663	0.102	0.076	1	eif4ebp1
0.0499315	-1.04395	0.003	0.01	1	hadhab
0.0504842	-0.69553	0.008	0.018	1	pcdh2ab9
0.0505917	-0.654252	0.017	0.03	1	ing2
0.050738	0.629974	0.039	0.024	1	si:dkey-177p2.6
0.05146	0.895494	0.05	0.033	1	atp5md
0.0514678	1.37092	0.02	0.009	1	si:ch1073-335m2.2
0.0514951	0.119761	0.505	0.457	1	rpl12
0.0517241	0.522835	0.056	0.037	1	si:dkeyp-113d7.10
0.0517644	0.501233	0.074	0.052	1	si:dkey-19e4.5
0.051932	0.903544	0.047	0.03	1	dda1
0.0521702	-1.21815	0.013	0.025	1	mpnd
0.0523664	-0.762372	0.018	0.031	1	mpped1
0.0525086	0.701883	0.028	0.015	1	ndufs8a
0.0525315	1.14605	0.02	0.009	1	cactin
0.0529613	0.175904	0.288	0.239	1	rpl22l1
0.0532301	-0.825756	0.018	0.031	1	zc2hc1a
0.0532999	-0.674823	0.036	0.055	1	brd2a
0.0539492	0.377919	0.12	0.093	1	elmo1
0.0540142	-0.492694	0.041	0.061	1	eif3ha
0.0543657	1.16407	0.013	0.004	1	mtres1
0.0546876	1.28277	0.013	0.004	1	commd4
0.0547118	-0.542915	0.026	0.042	1	AP3B2
0.0551	-0.961603	0.009	0.019	1	CABZ01086611.1
0.0551084	1.17182	0.013	0.004	1	cdc37
0.0558436	1.10164	0.023	0.011	1	ppp2r1ba
0.0558824	2.59733	0.011	0.003	1	josd1
0.0558849	-1.65917	0.006	0.015	1	gabpa
0.0560237	1.36228	0.029	0.016	1	nsfl1c
0.0560998	2.22914	0.011	0.003	1	gnai2b
0.0560998	2.54963	0.011	0.003	1	tubgcp3
0.0560998	2.87218	0.011	0.003	1	spred3
0.0562224	0.13517	0.542	0.495	1	h3f3b.1
0.0563842	-1.89835	0.006	0.015	1	dpm3
0.0567611	-1.12002	0.006	0.015	1	sms
0.0567962	0.376959	0.156	0.125	1	mab21l2
0.056903	1.51202	0.011	0.003	1	txnl4b
0.056903	1.55799	0.011	0.003	1	tnfrsf21
0.0569765	1.47783	0.011	0.003	1	pbxip1a
0.0572036	-1.34786	0.006	0.015	1	si:dkey-217d24.6
0.0572062	-1.05586	0.014	0.026	1	cul3a
0.0572519	-0.904775	0.014	0.026	1	C6H3orf18
0.057267	-1.1534	0.006	0.015	1	si:ch211-162e15.3
0.0574258	-1.02346	0.006	0.015	1	ZNF276
0.0575598	-0.365463	0.056	0.079	1	pou3f3b
0.0576183	-0.863204	0.014	0.026	1	sfxn5b
0.0584637	0.629571	0.04	0.025	1	LEPROTL1
0.0586128	-0.980696	0.014	0.026	1	rims1a
0.0586516	1.43757	0.018	0.008	1	arpp19b
0.0588431	0.460766	0.023	0.011	1	UBL4A
0.0589065	1.13728	0.018	0.008	1	snu13b
0.0590484	1.1154	0.018	0.008	1	znf384l
0.0592675	-0.8603	0.033	0.051	1	atp1b3a
0.0593815	-0.764796	0.033	0.051	1	cnot6a
0.0594144	-1.26711	0.01	0.02	1	eipr1
0.059486	0.849052	0.029	0.016	1	psmc3
0.0595766	-1.47109	0.01	0.02	1	cdkn1d
0.059653	-0.486806	0.098	0.125	1	thsd7aa
0.0597265	0.727213	0.071	0.051	1	znf865
0.0598819	-0.659268	0.014	0.026	1	snrpb2
0.0603588	-0.876772	0.022	0.036	1	mrps10
0.0603989	-0.758751	0.033	0.051	1	tgif1
0.0606139	-0.175376	0.468	0.488	1	nova2
0.0606374	-0.265124	0.071	0.095	1	tet3
0.0606384	0.269954	0.113	0.086	1	bud31
0.061259	0.800209	0.038	0.024	1	gatad2b
0.0615528	-0.69119	0.01	0.02	1	nnt
0.0617199	-0.877405	0.01	0.02	1	tm9sf2
0.0618873	-0.901809	0.01	0.02	1	mrpl35
0.0620832	-0.843	0.01	0.02	1	dgcr2
0.0621112	-0.603922	0.01	0.02	1	csnk1g1
0.0624581	-0.387461	0.048	0.068	1	dnaja2a
0.0626773	-1.90607	0.004	0.011	1	rfx1a
0.062757	-1.81424	0.004	0.011	1	idh1
0.0627798	0.349201	0.112	0.086	1	cnp
0.062822	-0.555855	0.015	0.027	1	atp1b3b
0.0630446	-0.857741	0.024	0.038	1	etfb
0.0632364	-1.44728	0.004	0.011	1	glulb
0.0632364	-1.78157	0.004	0.011	1	zranb1b
0.0633166	-1.38405	0.004	0.011	1	si:dkeyp-38g8.5
0.0634773	-1.38602	0.004	0.011	1	smg1
0.0635578	-1.23339	0.004	0.011	1	parp6a
0.0636383	-1.33452	0.004	0.011	1	slc7a3a
0.063849	-0.535907	0.033	0.051	1	tspan18b
0.0639613	-1.03493	0.004	0.011	1	retreg3
0.0639844	-0.450379	0.054	0.075	1	cotl1
0.0640581	-0.488824	0.015	0.027	1	lsm12a
0.06407	1.64728	0.016	0.007	1	si:ch211-216l23.2
0.0640768	0.375281	0.154	0.125	1	si:ch211-51e12.7
0.0641387	0.797931	0.038	0.024	1	znf503
0.0642768	0.515208	0.15	0.122	1	sem1
0.0651069	1.23812	0.024	0.012	1	tspan2a
0.0652092	0.562721	0.021	0.01	1	rassf2a
0.0652376	1.25798	0.024	0.012	1	prkar2aa
0.0652475	-1.27455	0.007	0.016	1	eef1da
0.0654496	-1.25102	0.007	0.016	1	hdlbpa
0.06572	-1.27807	0.007	0.016	1	etfa
0.0658161	-0.536965	0.024	0.038	1	nabp1a
0.0660047	1.27177	0.016	0.007	1	CABZ01046980.1
0.0661562	0.946081	0.027	0.015	1	pdzd11
0.0662707	1.24106	0.016	0.007	1	arf6a
0.0662911	-0.636003	0.024	0.038	1	sec61a1
0.0663373	1.13549	0.016	0.007	1	uchl1
0.0666606	0.547209	0.099	0.075	1	pomp
0.0667756	-0.779887	0.011	0.021	1	rabgap1
0.06687	0.119342	0.626	0.603	1	rps26l
0.0669198	-1.07352	0.017	0.029	1	dyrk1b
0.0669477	-0.887411	0.007	0.016	1	fzd8b
0.0669772	-0.910946	0.011	0.021	1	ift46
0.0672371	-0.820987	0.011	0.021	1	uqcrb
0.0674303	-0.782971	0.007	0.016	1	celf5a
0.0678696	0.921059	0.024	0.012	1	pbx1b
0.0682281	-0.576577	0.055	0.075	1	cyc1
0.0683846	0.842678	0.024	0.012	1	mrpl32
0.0687048	-0.576266	0.042	0.061	1	tmem178b
0.0690945	0.757484	0.024	0.012	1	setbp1
0.0694061	0.158868	0.389	0.346	1	rplp2
0.0694792	0.580402	0.024	0.012	1	rnf41
0.0695261	0.731874	0.066	0.047	1	rab11bb
0.0695721	0.658061	0.027	0.015	1	opa1
0.0701908	-0.592548	0.026	0.04	1	znf576.1
0.0702621	-0.425986	0.037	0.055	1	cadm4
0.0707525	0.491337	0.126	0.101	1	phf14
0.0713166	-0.9909	0.012	0.022	1	slc44a1b
0.0714103	2.00966	0.014	0.006	1	si:ch211-140b10.6
0.0719942	0.285679	0.109	0.085	1	si:ch211-195b15.8
0.072571	1.05005	0.019	0.009	1	ppp1r2
0.0726202	-0.816518	0.012	0.022	1	chst2a
0.0730262	1.18088	0.019	0.009	1	lrrn1
0.0730391	-0.825757	0.012	0.022	1	ankhd1
0.0731019	1.43107	0.014	0.006	1	ubr3
0.0734838	0.991243	0.019	0.009	1	etnk1
0.0735688	1.21816	0.014	0.006	1	ca16b
0.073812	1.07532	0.019	0.009	1	ptk7a
0.0738186	0.119109	0.652	0.6	1	rps25
0.0738815	0.689907	0.014	0.006	1	srpk3
0.073975	-1.13901	0.008	0.017	1	si:ch73-299h12.6
0.0740464	-1.35098	0.008	0.017	1	maml3
0.0742433	-0.757212	0.033	0.049	1	anp32e
0.0744	0.229914	0.214	0.18	1	eif3m
0.0745817	1.33453	0.022	0.011	1	rgs9b
0.0746732	1.31952	0.022	0.011	1	gsk3ab
0.0750511	-0.853692	0.008	0.017	1	zgc:153615
0.0751873	0.731291	0.033	0.02	1	got2b
0.0753723	-0.248724	0.469	0.477	1	gpm6aa
0.076003	-1.6043	0.005	0.012	1	plcg1
0.0761339	-1.54674	0.005	0.012	1	cxxc1b
0.0762741	-0.987842	0.013	0.024	1	ubtd2
0.0764841	-1.37369	0.005	0.012	1	cyp20a1
0.0768356	-1.193	0.005	0.012	1	gsna
0.0768359	0.983224	0.022	0.011	1	ezrb
0.077082	-0.72022	0.019	0.031	1	cnot1
0.0771001	-0.803559	0.005	0.012	1	epn1
0.077321	-0.881781	0.005	0.012	1	hs6st2
0.0780761	-0.526261	0.005	0.012	1	ube2f
0.0783818	0.405237	0.1	0.077	1	pop7
0.0785224	0.728081	0.025	0.013	1	aurkaip1
0.0785689	0.701681	0.04	0.026	1	rybpb
0.0788109	-0.664809	0.013	0.024	1	zgc:158291
0.0788373	2.08036	0.012	0.004	1	abca1a
0.0788895	-0.357899	0.097	0.12	1	si:dkey-67c22.2
0.0789272	2.00287	0.012	0.004	1	myo6a
0.0790172	2.34374	0.012	0.004	1	ak2
0.079087	0.869701	0.025	0.013	1	polr2a
0.0791784	-0.720215	0.021	0.034	1	si:dkeyp-113d7.1
0.0792426	1.7454	0.012	0.004	1	bcorl1
0.0793781	1.77699	0.012	0.004	1	mosmob
0.0794869	0.399383	0.099	0.075	1	tbcb
0.0797404	1.25408	0.012	0.004	1	tent4b
0.0801951	1.56474	0.012	0.004	1	oprl1
0.0802791	-0.333154	0.055	0.075	1	clk4a
0.0802863	1.50915	0.012	0.004	1	tom1l2
0.0804198	0.946463	0.041	0.027	1	ttyh3b
0.0804381	-1.44411	0.009	0.018	1	gria1a
0.080469	1.3056	0.012	0.004	1	si:ch211-154o6.2
0.080469	1.36627	0.012	0.004	1	ikzf5
0.0804847	1.99265	0.017	0.008	1	mrpl45
0.080577	0.200943	0.222	0.187	1	seta
0.0806519	0.772587	0.012	0.004	1	crebrf
0.0809254	-0.254411	0.104	0.13	1	cct5
0.0810189	1.04314	0.012	0.004	1	psme4b
0.0814334	1.10707	0.012	0.004	1	rbm15
0.0816618	-0.512732	0.033	0.049	1	arnt2
0.0818963	-0.679139	0.033	0.049	1	skia
0.0819546	0.452722	0.076	0.056	1	ssr4
0.0819921	1.25764	0.017	0.008	1	prkx
0.0820298	-0.30969	0.167	0.196	1	ywhaz
0.0821191	0.188023	0.24	0.203	1	cbx3a
0.0821378	-1.09674	0.009	0.018	1	tomm20a
0.0823753	-0.355725	0.06	0.081	1	CU467822.2
0.0825042	-0.321618	0.055	0.075	1	dpy30
0.0826014	0.734205	0.017	0.008	1	sf3b3
0.0828356	1.18829	0.032	0.019	1	os9
0.0829556	-0.441491	0.033	0.048	1	wdr83os
0.083262	-0.825843	0.009	0.018	1	g3bp1
0.0832734	-0.898886	0.015	0.026	1	sf3b4
0.0835163	-0.662862	0.054	0.073	1	gpr85
0.0836016	-0.598309	0.009	0.018	1	nmt2
0.0838731	-0.332521	0.014	0.025	1	lhfpl3
0.0841854	0.220623	0.294	0.253	1	ran
0.0841976	-0.99648	0.015	0.026	1	rgs7a
0.0847431	2.64242	0.01	0.003	1	eef1akmt2
0.0853376	1.26568	0.029	0.017	1	bccip
0.0856985	2.04317	0.01	0.003	1	si:ch211-196p9.1
0.0861259	1.75705	0.01	0.003	1	srpra
0.0863402	1.68964	0.01	0.003	1	tmem242
0.0867246	0.601125	0.049	0.034	1	psmd12
0.0869902	0.476054	0.032	0.019	1	ebf2
0.0870996	-0.164779	0.62	0.623	1	actb2
0.0871236	0.361064	0.1	0.077	1	mcl1a
0.0871791	-0.641219	0.015	0.026	1	mycla
0.0872018	0.897583	0.01	0.003	1	hs6st1a
0.0872653	-0.167928	0.643	0.642	1	cirbpb
0.0878909	-1.41355	0.006	0.013	1	golga3
0.0879332	0.57496	0.073	0.054	1	ndufa5
0.087991	-0.360773	0.034	0.051	1	brd9
0.0880419	-0.250143	0.015	0.026	1	tcf20
0.0883549	-1.56738	0.006	0.013	1	mxd1
0.0884479	-1.19792	0.006	0.013	1	eif2b3
0.0885579	0.99978	0.023	0.012	1	nedd8l
0.0887946	-0.886634	0.01	0.019	1	nrp2b
0.0888306	1.1071	0.023	0.012	1	tlcd3ba
0.0889858	-0.962433	0.01	0.019	1	ccnl1b
0.0892408	1.07051	0.023	0.012	1	chmp5b
0.0892925	-0.824191	0.01	0.019	1	fzd3a
0.0897229	-0.533499	0.015	0.026	1	lrp8
0.0897411	-0.755657	0.016	0.027	1	ctsd
0.089977	0.629772	0.032	0.019	1	prpf6
0.0900659	0.903423	0.023	0.012	1	sox12
0.0902307	-0.779746	0.006	0.013	1	mrpl2
0.0903464	-1.06983	0.016	0.027	1	ythdf2
0.0905847	0.751289	0.023	0.012	1	C2H14orf119
0.0907047	-0.184015	0.006	0.013	1	jph1a
0.0908652	1.96903	0.015	0.007	1	lima1a
0.0911741	1.66834	0.015	0.007	1	march7.2
0.0915785	-0.405131	0.062	0.082	1	tcea1
0.0921034	-0.466816	0.045	0.063	1	kidins220b
0.0923735	1.34959	0.015	0.007	1	usp49
0.0924086	-0.811119	0.017	0.028	1	vamp4
0.0924086	-0.763199	0.017	0.028	1	ppp1cab
0.092465	0.49181	0.082	0.062	1	magoh
0.0924959	0.389396	0.068	0.049	1	med10
0.092824	0.23042	0.2	0.169	1	snrpf
0.0932263	0.677013	0.042	0.028	1	eif4e3
0.0935641	0.208571	0.366	0.33	1	hmgb2b
0.0938113	1.0836	0.015	0.007	1	tmed9
0.0940474	-0.238476	0.016	0.027	1	per3
0.0940521	-1.20278	0.011	0.02	1	prr18
0.0943913	0.376675	0.023	0.012	1	abracl
0.0944235	0.237871	0.067	0.048	1	fnbp4
0.0946652	0.380866	0.167	0.139	1	skp1
0.0949794	-0.770313	0.018	0.029	1	cstf2
0.0951389	-1.06028	0.011	0.02	1	scaf4b
0.0952156	-0.241687	0.116	0.141	1	igf1rb
0.095373	-0.95593	0.011	0.02	1	dync1i2a
0.0954331	-0.618862	0.017	0.028	1	scaf4a
0.0972308	0.443478	0.126	0.102	1	cct3
0.0974104	0.845378	0.047	0.033	1	ncbp2
0.0979796	-0.607784	0.011	0.02	1	acsl1a
0.0982933	-0.436912	0.075	0.095	1	crip2l
0.0990443	0.141137	0.323	0.277	1	hnrnpabb
0.0991448	-0.508025	0.018	0.029	1	trappc5
0.0991785	1.07935	0.018	0.009	1	micos13
0.0992022	-1.25511	0.007	0.015	1	pcdh2ab9.1
0.0993476	-1.2511	0.007	0.015	1	nelfb
0.0993476	-1.08603	0.007	0.015	1	lsm1
0.0999309	-1.07637	0.007	0.015	1	naxd
0.0999466	1.4092	0.018	0.009	1	si:ch211-276i12.11
0.100064	-0.320093	0.122	0.146	1	zswim5
0.100066	0.136292	0.566	0.521	1	rtn1a
0.100586	-1.00339	0.022	0.034	1	smarcb1a
0.100978	0.841572	0.018	0.009	1	tuba1b
0.10141	0.212567	0.018	0.009	1	prrg1
0.101795	-0.680605	0.019	0.03	1	etf1b
0.101796	-0.666389	0.007	0.015	1	slc40a1
0.101992	-0.567449	0.019	0.03	1	zgc:56304
0.102366	0.472	0.018	0.009	1	rtn3
0.102464	-0.39055	0.031	0.045	1	ammecr1
0.102489	-0.782841	0.012	0.021	1	selenou1a
0.102569	-0.621302	0.012	0.021	1	rab6a
0.102692	-1.79941	0.004	0.01	1	cnih2
0.102803	0.846041	0.027	0.016	1	sdhc
0.102935	0.621328	0.018	0.009	1	nt5c2b
0.102939	-1.65323	0.004	0.01	1	nfyc
0.102939	-1.29813	0.004	0.01	1	lysmd3
0.102995	0.596604	0.059	0.043	1	pde4ba
0.103063	-1.28957	0.004	0.01	1	chid1
0.103187	-1.16677	0.004	0.01	1	zgc:110269
0.103187	-1.76002	0.004	0.01	1	pom121
0.103207	-0.715519	0.02	0.031	1	pcdh1g9
0.10331	-0.958146	0.004	0.01	1	alg11
0.10331	-1.45368	0.004	0.01	1	trim36
0.103324	-0.140724	0.203	0.232	1	id2a
0.103434	-1.31349	0.004	0.01	1	CABZ01050280.1
0.103434	-1.16747	0.004	0.01	1	RNF122
0.103558	-1.37245	0.004	0.01	1	metap1
0.103663	-0.7671	0.02	0.031	1	si:ch211-276c2.4
0.103682	-1.04675	0.004	0.01	1	si:ch73-233f7.3
0.103692	1.98271	0.013	0.006	1	aph1b
0.103807	-0.996465	0.004	0.01	1	mau2
0.103931	-1.05397	0.004	0.01	1	nrxn3b
0.104056	-1.0862	0.004	0.01	1	slc38a3a
0.104275	1.58106	0.013	0.006	1	smu1a
0.104305	-0.747906	0.004	0.01	1	mcfd2
0.104367	-0.94699	0.004	0.01	1	becn1
0.10443	-0.877853	0.004	0.01	1	sowahcb
0.104474	-1.19454	0.013	0.022	1	rnd1b
0.104541	1.39361	0.013	0.006	1	tmem170a
0.104691	0.619551	0.055	0.039	1	emc2
0.104987	-0.663873	0.013	0.022	1	srp54
0.105181	1.3034	0.013	0.006	1	tsn
0.105452	0.187157	0.283	0.248	1	ppiaa
0.10561	-0.352059	0.053	0.071	1	rfxap
0.105733	-0.384771	0.012	0.021	1	mrpl28
0.105824	1.06221	0.013	0.006	1	znf142
0.106363	-0.501112	0.089	0.11	1	rcc2
0.10658	-0.921776	0.013	0.022	1	elfn1b
0.106814	0.630795	0.033	0.021	1	coa6
0.106901	-0.962627	0.013	0.022	1	nck1b
0.107119	0.75358	0.013	0.006	1	lrp1ab
0.107506	0.441825	0.113	0.091	1	atp5mf
0.107638	-1.90049	0.008	0.016	1	sipa1l2
0.108396	0.342221	0.062	0.045	1	vapb
0.108627	-1.6221	0.008	0.016	1	atp6ap1la
0.109331	-0.674443	0.013	0.022	1	emc4
0.109405	-0.474789	0.039	0.055	1	ptenb
0.109425	-0.622922	0.022	0.034	1	foxo3a
0.109795	0.101947	0.354	0.309	1	serbp1a
0.109824	-1.06412	0.008	0.016	1	lpgat1
0.109824	-1.19841	0.008	0.016	1	pcdh1g14
0.109975	-1.26385	0.008	0.016	1	ndufaf2
0.110075	-1.09045	0.008	0.016	1	gmppb
0.110452	0.348467	0.047	0.033	1	tmem50a
0.110922	-0.843724	0.026	0.038	1	cfdp1
0.111133	-0.723248	0.008	0.016	1	robo2
0.111133	-0.88763	0.008	0.016	1	sh3gl3a
0.111176	0.697107	0.031	0.019	1	hgs
0.111256	-0.206666	0.162	0.187	1	hnrnpa1b
0.11128	0.299226	0.103	0.082	1	atp5pd
0.111436	-0.941363	0.008	0.016	1	rmnd5b
0.111639	-0.731942	0.008	0.016	1	dclre1b
0.111954	0.712897	0.041	0.028	1	fam49al
0.111969	-0.262889	0.143	0.167	1	mt-nd4
0.111975	0.259269	0.08	0.061	1	atp5if1b
0.112621	1.62069	0.016	0.008	1	ccnjl
0.113036	0.274076	0.095	0.073	1	dad1
0.113272	-0.430835	0.008	0.016	1	ncoa6
0.113446	-0.694277	0.025	0.037	1	chd1
0.114186	-0.32129	0.055	0.073	1	soga1
0.114222	0.505231	0.061	0.045	1	eif5b
0.114519	0.901662	0.038	0.026	1	CSRNP3
0.114803	-0.651179	0.026	0.038	1	ube2l3b
0.114837	1.14494	0.016	0.008	1	prpf8
0.115123	0.512959	0.064	0.047	1	SERP1
0.115144	0.885567	0.038	0.026	1	ndufs2
0.115191	0.277213	0.151	0.123	1	selenow1
0.115578	-0.283918	0.039	0.055	1	grb2b
0.115902	0.240292	0.121	0.098	1	serf2
0.116516	-0.548379	0.024	0.036	1	mbd3a
0.116556	0.935745	0.025	0.015	1	SMIM18
0.116697	-0.312018	0.04	0.056	1	ndufb2
0.116776	0.619957	0.045	0.031	1	uqcrc1
0.116914	-0.643263	0.029	0.042	1	mrpl11
0.116918	-0.210676	0.516	0.524	1	mt-co3
0.117005	1.57221	0.011	0.004	1	napgb
0.117242	0.638468	0.016	0.008	1	kdm6a
0.11726	1.39258	0.011	0.004	1	CU928117.1
0.117397	0.616602	0.016	0.008	1	si:ch73-71c20.5
0.117486	-0.576141	0.043	0.058	1	rsf1b.1
0.117738	-0.350497	0.129	0.152	1	tenm3
0.118541	1.2114	0.011	0.004	1	her6
0.118541	-1.61517	0.005	0.011	1	frmd4bb
0.118665	0.143222	0.403	0.356	1	marcksb
0.118738	-0.290907	0.05	0.067	1	rbfox2
0.118809	-0.922418	0.009	0.017	1	nfatc2ip
0.118861	-0.98165	0.009	0.017	1	slc16a9b
0.118959	-0.292132	0.024	0.036	1	akirin1
0.118976	0.803206	0.019	0.01	1	spag7
0.119333	-0.502766	0.015	0.025	1	fbrsl1
0.119444	0.880724	0.011	0.004	1	nupr1b
0.119444	-1.502	0.005	0.011	1	cisd1
0.119573	0.515191	0.011	0.004	1	lamtor3
0.119782	-0.793059	0.009	0.017	1	rad23b
0.119879	0.158613	0.405	0.37	1	rpl34
0.119962	-1.50442	0.005	0.011	1	cdk6
0.119962	0.721779	0.011	0.004	1	mpi
0.120092	-1.5136	0.005	0.011	1	bicra
0.120092	-1.37214	0.005	0.011	1	mapk14b
0.120222	-1.48713	0.005	0.011	1	arntl2
0.120285	0.692064	0.022	0.012	1	ubqln4
0.120352	-1.36328	0.005	0.011	1	morc3a
0.120482	-1.2661	0.005	0.011	1	rorb
0.12071	-0.715933	0.009	0.017	1	dnajc2
0.120788	-0.509367	0.015	0.025	1	laptm4a
0.120874	-1.36173	0.005	0.011	1	cldnd1a
0.121004	-1.15444	0.005	0.011	1	usp39
0.121123	-0.391626	0.015	0.025	1	ube4b
0.121266	-1.23286	0.005	0.011	1	tnpo1
0.121266	-1.05895	0.005	0.011	1	rbpja
0.121397	-1.03538	0.005	0.011	1	mta1
0.121438	0.844991	0.032	0.02	1	golgb1
0.121448	0.563291	0.025	0.015	1	srfbp1
0.121781	-0.786255	0.016	0.026	1	arid5b
0.121798	-0.583857	0.033	0.047	1	pip4p1a
0.121994	-0.269938	0.074	0.094	1	adam22
0.122053	-0.816116	0.005	0.011	1	DISP3
0.122185	-0.851809	0.005	0.011	1	rnf144ab
0.122227	-0.60903	0.034	0.048	1	selenof
0.122414	0.662091	0.022	0.012	1	kat6a
0.122821	0.762549	0.032	0.02	1	mycb
0.122845	-0.789362	0.005	0.011	1	lgr4
0.12351	0.453215	0.096	0.076	1	kdm4b
0.124322	-0.589001	0.03	0.043	1	tax1bp1b
0.125304	-0.496583	0.016	0.026	1	zgc:175214
0.126212	0.359805	0.022	0.012	1	mrps18c
0.12622	-0.640862	0.017	0.027	1	kansl1a
0.126374	-0.645251	0.042	0.057	1	eif3c
0.126905	-0.112999	0.707	0.714	1	si:ch211-222l21.1
0.127128	-0.711733	0.017	0.027	1	CU633762.1
0.127155	0.54311	0.06	0.045	1	tra2a
0.127538	-0.911951	0.01	0.018	1	sec63
0.127554	-0.751683	0.018	0.028	1	adnpa
0.127733	0.133747	0.452	0.411	1	btf3
0.127734	0.363818	0.066	0.049	1	elob.1
0.127746	-0.559485	0.01	0.018	1	fkbp3
0.127849	-0.811788	0.01	0.018	1	tada2a
0.12807	0.618538	0.029	0.018	1	ptprsa.1
0.12902	-0.611903	0.018	0.028	1	amer2
0.129388	-0.746665	0.018	0.028	1	cdc26
0.129429	-0.626082	0.018	0.028	1	ccdc25
0.130016	1.45385	0.014	0.007	1	rad54l2
0.130301	-0.627648	0.017	0.027	1	axin2
0.130668	-0.56785	0.037	0.052	1	rerea
0.13106	0.652979	0.039	0.027	1	eno1a
0.131092	-0.24704	0.149	0.173	1	mt-nd1
0.131099	1.06124	0.014	0.007	1	epdr1
0.13111	0.165628	0.334	0.296	1	zc4h2
0.131201	0.405412	0.086	0.067	1	ss18
0.13195	1.70369	0.017	0.009	1	arl5a
0.132249	0.843394	0.014	0.007	1	pet100
0.132249	1.20123	0.014	0.007	1	KHDRBS3
0.132827	-0.970902	0.011	0.019	1	rnd1a
0.133034	0.539248	0.026	0.016	1	DOCK4
0.133401	-0.600358	0.019	0.029	1	sae1
0.133417	0.312273	0.063	0.047	1	hdgfl2
0.133451	-0.622997	0.018	0.028	1	irf2a
0.133705	0.973359	0.023	0.013	1	pcdh1a
0.13384	-0.935979	0.02	0.03	1	cab39l
0.13415	-0.249453	0.072	0.091	1	cdh2
0.134201	-1.91916	0.006	0.012	1	ralgps2
0.134734	-1.59108	0.006	0.012	1	setd3
0.135008	-1.14379	0.011	0.019	1	si:ch211-117c9.5
0.135112	-0.915181	0.011	0.019	1	cars1
0.135263	0.952629	0.02	0.011	1	mapre3b
0.135273	-0.855464	0.022	0.033	1	tomm70a
0.135537	-1.29254	0.006	0.012	1	phf20l1
0.135846	-0.673234	0.011	0.019	1	ralgapa1
0.13594	-1.27069	0.006	0.012	1	ica1
0.136161	-0.807223	0.011	0.019	1	si:dkey-35i13.1
0.136209	-0.973991	0.006	0.012	1	cygb2
0.136209	-1.42887	0.006	0.012	1	ppp2r5cb
0.136209	-0.936666	0.006	0.012	1	tsc22d2
0.136344	-1.09414	0.006	0.012	1	rnmt
0.136344	-1.10875	0.006	0.012	1	gna11a
0.136349	0.99929	0.017	0.009	1	dgcr6
0.136367	-0.368772	0.041	0.056	1	sinhcafl
0.136464	-0.366493	0.019	0.029	1	kat7b
0.136479	-0.865742	0.006	0.012	1	apba2a
0.136572	0.948916	0.017	0.009	1	dbnlb
0.136603	-0.290465	0.112	0.135	1	serinc1
0.136614	-1.16354	0.006	0.012	1	mysm1
0.137005	-0.707811	0.011	0.019	1	CR974456.1
0.13713	1.07673	0.017	0.009	1	lig3
0.13729	-0.61869	0.006	0.012	1	prps1a
0.137701	0.651242	0.023	0.013	1	kifap3b
0.13781	0.776008	0.02	0.011	1	pho
0.137934	-0.433431	0.079	0.097	1	sf3b2
0.137939	0.821751	0.023	0.013	1	eif2s1a
0.138221	0.486695	0.02	0.011	1	cnot3a
0.138251	0.588586	0.052	0.038	1	CABZ01044053.1
0.138376	1.0836	0.02	0.011	1	rpl7l1
0.139213	-0.691525	0.021	0.031	1	eif4g1a
0.139253	0.681363	0.02	0.011	1	rexo1
0.139259	-0.407011	0.04	0.055	1	robo1
0.139783	-0.520679	0.021	0.031	1	tiparp
0.140187	-1.07557	0.012	0.02	1	dnajc6
0.140551	-1.21594	0.012	0.02	1	nr3c1
0.140689	0.496686	0.017	0.009	1	polr2c
0.14083	0.333798	0.047	0.034	1	tob1a
0.141558	0.229327	0.107	0.086	1	tomm20b
0.141582	-0.24316	0.051	0.067	1	palm1b
0.141649	-0.743343	0.012	0.02	1	pcmt
0.141825	0.252086	0.081	0.063	1	sf3b1
0.142161	0.896132	0.033	0.022	1	mical3a
0.142279	-0.797736	0.012	0.02	1	MZT1
0.143352	0.255187	0.023	0.013	1	cacybp
0.143866	-0.788643	0.026	0.037	1	st6gal2a
0.143871	-0.30548	0.042	0.057	1	nlk1
0.143942	-0.180638	0.15	0.174	1	tfap2b
0.144448	-0.632504	0.012	0.02	1	parp12b
0.144502	0.480089	0.03	0.019	1	c1qbp
0.144545	0.62496	0.03	0.019	1	usp8
0.146392	0.326344	0.095	0.075	1	ube2e1
0.146661	-0.544626	0.126	0.147	1	pou4f2
0.147181	-0.188953	0.012	0.02	1	si:dkey-70p6.1
0.147412	-1.35979	0.007	0.013	1	ppm1ab
0.147522	-0.61792	0.026	0.037	1	nfia
0.147739	-0.677318	0.013	0.021	1	rbbp5
0.147751	-1.22083	0.007	0.013	1	hikeshi
0.147771	0.753551	0.037	0.026	1	nktr
0.147872	-0.390422	0.026	0.037	1	rab5ab
0.147964	0.873336	0.024	0.015	1	tars1
0.148294	-1.19725	0.007	0.013	1	sugt1
0.148468	0.357045	0.056	0.042	1	anp32b
0.148586	-0.185421	0.022	0.033	1	zgc:113208
0.1487	0.480052	0.033	0.022	1	rwdd1
0.148709	0.327169	0.106	0.086	1	lypd6
0.148975	-0.979873	0.007	0.013	1	shoc2
0.149044	-0.998961	0.007	0.013	1	mdn1
0.149473	1.6485	0.012	0.006	1	egr1
0.149553	0.625675	0.054	0.04	1	pcf11
0.149796	-0.930897	0.007	0.013	1	znf207a
0.149796	-0.877773	0.007	0.013	1	si:ch73-60h1.1
0.149902	-0.667058	0.013	0.021	1	ciapin1
0.149907	1.20578	0.012	0.006	1	mlx
0.150019	-0.937274	0.014	0.022	1	dhrs12
0.150071	-0.941729	0.007	0.013	1	rnf25
0.150144	-0.164079	0.021	0.031	1	kansl1b
0.150174	0.399862	0.099	0.08	1	snrpd3l
0.150342	1.00025	0.012	0.006	1	mad2l2
0.150621	-0.635218	0.007	0.013	1	myo5aa
0.150633	1.4005	0.012	0.006	1	nsrp1
0.150827	-0.833423	0.007	0.013	1	CU633745.1
0.150924	0.717658	0.012	0.006	1	si:ch211-191d2.2
0.151034	-0.531355	0.007	0.013	1	bcr
0.151143	0.886848	0.012	0.006	1	prdx6
0.151172	-0.853014	0.007	0.013	1	fam110b
0.151371	-0.332216	0.065	0.082	1	psma8
0.151713	-0.419619	0.013	0.021	1	tenm1
0.152034	0.393838	0.033	0.022	1	get4
0.15209	-0.863328	0.014	0.022	1	rpf1
0.152459	-0.493404	0.027	0.038	1	grk4
0.152533	0.642885	0.012	0.006	1	fam210aa
0.15268	0.397838	0.012	0.006	1	irx6a
0.152697	-0.316828	0.007	0.013	1	tbc1d30
0.152836	0.123705	0.007	0.013	1	si:dkeyp-84f3.5
0.153216	0.625466	0.024	0.015	1	bahcc1a
0.15376	0.327688	0.13	0.109	1	maptb
0.153974	1.12724	0.021	0.012	1	sh3bp5la
0.154803	0.153076	0.081	0.064	1	fundc1
0.155031	0.730188	0.031	0.02	1	mapk10
0.155041	-0.551683	0.028	0.039	1	atf4a
0.155134	0.653297	0.024	0.015	1	lrrc47
0.155262	-0.505475	0.027	0.038	1	rab1ba
0.156597	1.24483	0.015	0.008	1	anapc15
0.156698	0.828151	0.021	0.012	1	med27
0.156954	-0.750967	0.015	0.024	1	si:ch211-13c6.2
0.156993	1.24406	0.015	0.008	1	nol4la
0.157317	0.419073	0.063	0.048	1	kras
0.157575	0.248455	0.277	0.251	1	zgc:153409
0.157888	-0.612052	0.032	0.044	1	slc38a2
0.158028	-1.22981	0.008	0.015	1	b4galnt4a
0.15859	-0.386393	0.028	0.039	1	cdc42ep4a
0.158751	-0.619667	0.032	0.044	1	ncam1a
0.1592	0.785972	0.018	0.01	1	dtnbp1a
0.159415	0.50016	0.077	0.061	1	tmed7
0.159665	-1.08045	0.008	0.015	1	LO017938.1
0.159734	-1.16012	0.008	0.015	1	rpa3
0.159958	-0.47172	0.033	0.046	1	sdhb
0.160229	0.833984	0.018	0.01	1	clul1
0.160351	-1.00165	0.008	0.015	1	kif3ca
0.160351	-1.31244	0.008	0.015	1	dhx36
0.160532	0.527914	0.018	0.01	1	impa1
0.160593	0.774034	0.018	0.01	1	smarcd3b
0.160836	0.457056	0.018	0.01	1	chga
0.160839	-0.298641	0.031	0.043	1	brd8
0.161028	0.243209	0.109	0.09	1	atp2b1a
0.161338	-0.663452	0.016	0.025	1	srpk1a
0.161899	-0.166333	0.026	0.037	1	rab6ba
0.162353	-0.984678	0.008	0.015	1	ube2l3a
0.162422	-0.732312	0.008	0.015	1	prkar1ab
0.162439	-0.330923	0.033	0.046	1	psmc4
0.162561	-0.656545	0.008	0.015	1	st7
0.162824	0.321085	0.128	0.108	1	atp5pf
0.162826	0.553883	0.034	0.024	1	erfl1
0.163285	-0.392437	0.039	0.053	1	hnrnpd
0.163675	-0.682039	0.008	0.015	1	mt-nd4l
0.163746	-0.276478	0.062	0.079	1	eif3ba
0.164094	-0.504323	0.008	0.015	1	crsp7
0.164194	0.200098	0.138	0.117	1	gapdhs
0.164234	-0.505844	0.008	0.015	1	cbx8a
0.164243	-0.754857	0.016	0.025	1	mapk11
0.164269	0.123915	0.018	0.01	1	si:ch73-119p20.1
0.164444	-0.503125	0.008	0.015	1	psmg1
0.164621	-0.829854	0.017	0.026	1	pcyt2
0.164794	-0.494398	0.008	0.015	1	mtmr1a
0.164876	-0.643979	0.017	0.026	1	rbm17
0.164976	-0.580755	0.016	0.025	1	pank2
0.165339	0.347582	0.038	0.027	1	nasp
0.165349	0.233685	0.053	0.039	1	ap3s2
0.16538	-0.367236	0.061	0.077	1	auts2a
0.165532	0.148846	0.108	0.088	1	eif3k
0.166015	-0.369104	0.035	0.048	1	wtap
0.16606	-0.343691	0.008	0.015	1	med13a
0.166168	-0.33748	0.032	0.044	1	sox4b
0.16843	-0.567869	0.017	0.026	1	aldocb
0.168509	0.291223	0.058	0.044	1	hnrnpul1l
0.16864	0.802158	0.025	0.016	1	pagr1
0.168897	-0.628122	0.017	0.026	1	mapta
0.168928	-0.32318	0.037	0.051	1	zgc:158564
0.169293	-0.314316	0.057	0.073	1	rtn4b
0.169314	-0.597801	0.017	0.026	1	purba
0.169418	-0.599849	0.017	0.026	1	tp53inp1
0.169736	1.6997	0.01	0.004	1	rfc3
0.169791	-0.862241	0.021	0.03	1	cxxc1a
0.170087	1.51422	0.01	0.004	1	smurf2
0.170087	1.35744	0.01	0.004	1	insra
0.170114	0.276617	0.042	0.03	1	ndufb5
0.170263	1.72909	0.01	0.004	1	si:dkey-191g9.7
0.170263	1.62806	0.01	0.004	1	phpt1
0.170366	-0.841938	0.018	0.027	1	ctbp2a
0.170852	0.281398	0.144	0.123	1	sub1a
0.170895	0.415741	0.05	0.037	1	itm2ba
0.170929	-0.674639	0.018	0.027	1	gtf2a1
0.170975	-0.775759	0.009	0.016	1	BMERB1
0.171044	-0.941898	0.009	0.016	1	ddt
0.171143	1.2662	0.01	0.004	1	nhlh2
0.171231	1.32322	0.01	0.004	1	hivep2a
0.171263	1.12789	0.022	0.013	1	arpc5la
0.171307	0.469717	0.043	0.031	1	si:dkeyp-72g9.4
0.171423	-0.296268	0.055	0.071	1	znf609b
0.171627	-0.267672	0.04	0.054	1	man2a2
0.17185	1.1832	0.01	0.004	1	gtf3c2
0.17185	1.30541	0.01	0.004	1	msl1b
0.171919	0.412465	0.032	0.021	1	CU639469.1
0.171943	-0.827227	0.009	0.016	1	psme3
0.171979	0.643042	0.025	0.016	1	bap1
0.172214	-0.644676	0.018	0.027	1	mrps24
0.172428	-0.792058	0.009	0.016	1	nkiras2
0.172914	0.621795	0.01	0.004	1	rprd2a
0.173192	-0.513922	0.009	0.016	1	si:ch211-117k10.3
0.173228	-0.237068	0.034	0.047	1	ebf1b
0.17361	-0.691164	0.009	0.016	1	spoplb
0.17368	-0.529013	0.009	0.016	1	sco1
0.173749	-0.480219	0.009	0.016	1	fdps
0.174151	-0.827637	0.02	0.029	1	pcbp4
0.175202	0.447792	0.039	0.028	1	brdt
0.176365	0.439328	0.047	0.035	1	psmd1
0.176952	-0.740575	0.02	0.029	1	znf318
0.176999	-1.20393	0.01	0.017	1	arl6
0.177338	-1.30775	0.01	0.017	1	ncln
0.17761	-1.0193	0.01	0.017	1	isoc1
0.17796	0.806427	0.029	0.019	1	commd3
0.178118	0.504697	0.035	0.025	1	dhx16
0.178162	-0.628567	0.02	0.029	1	zgc:114119
0.178668	0.571063	0.029	0.019	1	atf6
0.179525	0.229031	0.094	0.075	1	ppp2cb
0.180277	1.66251	0.013	0.007	1	tmem165
0.180277	1.57781	0.013	0.007	1	si:dkeyp-121d4.3
0.180348	-1.06161	0.01	0.017	1	rnf4
0.180447	0.614402	0.076	0.062	1	dock7
0.181224	1.30237	0.013	0.007	1	thap7
0.181314	-0.751539	0.01	0.017	1	fgfr1op2
0.181402	0.735764	0.019	0.011	1	ncor1
0.181521	-0.741606	0.01	0.017	1	calb2a
0.181658	0.149181	0.233	0.203	1	si:ch211-137a8.4
0.181699	0.573802	0.013	0.007	1	adgrb1b
0.182006	-0.712829	0.01	0.017	1	cnot8
0.182234	1.29514	0.016	0.009	1	smc1a
0.182283	-0.689283	0.01	0.017	1	sertad4
0.182491	-0.692114	0.01	0.017	1	BX936308.1
0.182943	1.36167	0.016	0.009	1	tp53bp1
0.183418	-0.810541	0.033	0.045	1	stox2b
0.183609	0.669074	0.013	0.007	1	mid1ip1l
0.183609	0.83433	0.013	0.007	1	dnlz
0.183785	-0.662724	0.027	0.037	1	ccnl1a
0.183999	-0.562533	0.023	0.033	1	mff
0.184177	-0.495202	0.021	0.03	1	mgst3b
0.184249	0.638975	0.013	0.007	1	grin2db
0.184298	-0.358357	0.061	0.076	1	pdia3
0.184366	0.965053	0.016	0.009	1	itm2cb
0.184439	-0.400073	0.104	0.121	1	ywhabb
0.18473	0.598356	0.013	0.007	1	rnf121
0.184852	0.333666	0.039	0.028	1	rab18a
0.184867	0.785769	0.016	0.009	1	akap6
0.185159	0.116675	0.059	0.045	1	slc7a6os
0.185223	0.54043	0.019	0.011	1	mrpl48
0.185228	-1.34734	0.005	0.01	1	si:dkey-31c13.1
0.185353	0.605419	0.019	0.011	1	dnmt3ba
0.185373	0.574113	0.013	0.007	1	sept8a
0.185602	-1.03224	0.005	0.01	1	stom
0.185699	-1.13447	0.011	0.018	1	scrt1a
0.185707	-0.306035	0.01	0.017	1	usp5
0.185801	-0.532117	0.022	0.031	1	copb2
0.186038	-1.11598	0.011	0.018	1	hnrnpa0l
0.186165	-1.11544	0.005	0.01	1	hdac6
0.186353	-1.4931	0.005	0.01	1	slc16a1b
0.186353	-1.26323	0.005	0.01	1	ap2m1b
0.186482	-0.440526	0.01	0.017	1	tmem107.1
0.186729	-1.17429	0.005	0.01	1	clic4
0.186796	-0.637832	0.023	0.033	1	tomm40l
0.186917	-1.00944	0.005	0.01	1	nlgn3b
0.186917	-0.668209	0.005	0.01	1	si:dkey-100n23.3
0.186917	-1.05746	0.005	0.01	1	apex2
0.186917	-1.24894	0.005	0.01	1	rabgap1l
0.186929	0.366895	0.048	0.036	1	zc3h18
0.187011	-0.92015	0.005	0.01	1	fam3a
0.187294	-0.874964	0.005	0.01	1	junba
0.187483	-0.802111	0.005	0.01	1	si:ch211-195d17.2
0.187859	0.757858	0.03	0.02	1	srrt
0.18805	-0.543582	0.005	0.01	1	tmem243b
0.188107	0.46583	0.016	0.009	1	nt5dc2
0.188161	0.442224	0.095	0.079	1	srsf9
0.188217	-0.643777	0.011	0.018	1	tanc2a
0.188308	0.285329	0.044	0.033	1	hnrnpk
0.188397	0.491538	0.016	0.009	1	adipor2
0.188998	-0.299669	0.005	0.01	1	abhd2a
0.189075	-0.445024	0.066	0.081	1	ilf2
0.189188	-0.541063	0.005	0.01	1	nsun2
0.189378	-0.642964	0.005	0.01	1	ptprga
0.189441	-0.478219	0.024	0.034	1	eif4g2a
0.189541	0.290734	0.119	0.101	1	ube2v1
0.189542	-0.430689	0.028	0.038	1	CR847566.1
0.189564	0.612437	0.03	0.02	1	si:ch211-198a12.6
0.19014	-0.245766	0.005	0.01	1	agpat2
0.190553	-0.547815	0.011	0.018	1	arl2
0.19116	-0.390059	0.024	0.034	1	slkb
0.191529	-0.415258	0.113	0.131	1	ywhae1
0.191533	0.329978	0.066	0.052	1	ssr2
0.191845	0.564171	0.045	0.034	1	tp53inp2
0.19197	-0.357668	0.098	0.114	1	ube2ib
0.192056	-0.387246	0.026	0.036	1	kif3a
0.192098	-0.180683	0.237	0.258	1	ywhag2
0.192265	-0.508444	0.034	0.046	1	hacd2
0.193325	0.617415	0.037	0.027	1	mrps33
0.193455	-0.430003	0.046	0.059	1	mpp2a
0.193916	-0.347567	0.082	0.099	1	fam133b
0.194166	-0.329883	0.026	0.036	1	atp2b3a
0.194518	-0.199879	0.011	0.018	1	taf5
0.194562	-0.455371	0.027	0.037	1	fnbp1l
0.194665	-0.555054	0.029	0.039	1	camk2g2
0.195097	0.651166	0.064	0.051	1	BX005003.1
0.19535	-0.492541	0.033	0.045	1	camta1b
0.195676	0.175547	0.241	0.213	1	nfil3-5
0.19619	-0.420165	0.031	0.042	1	arid4a
0.196357	-0.422837	0.03	0.04	1	fam219ab
0.196359	-0.502594	0.012	0.019	1	fgfr3
0.196557	-0.354412	0.029	0.039	1	micos10
0.196836	-0.607817	0.012	0.019	1	plxnb3
0.196905	-0.629197	0.012	0.019	1	phactr1
0.197157	0.163392	0.026	0.017	1	slc4a1ap
0.197178	-0.624568	0.012	0.019	1	asap1a
0.197178	-0.628601	0.012	0.019	1	txnl1
0.197315	-0.639609	0.012	0.019	1	smarcad1a
0.197455	0.447248	0.041	0.03	1	ndufs3
0.197689	0.98232	0.02	0.012	1	dnal1.1
0.198042	0.502676	0.023	0.015	1	vps35
0.198638	0.890216	0.031	0.021	1	gpatch11
0.199035	0.139542	0.275	0.245	1	rps18
0.199236	-0.697178	0.012	0.019	1	kdm5ba
0.199491	-0.375903	0.029	0.039	1	mapk6
0.199698	0.108687	0.167	0.143	1	rnasekb
0.199908	-0.456309	0.035	0.047	1	nbeaa
0.200002	0.142736	0.171	0.147	1	stx1b
0.200754	-0.287034	0.012	0.019	1	ypel3
0.200933	-1.02028	0.014	0.021	1	nptna
0.201089	-0.808354	0.013	0.02	1	lbr
0.201391	-0.490239	0.028	0.038	1	bsnb
0.201556	-1.29713	0.006	0.011	1	si:ch73-347e22.4
0.201628	-0.335581	0.036	0.048	1	ndfip1
0.201761	-0.774066	0.013	0.02	1	tmem131l
0.201761	-0.746073	0.013	0.02	1	usp19
0.201761	0.254447	0.027	0.018	1	usp7
0.20203	-0.711173	0.013	0.02	1	arih1
0.202212	-0.417691	0.012	0.019	1	si:ch73-269m14.2
0.202839	-0.832665	0.013	0.02	1	rnf165a
0.203038	0.519272	0.046	0.035	1	kifap3a
0.203109	-0.592184	0.013	0.02	1	tnikb
0.203238	-1.11357	0.006	0.011	1	si:dkey-210j14.4
0.203426	-1.25854	0.006	0.011	1	kctd10
0.203426	-1.34277	0.006	0.011	1	RIMS2
0.203536	0.356411	0.033	0.024	1	capza1a
0.203801	-1.19992	0.006	0.011	1	myh10
0.203989	-1.19137	0.006	0.011	1	gtf2ird1
0.204177	-1.27998	0.006	0.011	1	cbl
0.204291	0.472885	0.046	0.035	1	get1
0.204554	-0.695759	0.006	0.011	1	zdhhc5a
0.204554	-1.17148	0.006	0.011	1	tspan7
0.2047	-0.244962	0.041	0.054	1	kif1aa
0.204742	0.240804	0.067	0.053	1	phf5a
0.204742	-1.19856	0.006	0.011	1	zic1
0.204796	-0.727586	0.014	0.021	1	mapk8ip2
0.20493	-0.667775	0.006	0.011	1	aldh6a1
0.204959	0.24887	0.054	0.042	1	ndufa1
0.205308	-0.780931	0.006	0.011	1	sec22a
0.205451	-0.115626	0.025	0.035	1	metap2b
0.205686	-0.682294	0.006	0.011	1	serpini1
0.205898	0.448662	0.046	0.035	1	myca
0.206166	0.481976	0.02	0.012	1	zcrb1
0.20619	0.22004	0.042	0.031	1	psmc5
0.206302	-0.39892	0.031	0.042	1	hnrpkl
0.207203	-0.561501	0.006	0.011	1	dvl3a
0.207205	1.08947	0.017	0.01	1	bloc1s2
0.207604	0.617286	0.02	0.012	1	tnksb
0.207607	0.562027	0.027	0.018	1	chmp4bb
0.207869	-0.316283	0.006	0.011	1	acbd6
0.207869	2.15392	0.011	0.006	1	si:dkey-153k10.9
0.207931	-0.15946	0.378	0.396	1	tubb5
0.20826	-0.284884	0.039	0.052	1	fus
0.208704	1.19369	0.017	0.01	1	syt9a
0.209047	-0.578066	0.014	0.021	1	hivep1
0.20908	1.0639	0.017	0.01	1	ppp4cb
0.209589	1.93416	0.011	0.006	1	derl2
0.210165	1.58839	0.011	0.006	1	adka
0.210211	0.888814	0.017	0.01	1	acsl3b
0.210549	1.56016	0.011	0.006	1	si:ch73-367f21.4
0.210934	1.09718	0.011	0.006	1	usp14
0.211061	-0.512992	0.014	0.021	1	las1l
0.211169	-0.540005	0.064	0.077	1	ndufb4
0.211705	0.649772	0.011	0.006	1	cbln1
0.211705	1.15099	0.011	0.006	1	pam
0.211898	1.10584	0.011	0.006	1	fzd7a
0.212092	0.771999	0.011	0.006	1	memo1
0.212092	0.592756	0.011	0.006	1	nup58
0.212103	0.206083	0.071	0.056	1	eny2
0.212344	-0.226582	0.014	0.021	1	cetn3
0.212672	0.947926	0.011	0.006	1	dhx29
0.212672	0.86455	0.011	0.006	1	rabif
0.213173	0.709751	0.017	0.01	1	cblb
0.213254	0.724105	0.011	0.006	1	zdhhc9
0.213519	0.271221	0.06	0.047	1	nudt3b
0.213642	0.76584	0.011	0.006	1	exosc10
0.213997	1.1448	0.014	0.008	1	cox17
0.214253	0.923053	0.014	0.008	1	yy1b
0.214811	0.678437	0.011	0.006	1	fabp7a
0.215397	0.492542	0.011	0.006	1	bmi1a
0.215702	-0.605812	0.016	0.024	1	kpna3
0.215703	0.651031	0.014	0.008	1	noc2l
0.215888	0.229269	0.031	0.021	1	eif3jb
0.216299	0.373148	0.066	0.053	1	psma5
0.216302	0.713181	0.014	0.008	1	ufsp2
0.21635	-0.50196	0.016	0.024	1	cand1
0.216645	0.800593	0.014	0.008	1	akap17a
0.216817	0.750663	0.014	0.008	1	rbpjb
0.216921	0.19356	0.122	0.104	1	snrpd2
0.217129	-1.00974	0.016	0.024	1	patz1
0.217258	-0.998219	0.007	0.012	1	cbx2
0.217778	-0.368051	0.091	0.107	1	u2af2a
0.217849	0.342341	0.014	0.008	1	sptbn2
0.218042	-0.167581	0.118	0.137	1	fam168a
0.218091	0.406152	0.056	0.044	1	scrt1b
0.218123	-0.369487	0.015	0.022	1	adgrb3
0.218171	-0.142297	0.016	0.024	1	mt2
0.218215	-0.214651	0.068	0.083	1	pcbp2
0.218357	0.176289	0.031	0.021	1	mrpl20
0.218559	-0.17009	0.163	0.183	1	myt1la
0.218798	0.384211	0.014	0.008	1	cdc27
0.218935	-0.915216	0.019	0.027	1	ipo7
0.219063	0.554715	0.024	0.016	1	rnf111
0.219305	-0.774566	0.02	0.028	1	dctn5
0.219339	-0.633916	0.018	0.026	1	ufc1
0.220023	-0.38331	0.06	0.074	1	pak2b
0.220151	-0.259033	0.111	0.129	1	ndufb8
0.220199	-0.91122	0.02	0.028	1	enc1
0.220236	-0.464701	0.017	0.025	1	ogt.1.1
0.220242	-0.966848	0.007	0.012	1	ank1b
0.220429	-0.610511	0.007	0.012	1	rpgrb
0.220449	-0.8446	0.029	0.038	1	cep170aa
0.220477	0.594678	0.043	0.033	1	psma6a
0.220877	-0.621398	0.017	0.025	1	slc17a6a
0.221319	-0.416412	0.016	0.024	1	cdk5r2a
0.221519	-0.616132	0.017	0.025	1	rab41
0.221648	-0.698474	0.017	0.025	1	rcan3
0.221939	0.27251	0.097	0.081	1	fth1a
0.222216	-0.601839	0.007	0.012	1	spred2b
0.222499	-0.122884	0.007	0.012	1	ppil2
0.222545	-0.617148	0.036	0.047	1	slc3a2b
0.222571	0.149448	0.024	0.016	1	gpalpp1
0.222787	-0.744608	0.019	0.027	1	CAMK2N1
0.222837	0.436701	0.077	0.063	1	tle2a
0.222877	-0.278839	0.007	0.012	1	FO704772.2
0.223389	-0.370136	0.017	0.025	1	prelid1a
0.223711	-0.71204	0.019	0.027	1	cd9a
0.223727	-0.198719	0.098	0.114	1	eif1b
0.225068	0.150927	0.123	0.104	1	C7H4orf48
0.225344	-0.339737	0.065	0.08	1	sap18
0.226589	0.194197	0.07	0.056	1	si:rp71-45k5.4
0.22702	0.399776	0.048	0.037	1	polb
0.227064	0.369196	0.052	0.04	1	pde7a
0.22786	-1.14726	0.008	0.013	1	spryd7a
0.227873	0.261988	0.095	0.079	1	srsf4
0.228225	-1.39075	0.008	0.013	1	slco5a1a
0.228225	-1.36389	0.008	0.013	1	ccar1
0.22859	-0.959027	0.008	0.013	1	clasp1a
0.22876	-0.52925	0.018	0.026	1	atp6v1aa
0.228868	-0.241439	0.017	0.025	1	raph1b
0.229077	-0.2092	0.069	0.084	1	tshz1
0.229348	0.18394	0.073	0.058	1	ldb2a
0.229622	0.332053	0.09	0.075	1	dpysl2b
0.229871	-0.968075	0.008	0.013	1	gstm.1
0.231728	-0.559975	0.021	0.029	1	axin1
0.231747	-0.381284	0.02	0.028	1	sars1
0.23182	-0.364616	0.056	0.07	1	hunk
0.231895	-0.732111	0.008	0.013	1	si:ch211-214c7.4
0.232098	0.194669	0.056	0.044	1	usf1
0.232264	-0.840151	0.008	0.013	1	MEPCE
0.232264	-0.791949	0.008	0.013	1	gna11b
0.232449	-0.876623	0.008	0.013	1	tbcc
0.232622	-0.589585	0.022	0.03	1	clvs2
0.232634	-0.851961	0.008	0.013	1	ddb2
0.233157	-0.683956	0.024	0.033	1	rer1
0.233174	-0.506171	0.02	0.028	1	gtf2h5
0.233656	-0.294628	0.072	0.086	1	cited4b
0.233678	-0.396267	0.019	0.027	1	atp6v1d
0.233746	-0.668928	0.008	0.013	1	pogzb
0.233746	-0.749552	0.008	0.013	1	mpp6b
0.233796	-0.584936	0.02	0.028	1	tspan7b
0.233931	-0.576102	0.008	0.013	1	arl3b
0.233931	-0.478283	0.008	0.013	1	cap1
0.233931	-0.554238	0.008	0.013	1	si:zfos-943e10.1
0.233983	-0.322607	0.02	0.028	1	epc2
0.234117	-0.442408	0.008	0.013	1	hgsnat
0.234117	-0.546283	0.008	0.013	1	gspt1
0.234277	-0.68199	0.023	0.031	1	CTBP1
0.234303	-0.60376	0.008	0.013	1	sirt6
0.234527	0.407024	0.04	0.03	1	olfm2a
0.234675	-0.495206	0.008	0.013	1	ctps1a
0.234917	0.439694	0.049	0.038	1	smad2
0.235309	-0.537269	0.026	0.035	1	nkd1
0.235433	0.3854	0.048	0.037	1	ndufc2
0.235794	-0.481271	0.008	0.013	1	pdcd6ip
0.235897	0.245532	0.021	0.013	1	cnot3b
0.236341	-0.405851	0.042	0.054	1	nfasca
0.23636	-0.345401	0.02	0.028	1	bcas3
0.23655	-0.344116	0.047	0.059	1	brd1b
0.236673	0.604066	0.029	0.02	1	sult4a1
0.236701	-0.100545	0.085	0.102	1	rnf10
0.236777	0.631732	0.025	0.017	1	fto
0.237291	-0.516848	0.008	0.013	1	slc6a15
0.237488	-0.341487	0.037	0.048	1	ddx42
0.237538	-0.591434	0.029	0.038	1	zmiz1a
0.237661	-0.40326	0.022	0.03	1	ptpn5
0.237858	-1.19524	0.009	0.015	1	smarcd3a
0.238389	0.867882	0.018	0.011	1	mrpl36
0.238998	0.315096	0.078	0.064	1	atp5if1a
0.23901	-0.504457	0.026	0.035	1	mpped2
0.239069	0.472509	0.07	0.057	1	lsm3
0.239239	0.328597	0.044	0.034	1	mpc2
0.239856	-0.302542	0.216	0.232	1	si:dkey-56m19.5
0.240649	-0.427601	0.026	0.035	1	GNAZ
0.240671	-0.101269	0.149	0.169	1	gabarapb
0.240821	-0.329884	0.024	0.033	1	mrps6
0.241361	0.217261	0.07	0.056	1	stag2b
0.241462	-1.13147	0.009	0.015	1	zc3h11a
0.241462	-0.858808	0.009	0.015	1	atpaf1
0.24163	0.42369	0.029	0.02	1	ube2al
0.241643	-1.03268	0.009	0.015	1	nt5c3a
0.241734	-0.817046	0.009	0.015	1	stt3b
0.241734	-0.811646	0.009	0.015	1	gnl3
0.24176	-0.5084	0.04	0.052	1	npm1b
0.242006	-0.903109	0.009	0.015	1	tlcd4a
0.242028	-0.113602	0.275	0.299	1	hsp90aa1.2
0.242187	-0.932324	0.009	0.015	1	prpf39
0.243138	-0.381885	0.028	0.037	1	sprn
0.243178	0.128652	0.339	0.313	1	hmga1a
0.243187	-0.5342	0.009	0.015	1	ino80b
0.243278	-0.746	0.009	0.015	1	acadm
0.243278	-0.719898	0.009	0.015	1	rac1a
0.243362	1.31143	0.015	0.009	1	kctd2
0.24338	-0.420175	0.031	0.04	1	map2
0.24344	-0.177119	0.116	0.134	1	zfhx4
0.243781	-0.412514	0.03	0.039	1	stox2a
0.24391	0.388977	0.049	0.038	1	pacsin1a
0.243947	-0.34219	0.024	0.033	1	uqcrc2a
0.244164	0.889678	0.015	0.009	1	mbnl2
0.244611	1.15805	0.015	0.009	1	nop10
0.244758	-0.324707	0.033	0.043	1	dync1i1
0.245151	-0.191462	0.197	0.217	1	eif3f
0.245654	-0.474961	0.009	0.015	1	cmc1
0.245675	-0.390977	0.034	0.045	1	mxi1
0.245759	0.151523	0.086	0.071	1	yy1a
0.246224	0.994752	0.015	0.009	1	chd8
0.246288	1.82872	0.012	0.007	1	rap1gap
0.246828	0.292244	0.041	0.031	1	pno1
0.246935	0.86498	0.022	0.015	1	adgrb1a
0.246944	0.71755	0.015	0.009	1	pwp1
0.247702	-0.114943	0.033	0.024	1	neurod6b
0.247827	-0.415611	0.035	0.046	1	ost4
0.248185	-0.239484	0.029	0.038	1	puf60a
0.248203	-0.250493	0.045	0.057	1	zfand3
0.248206	0.735609	0.015	0.009	1	nkain2
0.248328	0.120699	0.128	0.109	1	smndc1
0.248568	0.514783	0.015	0.009	1	mafgb
0.249024	-0.2817	0.03	0.039	1	usp9
0.249438	0.320298	0.088	0.073	1	baz1b
0.249465	-1.02098	0.01	0.016	1	szrd1
0.249643	-0.763915	0.01	0.016	1	ncoa2
0.249821	-0.792954	0.01	0.016	1	fkbp5
0.250279	-0.213519	0.03	0.039	1	dab1a
0.250532	-0.853643	0.01	0.016	1	pafah1b3.1
0.250614	0.410343	0.022	0.015	1	fam184b
0.250791	0.400517	0.045	0.035	1	calm3a.1
0.250868	0.320415	0.078	0.064	1	myef2
0.251602	0.973215	0.012	0.007	1	capns1b
0.252014	0.580233	0.012	0.007	1	dgcr8
0.252425	0.260827	0.088	0.073	1	psip1b
0.252427	0.856939	0.012	0.007	1	arl16
0.253034	-0.554	0.01	0.016	1	prrc2a
0.253117	-0.202696	0.032	0.042	1	BX284638.2
0.253213	-0.585698	0.01	0.016	1	nr1d2b
0.253572	-0.587849	0.01	0.016	1	BX005228.2
0.254111	-0.496146	0.01	0.016	1	NDUFB1
0.254185	0.703407	0.012	0.007	1	hm13
0.25447	0.163139	0.175	0.155	1	gnb1a
0.254651	-0.378657	0.01	0.016	1	smek1
0.255012	-0.654626	0.01	0.016	1	psd3l
0.255282	-0.366465	0.01	0.016	1	C5H9orf16
0.255532	0.193103	0.104	0.089	1	atp5po
0.255679	0.415163	0.022	0.015	1	tprb
0.256125	0.224211	0.198	0.177	1	ctnnbip1
0.256375	0.142596	0.097	0.081	1	smarcd1
0.256578	0.294561	0.012	0.007	1	ppp2r2ca
0.256787	0.273841	0.012	0.007	1	fdx2
0.257005	-0.128406	0.187	0.207	1	COX5B
0.257205	0.331183	0.012	0.007	1	mapkbp1
0.257389	-0.965045	0.011	0.017	1	apmap
0.258349	-0.813329	0.011	0.017	1	rnf185
0.258707	0.46909	0.037	0.028	1	ddx21
0.258988	-0.146493	0.083	0.098	1	chd6
0.259488	-0.452908	0.011	0.017	1	acbd7
0.259598	0.429571	0.057	0.046	1	taf15
0.260086	0.180869	0.155	0.136	1	rgmb
0.26019	0.292132	0.117	0.101	1	srsf5a
0.260718	-0.626874	0.011	0.017	1	setd1a
0.260871	0.282024	0.037	0.028	1	rnf40
0.26119	-0.814827	0.012	0.018	1	trappc4
0.261459	-0.234719	0.057	0.07	1	edil3a
0.261687	-0.601727	0.011	0.017	1	aagab
0.26201	0.893613	0.019	0.012	1	hk1
0.262128	-0.363629	0.011	0.017	1	mcrs1
0.262187	0.383413	0.037	0.028	1	pafah1b1b
0.26257	-0.494979	0.011	0.017	1	crebbpa
0.262955	0.25706	0.05	0.039	1	akt1s1
0.263721	-0.383334	0.011	0.017	1	wdr26b
0.264216	0.101832	0.365	0.336	1	h2az2b
0.264264	-0.351296	0.064	0.076	1	cd81a
0.264735	0.67761	0.019	0.012	1	nxt2
0.265648	-1.0036	0.013	0.019	1	rchy1
0.265809	-0.157905	0.249	0.269	1	mdkb
0.266063	-0.629989	0.012	0.018	1	nr2c1
0.266287	0.572724	0.034	0.026	1	huwe1
0.266437	0.316733	0.103	0.089	1	lsm7
0.266481	-0.196076	0.011	0.017	1	p4hb
0.26657	-0.195519	0.011	0.017	1	rasgef1ba
0.266967	0.188002	0.119	0.102	1	atp5f1e
0.268148	0.546021	0.019	0.012	1	lmo4a
0.26876	0.156763	0.033	0.025	1	rogdi
0.269196	0.391217	0.047	0.037	1	prmt1
0.26932	-0.708825	0.013	0.019	1	ppm1ba
0.269433	-0.59345	0.012	0.018	1	ercc6
0.269788	-0.236806	0.062	0.075	1	kdm5c
0.269977	0.261597	0.074	0.061	1	si:dkey-42i9.4
0.269994	-0.497282	0.038	0.048	1	eif4h
0.271107	-0.33592	0.046	0.057	1	uba2
0.271336	0.632484	0.023	0.016	1	ube2ql1
0.271871	0.262748	0.043	0.034	1	jagn1a
0.272013	-0.788798	0.013	0.019	1	apoeb
0.272523	-0.408802	0.047	0.058	1	ier2b
0.27353	0.45026	0.031	0.022	1	psmd4a
0.273662	-0.610163	0.014	0.02	1	rnf24
0.27379	-0.500053	0.013	0.019	1	znhit1
0.273912	-0.461156	0.037	0.047	1	mif
0.273958	0.462748	0.034	0.026	1	slirp
0.274312	0.442617	0.023	0.016	1	pcdh1g22
0.27494	0.59787	0.035	0.027	1	slc25a36a
0.275234	-0.628097	0.013	0.019	1	ggnbp2
0.275308	-0.586282	0.014	0.02	1	akirin2
0.275736	0.699656	0.016	0.01	1	bsdc1
0.275741	0.692689	0.027	0.019	1	camk2d2
0.276171	0.14876	0.162	0.143	1	kdm2ba
0.276296	0.723724	0.016	0.01	1	tafa5a
0.276856	0.585293	0.016	0.01	1	papolg
0.277106	0.415961	0.034	0.026	1	vps29
0.277268	0.247709	0.052	0.042	1	ddx6
0.277602	0.562403	0.034	0.026	1	elavl1b
0.277625	-0.19909	0.013	0.019	1	trim3b
0.278353	-0.234475	0.68	0.669	1	elavl3
0.278441	-0.703532	0.015	0.021	1	mllt10
0.278543	0.120737	0.064	0.052	1	hypk
0.278637	0.66554	0.016	0.01	1	ankrd46a
0.278925	-0.448747	0.015	0.021	1	raraa
0.279006	-0.633654	0.015	0.021	1	hrasb
0.279269	0.122559	0.153	0.135	1	cnbpb
0.27979	-0.195761	0.167	0.184	1	setb
0.28009	0.338561	0.034	0.026	1	znf576.2
0.280684	-0.356327	0.041	0.052	1	fyna
0.281103	-0.292597	0.048	0.059	1	ank3b.1
0.281936	0.531714	0.016	0.01	1	ap1m1
0.282126	0.304544	0.016	0.01	1	phb2b
0.282164	0.269132	0.165	0.147	1	cbx5
0.282505	0.52479	0.016	0.01	1	zgc:55943
0.282652	-0.672387	0.03	0.038	1	jund
0.282979	-0.681194	0.017	0.024	1	si:ch73-109d9.2
0.28331	-0.274963	0.015	0.021	1	pam16
0.283687	-0.317763	0.133	0.148	1	pabpc1a
0.284452	0.237213	0.098	0.083	1	rbm25b
0.284461	-0.376234	0.034	0.044	1	taf13
0.284804	-0.533292	0.016	0.022	1	ppp1r7
0.284832	-0.599487	0.018	0.025	1	kdm4ab
0.28515	0.254291	0.156	0.139	1	cct2.1
0.285335	0.870207	0.024	0.017	1	reep2
0.285573	1.19774	0.013	0.008	1	lman2
0.28563	-0.654089	0.031	0.039	1	cltcb
0.285646	-0.612639	0.025	0.033	1	atcaya
0.286339	-0.307457	0.046	0.057	1	znf292a
0.286495	0.30298	0.092	0.077	1	psma1
0.286868	0.276364	0.122	0.108	1	ndufb9
0.28696	-0.398111	0.016	0.022	1	fbxo11a
0.28785	-0.238279	0.088	0.102	1	cdc42
0.288029	-0.50169	0.017	0.024	1	fut9a
0.288381	-0.110318	0.054	0.066	1	mt-nd5
0.288796	-0.535029	0.069	0.081	1	lmo1
0.289032	0.788233	0.024	0.017	1	ldha
0.289536	0.777293	0.013	0.008	1	pdcd7
0.289667	0.120079	0.123	0.107	1	myt1a
0.289753	0.420144	0.035	0.027	1	mxd3
0.289832	-0.196534	0.202	0.218	1	sumo3a
0.289969	-0.636142	0.02	0.027	1	chd2
0.290397	0.736024	0.013	0.008	1	actr6
0.290467	-0.593793	0.019	0.026	1	rab11fip3
0.290538	-0.380467	0.017	0.024	1	trip12
0.290609	2.10939	0.01	0.006	1	celf1
0.290613	0.783415	0.013	0.008	1	mrps15
0.290613	0.770941	0.013	0.008	1	cwc27
0.290769	0.573057	0.02	0.013	1	slc1a2b
0.290886	0.298488	0.101	0.088	1	dido1
0.290915	0.647993	0.036	0.028	1	wdr5
0.291261	0.748163	0.013	0.008	1	selenoj
0.291261	0.871766	0.013	0.008	1	ctsba
0.291454	0.42449	0.02	0.013	1	ywhae2
0.291799	-0.402226	0.02	0.027	1	srsf10b
0.292034	-0.196516	0.017	0.024	1	phf8
0.292104	1.4623	0.01	0.006	1	ubp1
0.292126	0.528628	0.013	0.008	1	si:dkey-7j14.5
0.292342	-0.507578	0.019	0.026	1	sgta
0.292372	-0.387427	0.056	0.067	1	pcdh7b
0.292604	1.64782	0.01	0.006	1	srgap1b
0.292696	-0.283148	0.018	0.025	1	nrbf2b
0.293019	-0.411429	0.019	0.026	1	yipf4
0.293475	0.186988	0.035	0.027	1	nsfa
0.293605	1.10902	0.01	0.006	1	tex264a
0.293605	1.45997	0.01	0.006	1	pds5a
0.293605	1.28113	0.01	0.006	1	erp44
0.293644	0.50531	0.013	0.008	1	manbal
0.294219	-0.534247	0.024	0.031	1	ncoa5
0.294296	0.240286	0.013	0.008	1	scaper
0.294482	1.12642	0.01	0.006	1	fam217b
0.294602	-0.303144	0.104	0.118	1	psmb6
0.294859	1.01568	0.01	0.006	1	pdia4
0.29511	0.86221	0.01	0.006	1	uprt
0.295401	-0.375847	0.018	0.025	1	yaf2
0.295487	0.953827	0.01	0.006	1	rbm15b
0.295519	-0.216733	0.017	0.024	1	si:dkey-40m6.8
0.295634	0.480825	0.041	0.033	1	ndufa12
0.295865	0.841541	0.01	0.006	1	psmf1
0.295865	1.04823	0.01	0.006	1	dohh
0.295991	0.856906	0.01	0.006	1	atox1
0.296117	0.37828	0.01	0.006	1	itpa
0.296369	0.688505	0.01	0.006	1	hat1
0.296606	0.114718	0.17	0.152	1	atp5mc1
0.296621	-1.38816	0.006	0.01	1	timeless
0.296747	0.722823	0.01	0.006	1	tmem256
0.296801	0.251406	0.02	0.013	1	arfgap2
0.296843	0.227366	0.072	0.059	1	nudt21
0.297	0.587971	0.01	0.006	1	sh2b1
0.297126	0.752519	0.01	0.006	1	si:dkey-71h2.2
0.297149	0.15912	0.02	0.013	1	ube2d2l
0.297332	-0.391735	0.019	0.026	1	atg101
0.297348	-0.555952	0.029	0.037	1	rbbp6
0.297484	-0.348591	0.019	0.026	1	elmod1
0.29787	-0.180224	0.064	0.076	1	hnrnpr
0.297884	0.432177	0.01	0.006	1	yipf6
0.298137	-1.39866	0.006	0.01	1	NFX1
0.298137	0.590418	0.01	0.006	1	eif2a
0.298366	0.230602	0.02	0.013	1	rbfox3b
0.298572	-0.430947	0.03	0.038	1	cpe
0.298639	-0.142718	0.037	0.047	1	pitpnbl
0.29867	-0.420188	0.023	0.03	1	dab2ipb
0.298897	-1.36938	0.006	0.01	1	zc3h3
0.299151	0.321818	0.01	0.006	1	pdap1b
0.299151	0.518822	0.01	0.006	1	znf106a
0.299176	-0.466734	0.029	0.037	1	dnajb1b
0.299568	-0.444682	0.021	0.028	1	gnas
0.299687	-0.269499	0.043	0.054	1	zeb2a
0.300166	0.29623	0.01	0.006	1	znf292b
0.300289	0.444698	0.033	0.025	1	si:ch211-235e9.6
0.300307	-0.41218	0.028	0.036	1	neurod6a
0.300322	-0.113322	0.02	0.027	1	zgc:153115
0.300378	-0.379826	0.03	0.038	1	dclk1b
0.300675	-0.919036	0.006	0.01	1	si:ch211-243j20.2
0.30093	-0.988747	0.006	0.01	1	tbc1d10b
0.30093	-0.886503	0.006	0.01	1	CABZ01070631.2
0.301185	0.218431	0.01	0.006	1	ppp3cca
0.301199	-0.398661	0.023	0.03	1	mpp3a
0.301423	0.263579	0.032	0.024	1	cdc14b
0.301439	-0.660853	0.006	0.01	1	tcf12
0.301545	-0.269034	0.021	0.028	1	hapln1a
0.301647	-0.244466	0.107	0.121	1	mtdha
0.301694	-0.944515	0.006	0.01	1	grin2ab
0.301694	-0.954156	0.006	0.01	1	robo3
0.301822	-0.718839	0.006	0.01	1	kat2b
0.301946	-0.285021	0.033	0.042	1	cmpk
0.30195	-0.692061	0.006	0.01	1	kmt2d
0.301974	-0.263643	0.023	0.03	1	mrpl54
0.302091	0.582611	0.036	0.028	1	prelid3b
0.302138	-0.258011	0.175	0.189	1	epb41a
0.30232	-0.406278	0.024	0.031	1	celf4
0.302716	-0.656497	0.006	0.01	1	slit1a
0.302877	-0.294594	0.025	0.033	1	dicer1
0.302972	-0.594367	0.006	0.01	1	dpp9
0.303477	0.231937	0.079	0.066	1	uqcrq
0.303585	1.06401	0.017	0.011	1	fntb
0.30374	-0.651506	0.006	0.01	1	pcnx1
0.303872	0.361007	0.05	0.04	1	rap1aa
0.30393	0.758418	0.029	0.021	1	paxbp1
0.303996	-0.46926	0.006	0.01	1	timm8a
0.303996	-0.344192	0.006	0.01	1	gpr75
0.304253	-0.304844	0.006	0.01	1	zmynd19
0.304253	-0.500266	0.006	0.01	1	sfswap
0.304447	0.913966	0.017	0.011	1	snrnp40
0.304598	0.350121	0.089	0.076	1	capza1b
0.304629	0.40956	0.047	0.038	1	pdia6
0.304686	0.154207	0.225	0.205	1	tfap2e
0.3051	-0.779683	0.038	0.047	1	hmgb2a
0.30512	0.769976	0.017	0.011	1	samd13
0.305424	0.303174	0.024	0.017	1	ISCU
0.305597	-0.588874	0.042	0.052	1	ube2nb
0.305812	-0.28223	0.027	0.035	1	lsm5
0.305837	-0.145172	0.03	0.038	1	camk2n1a
0.306915	-0.216855	0.024	0.031	1	spock3
0.306945	0.294434	0.095	0.082	1	romo1
0.307142	0.699851	0.017	0.011	1	si:dkey-230p4.1
0.307334	-0.437396	0.051	0.062	1	gtpbp4
0.307631	-0.122617	0.022	0.029	1	jam3a
0.307921	0.497894	0.073	0.062	1	ptena
0.308171	0.868007	0.021	0.015	1	timm10
0.309512	-0.230292	0.026	0.034	1	prpf4bb
0.30958	-0.188598	0.06	0.072	1	eif1axb
0.310481	0.450321	0.029	0.021	1	si:ch211-173p18.3
0.312288	0.118883	0.223	0.202	1	sox11b
0.313182	-0.919565	0.007	0.011	1	crk
0.313428	-0.866849	0.007	0.011	1	sgcb
0.314412	-0.98294	0.007	0.011	1	tns1a
0.314905	-0.915384	0.007	0.011	1	C5H12orf49
0.315399	-0.881563	0.007	0.011	1	gchfr
0.315399	-0.84394	0.007	0.011	1	suco
0.315399	-0.794039	0.007	0.011	1	txnipa
0.315522	-0.773154	0.007	0.011	1	mrps28
0.316828	0.295208	0.029	0.021	1	ufd1l
0.317378	-0.356056	0.007	0.011	1	mef2aa
0.317806	0.225221	0.154	0.138	1	bsg
0.318242	0.175746	0.029	0.021	1	emc3
0.318318	0.496533	0.052	0.043	1	ndufs6
0.318371	-0.522674	0.007	0.011	1	plppr3b
0.318619	-0.295506	0.007	0.011	1	stk24b
0.319869	-0.246141	0.268	0.278	1	ccni
0.320362	-0.21709	0.007	0.011	1	spast
0.321571	0.423192	0.021	0.015	1	klc4
0.322362	-0.146636	0.007	0.011	1	utp3
0.322752	0.134707	0.046	0.037	1	pou2f1b
0.323434	-0.515458	0.042	0.052	1	apba2b
0.323563	1.04275	0.014	0.009	1	zgc:174906
0.323647	-1.04152	0.008	0.012	1	chmp2ba
0.323673	0.900028	0.014	0.009	1	cdh13
0.324717	-1.06107	0.008	0.012	1	SRCIN1
0.324837	-1.09929	0.008	0.012	1	tub
0.324872	0.248918	0.046	0.037	1	luc7l3
0.32489	0.745495	0.014	0.009	1	mrpl52
0.32511	0.513766	0.038	0.03	1	uck2a
0.325403	0.144864	0.341	0.316	1	rpl3
0.325666	0.53085	0.014	0.009	1	SMIM10
0.325671	-0.814181	0.008	0.012	1	rbm12
0.32579	-1.01889	0.008	0.012	1	cd59
0.32579	-1.0915	0.008	0.012	1	dusp7
0.326029	-0.836522	0.008	0.012	1	stx18
0.326507	-0.967764	0.008	0.012	1	herc2
0.326746	-0.655509	0.008	0.012	1	rab5b
0.326746	-0.789577	0.008	0.012	1	pex5
0.326746	-0.95196	0.008	0.012	1	phf6
0.327224	-0.870545	0.008	0.012	1	ptprea
0.327584	-0.830843	0.008	0.012	1	dyrk1aa
0.327779	0.447752	0.014	0.009	1	clk2a
0.328824	-0.300147	0.044	0.054	1	bahcc1b
0.328903	-0.567074	0.008	0.012	1	trak2
0.329046	0.394931	0.033	0.026	1	peli1b
0.329118	0.65789	0.014	0.009	1	bcl2b
0.329143	-0.416213	0.008	0.012	1	si:ch211-284e13.6
0.329143	-0.475253	0.008	0.012	1	bckdk
0.329519	0.233446	0.037	0.029	1	hif1al
0.329744	-0.503811	0.008	0.012	1	bag1
0.330036	-0.202992	0.048	0.058	1	sec11a
0.330237	0.29807	0.014	0.009	1	zbtb41
0.330303	0.716162	0.026	0.019	1	uchl3
0.330623	-0.191693	0.048	0.058	1	gas7a
0.330828	-0.280393	0.008	0.012	1	polr2h
0.331298	0.271145	0.042	0.034	1	ppme1
0.331357	0.468971	0.014	0.009	1	ap4s1
0.331357	0.445747	0.014	0.009	1	uqcc3
0.331793	-0.294731	0.008	0.012	1	rufy2
0.332034	-0.214238	0.008	0.012	1	uqcc2
0.333042	-0.232446	0.058	0.068	1	ppp3r1a
0.333433	-0.908958	0.009	0.013	1	med4
0.333704	0.470899	0.03	0.022	1	sdcbp2
0.333779	-0.848754	0.009	0.013	1	fut8a
0.333832	-0.180953	0.043	0.053	1	creb3l3l
0.334703	-0.915089	0.009	0.013	1	ell
0.334711	0.845189	0.018	0.012	1	mrpl18
0.335064	0.119005	0.092	0.079	1	atp5f1d
0.335397	-0.894996	0.009	0.013	1	nr2f6a
0.335591	0.278518	0.03	0.022	1	ap1s2
0.335698	0.415767	0.018	0.012	1	insm1b
0.33586	-0.771823	0.009	0.013	1	tmem63ba
0.336587	0.608492	0.018	0.012	1	maea
0.336615	0.33618	0.074	0.063	1	ik
0.336737	0.505912	0.022	0.016	1	psmd11a
0.336951	-0.156947	0.146	0.16	1	cox6a1
0.336985	0.135705	0.161	0.144	1	calm3b
0.337013	-0.359489	0.111	0.122	1	cox7a2a
0.337252	-0.88124	0.009	0.013	1	narf
0.337448	0.192392	0.093	0.08	1	eif3g
0.337716	-0.672672	0.009	0.013	1	baz1a.1
0.337716	-0.555557	0.009	0.013	1	unc50
0.337831	0.566366	0.031	0.024	1	phf10
0.338163	0.5175	0.022	0.016	1	strap
0.338264	1.30728	0.011	0.007	1	grpel2
0.33847	0.739783	0.018	0.012	1	CU694197.1
0.338691	0.302834	0.038	0.03	1	igdcc3
0.33888	-0.455277	0.009	0.013	1	cep112
0.33891	1.20444	0.011	0.007	1	AP1S2
0.339004	0.49683	0.03	0.022	1	med19b
0.339137	-0.386817	0.039	0.048	1	zgc:100920
0.33951	-0.84877	0.01	0.015	1	adnp2a
0.339579	-0.288633	0.009	0.013	1	znf703
0.339623	0.156412	0.052	0.043	1	phf20a
0.339687	1.01973	0.011	0.007	1	soga3b
0.339687	1.15203	0.011	0.007	1	cul2
0.339771	0.616843	0.022	0.016	1	timmdc1
0.339853	-0.232499	0.042	0.052	1	eif4a3
0.339861	0.552776	0.018	0.012	1	bmi1b
0.33993	-0.607497	0.009	0.013	1	ndrg3b
0.340465	0.949401	0.011	0.007	1	gorasp2
0.340465	0.858277	0.011	0.007	1	tmem59
0.340514	-0.283529	0.009	0.013	1	sgf29
0.340747	-0.291295	0.009	0.013	1	rab40c
0.34083	-0.353332	0.038	0.047	1	ubb
0.340973	-0.166247	0.322	0.331	1	fthl27
0.341449	-0.155495	0.009	0.013	1	ttc39c
0.341503	0.806025	0.011	0.007	1	drg2
0.341517	0.104916	0.104	0.091	1	slc25a3b
0.341563	0.393527	0.022	0.016	1	add1
0.341764	0.754796	0.011	0.007	1	mmab
0.342024	0.939144	0.011	0.007	1	churc1
0.342024	0.774191	0.011	0.007	1	nufip2
0.342033	0.312727	0.026	0.019	1	glula
0.342035	-0.229237	0.009	0.013	1	gabrg2
0.342152	0.153022	0.009	0.013	1	atg16l1
0.342166	-0.20987	0.044	0.054	1	psmc1a
0.34253	-0.938649	0.01	0.015	1	birc6
0.342725	-0.409024	0.069	0.08	1	ldb2b
0.342857	0.244274	0.026	0.019	1	chmp2a
0.342866	-0.565365	0.01	0.015	1	trappc13
0.342923	0.382504	0.044	0.036	1	pdap1a
0.343196	0.617844	0.011	0.007	1	ska2
0.343203	-0.626693	0.01	0.015	1	uncx
0.343203	-0.554562	0.01	0.015	1	mcl1b
0.343877	-0.552586	0.01	0.015	1	cntn3b
0.343989	-0.712328	0.01	0.015	1	pak6a
0.344102	-0.532669	0.01	0.015	1	nsd1b
0.344327	-0.417526	0.01	0.015	1	cth
0.344359	-0.148705	0.018	0.012	1	efnb2a
0.344464	0.241034	0.106	0.093	1	tuba8l4
0.344481	0.47369	0.044	0.036	1	mrpl57
0.344564	-0.976344	0.011	0.016	1	daam1a
0.34466	0.327233	0.018	0.012	1	mgat2
0.345077	0.37428	0.022	0.016	1	dolpp1
0.345212	-0.744984	0.011	0.016	1	mesd
0.345228	-0.598153	0.01	0.015	1	atp6v1b2
0.345306	0.289546	0.048	0.039	1	sec61b
0.347597	-0.677706	0.011	0.016	1	plpp5
0.348393	-0.287964	0.01	0.015	1	kif5ba
0.348506	-0.365725	0.01	0.015	1	mat2aa
0.34896	-0.180767	0.01	0.015	1	ccser2a
0.349239	-0.886123	0.012	0.017	1	arrb2a
0.3493	-0.803003	0.013	0.018	1	nhsb
0.349528	-0.297168	0.01	0.015	1	fam131bb
0.349982	-0.213481	0.01	0.015	1	zgc:153383
0.350051	-0.15591	0.046	0.056	1	acin1b
0.351003	0.182585	0.105	0.092	1	syf2
0.351097	0.972762	0.027	0.02	1	polr2i
0.351164	-0.419493	0.078	0.089	1	barhl1a
0.351288	-0.105459	0.042	0.052	1	yeats4
0.351762	-0.691791	0.012	0.017	1	erc2
0.351918	0.249239	0.01	0.015	1	si:ch211-113e8.10
0.35196	-0.365347	0.011	0.016	1	wu:fe05a04
0.352395	-0.712096	0.012	0.017	1	pias2
0.352617	-0.594613	0.014	0.019	1	arpc5b
0.352817	-0.600697	0.012	0.017	1	eif4e2rs1
0.352817	-0.594112	0.012	0.017	1	si:dkey-88p24.11
0.352837	-0.398445	0.011	0.016	1	si:dkey-261j15.2
0.353132	-0.44397	0.032	0.039	1	ank3a
0.353203	-0.411312	0.03	0.037	1	stmn1a
0.353275	-0.231919	0.011	0.016	1	gphnb
0.353804	0.974264	0.023	0.017	1	znf1124.1
0.353934	-0.494675	0.011	0.016	1	hs3st4
0.354658	0.214233	0.083	0.071	1	snrpg
0.354668	-0.688046	0.019	0.025	1	trim33
0.354814	-0.174103	0.011	0.016	1	copa
0.354944	-0.697531	0.016	0.021	1	elf2a
0.355463	-0.451993	0.012	0.017	1	akt3b
0.355475	-0.113095	0.011	0.016	1	dtd1
0.355523	-0.315521	0.053	0.063	1	usp10
0.355655	-0.285324	0.033	0.042	1	cdc34b
0.355854	-0.235717	0.029	0.036	1	hcfc1b
0.355888	-0.418898	0.012	0.017	1	map1lc3a
0.355923	-0.694544	0.013	0.018	1	ftr67
0.355997	0.442452	0.035	0.028	1	pspc1
0.356312	-0.237646	0.012	0.017	1	atl1
0.356419	-0.628342	0.012	0.017	1	kcnn1a
0.356555	-0.536152	0.025	0.031	1	prr14
0.356873	-0.836164	0.014	0.019	1	arhgef4
0.356948	-0.362936	0.076	0.086	1	sept3
0.356957	-0.267062	0.079	0.09	1	en2b
0.357392	0.690307	0.023	0.017	1	znf395a
0.357606	0.975687	0.015	0.01	1	gpia
0.357689	-0.761854	0.021	0.027	1	puf60b
0.357695	-0.400245	0.012	0.017	1	ap3d1
0.357854	0.376122	0.05	0.042	1	suclg1
0.357983	-0.581633	0.027	0.034	1	pa2g4a
0.358057	0.424066	0.015	0.01	1	sorl1
0.358121	-0.299234	0.012	0.017	1	zgc:123105
0.358664	0.915927	0.019	0.013	1	czib
0.358743	0.403496	0.023	0.017	1	bin1a
0.358903	-0.497301	0.013	0.018	1	nelfe
0.360513	0.4436	0.036	0.029	1	nsd3
0.3608	-0.642249	0.024	0.03	1	ralaa
0.360967	-0.384172	0.013	0.018	1	ubl3b
0.361229	-0.489747	0.016	0.021	1	sub1b
0.361381	-0.359091	0.013	0.018	1	degs1
0.361418	-0.635991	0.016	0.021	1	supt5h
0.361456	0.790948	0.015	0.01	1	si:ch211-195b13.1
0.361588	-0.609146	0.013	0.018	1	rtca
0.361626	-0.389636	0.026	0.033	1	nop56
0.361708	-0.60038	0.022	0.028	1	clasp2
0.361716	-0.550121	0.015	0.02	1	adam23a
0.361877	-0.241249	0.034	0.043	1	lmnb2
0.361909	0.59048	0.023	0.017	1	unc119b
0.362002	-0.384136	0.013	0.018	1	ccdc115
0.362138	0.405699	0.015	0.01	1	evla
0.362249	0.25413	0.05	0.042	1	nckap1
0.362256	0.241946	0.075	0.064	1	kdm5bb
0.362263	-0.486622	0.014	0.019	1	ulk2
0.362339	-0.370176	0.02	0.026	1	pcp4l1
0.36235	0.379945	0.027	0.02	1	xpc
0.362552	-0.402071	0.028	0.035	1	pnisr
0.362591	-0.554606	0.015	0.02	1	serinc5
0.362687	-0.380167	0.026	0.033	1	gnai1
0.363078	-0.326137	0.024	0.03	1	pim3
0.363468	0.641273	0.019	0.013	1	rnf130
0.363613	-0.143449	0.033	0.04	1	DDX17
0.364053	-0.473201	0.057	0.066	1	ciarta
0.364064	-0.459942	0.019	0.025	1	pkib
0.364071	-0.465972	0.014	0.019	1	homezb
0.36408	0.154947	0.031	0.024	1	gadd45gip1
0.364132	-0.448306	0.018	0.024	1	thop1
0.364226	-0.160753	0.088	0.075	1	foxp4
0.364294	-0.302689	0.033	0.04	1	eif4bb
0.364345	-0.323635	0.015	0.02	1	rnf126
0.364363	0.466758	0.023	0.017	1	map6b
0.364494	-0.169716	0.013	0.018	1	ubap2l
0.364632	-0.594711	0.025	0.031	1	znrf1
0.364986	-0.171593	0.03	0.037	1	EPB41L2
0.36512	-0.201093	0.11	0.123	1	atp5pb
0.365394	-0.515001	0.016	0.021	1	arhgap1
0.365793	-0.281606	0.068	0.079	1	prr12b
0.365808	-0.540256	0.022	0.028	1	knop1
0.36672	-0.346281	0.026	0.033	1	ube2ia
0.366835	-0.504071	0.018	0.024	1	snapc5
0.366967	-0.214158	0.056	0.066	1	kdm6ba
0.367011	-0.486505	0.016	0.021	1	katnal1
0.367085	-0.32176	0.015	0.02	1	PSMD2
0.367292	-0.456028	0.022	0.028	1	glyr1
0.3673	0.40664	0.019	0.013	1	cltca
0.3673	-0.199507	0.014	0.019	1	dnajc5ab
0.367318	-0.462908	0.019	0.025	1	hyou1
0.367392	-0.409338	0.016	0.021	1	smox
0.368289	-0.371581	0.019	0.025	1	waca
0.368312	-0.181823	0.014	0.019	1	rnft2
0.368921	-0.194859	0.023	0.029	1	ubap2b
0.369092	0.422168	0.045	0.037	1	tmed10
0.369246	-0.354042	0.023	0.029	1	irx1a
0.369496	-0.460513	0.021	0.027	1	csnk1e
0.369533	-0.365598	0.025	0.031	1	scml2
0.369694	-0.146136	0.015	0.01	1	fam114a2
0.369733	-0.174091	0.014	0.019	1	desi2
0.369936	0.395234	0.019	0.013	1	mrpl14
0.370264	-0.340553	0.017	0.022	1	si:ch211-13k12.2
0.370537	-0.248304	0.027	0.034	1	chd9
0.370768	-0.240078	0.019	0.025	1	dpf3
0.370879	-0.154105	0.441	0.44	1	mt-cyb
0.371026	-0.412245	0.016	0.021	1	kcnj3a
0.371544	-0.139984	0.072	0.083	1	pcdh7a
0.371687	-0.247572	0.062	0.072	1	ier5l
0.37188	0.151779	0.023	0.017	1	ostc
0.37237	-0.160904	0.016	0.021	1	gspt1l
0.37238	0.234352	0.019	0.013	1	wdr33
0.372431	-0.222712	0.032	0.039	1	pou3f3a
0.372549	-0.268109	0.021	0.027	1	ppm1aa
0.372973	-0.141344	0.017	0.022	1	picalmb
0.372998	-0.177564	0.015	0.02	1	zbtb16a
0.373357	0.242649	0.023	0.017	1	tcta
0.373378	-0.308256	0.02	0.026	1	dclk1a
0.373399	1.01526	0.024	0.018	1	hadhb
0.373792	-0.30567	0.019	0.025	1	nr2f2
0.373814	-0.315995	0.02	0.026	1	cnot2
0.374362	-0.188646	0.052	0.062	1	celf3a
0.374376	-0.379569	0.044	0.053	1	kmt2cb
0.374942	-0.193941	0.017	0.022	1	lfng
0.375488	-0.303222	0.024	0.03	1	rab3ip
0.376067	-0.156198	0.03	0.037	1	nfya
0.376441	0.473443	0.058	0.049	1	pin1
0.37651	0.18054	0.11	0.098	1	meaf6
0.376727	-0.346547	0.05	0.059	1	pik3r3b
0.377244	-0.108731	0.021	0.027	1	prkcbp1l
0.378469	-0.191089	0.024	0.03	1	si:ch211-196c10.15
0.378787	0.448357	0.028	0.021	1	atp6v1h
0.379345	-0.172592	0.019	0.025	1	mrpl38
0.379881	0.483007	0.028	0.021	1	scg2b
0.380474	0.741335	0.024	0.018	1	atp6v0d1
0.380565	0.367088	0.024	0.018	1	birc6-as2
0.380566	0.165974	0.206	0.19	1	nsa2
0.380646	0.957794	0.012	0.008	1	zyg11
0.380778	1.1281	0.012	0.008	1	foxk2
0.381501	-0.507598	0.074	0.084	1	bnc2
0.38155	-0.230654	0.156	0.168	1	si:ch211-133n4.4
0.381569	1.08606	0.012	0.008	1	bms1
0.381607	-0.284258	0.045	0.054	1	sumo1
0.381832	0.926446	0.012	0.008	1	znf593
0.382576	-0.431483	0.039	0.047	1	aimp2
0.382989	-0.399016	0.046	0.055	1	sv2a
0.383127	-0.158321	0.064	0.074	1	insm1a
0.383153	0.893517	0.012	0.008	1	gpatch4
0.383728	0.415717	0.053	0.045	1	phactr3b
0.384162	0.479252	0.033	0.026	1	slc25a55a
0.384212	0.93094	0.012	0.008	1	cluap1
0.384276	-0.158861	0.048	0.057	1	kmt5aa
0.384691	-0.147865	0.023	0.029	1	maff
0.384742	0.430914	0.012	0.008	1	rabep1
0.385411	0.355339	0.042	0.035	1	nkrf
0.385535	-0.174636	0.066	0.076	1	runx1t1
0.385538	0.583279	0.012	0.008	1	stau1
0.385789	0.437352	0.024	0.018	1	dll4
0.38619	0.629121	0.029	0.022	1	znf395b
0.386202	0.55755	0.012	0.008	1	ctnnb2
0.386335	0.1263	0.012	0.008	1	zgc:161969
0.386335	0.355693	0.012	0.008	1	lyrm4
0.3866	0.433084	0.012	0.008	1	ccdc174
0.387525	0.356404	0.089	0.079	1	arl6ip1
0.387532	0.392909	0.012	0.008	1	echs1
0.388497	-0.158871	0.062	0.072	1	mdh2
0.388503	-0.184261	0.07	0.08	1	ndufb10
0.389043	-0.287248	0.044	0.053	1	mpped2a
0.389053	0.607709	0.02	0.015	1	C18H11orf58
0.389142	-0.40321	0.041	0.049	1	kif1b
0.389347	-0.196323	0.088	0.099	1	csnk2b
0.390233	0.669105	0.016	0.011	1	mtus1b
0.390462	0.639661	0.016	0.011	1	fam13a
0.391213	0.481838	0.029	0.022	1	ablim1a
0.39147	0.237568	0.062	0.053	1	si:dkey-286j15.1
0.391608	0.679177	0.016	0.011	1	spock2
0.391608	0.314821	0.016	0.011	1	kirrel3l
0.39227	0.180998	0.046	0.038	1	cdc42l
0.392757	0.49727	0.016	0.011	1	lrrc4bb
0.393823	-0.310383	0.034	0.042	1	ubxn1
0.393962	-0.229958	0.058	0.067	1	ap2m1a
0.394205	-0.222158	0.042	0.051	1	mtdhb
0.395155	0.408238	0.047	0.039	1	ccdc124
0.395711	0.291857	0.024	0.018	1	tspan13b
0.396243	0.387976	0.083	0.073	1	si:dkey-56f14.7
0.396445	0.42771	0.029	0.022	1	gid8a
0.396677	0.155673	0.016	0.011	1	scg5
0.397301	0.372993	0.024	0.018	1	coro1b
0.397545	0.186027	0.02	0.015	1	C5H9orf78
0.398131	-0.292453	0.303	0.309	1	mt-co1
0.399102	-0.301166	0.04	0.048	1	selenow2a
0.399195	0.280819	0.02	0.015	1	mrpl53
0.399587	0.38628	0.029	0.022	1	elf2b
0.40041	-0.114069	0.042	0.051	1	rnf146
0.401107	0.102061	0.106	0.093	1	myl12.1
0.401827	-0.379777	0.053	0.062	1	tox2
0.401852	-0.481814	0.062	0.071	1	ssr3
0.403419	0.115323	0.016	0.011	1	taok3b
0.404721	1.10991	0.021	0.016	1	zgc:162472
0.405209	-0.156031	0.02	0.015	1	prpf3
0.406209	-0.12612	0.146	0.16	1	basp1
0.408607	-0.402515	0.035	0.043	1	creb1b
0.409012	-0.181858	0.04	0.048	1	psmd3
0.409365	0.444435	0.025	0.019	1	phlda1
0.410204	0.624243	0.025	0.019	1	med6
0.412008	-0.398946	0.035	0.043	1	arhgap5
0.412608	-0.43495	0.048	0.056	1	rab14
0.412819	0.251025	0.025	0.019	1	fbxw11b
0.413517	0.232591	0.065	0.056	1	scaf1
0.413715	-0.170268	0.235	0.25	1	lhx9
0.414739	-0.259766	0.034	0.042	1	sp5l
0.414909	0.522102	0.021	0.016	1	b4galt6
0.415256	0.268156	0.025	0.019	1	coa3a
0.416008	0.908025	0.017	0.012	1	cpsf2
[truncated: 1,669 more rows]

## Sheet: 4_cluster
p_val	avg_log2FC	pct.1	pct.2	p_val_adj	gene
4.14498e-06	-9.46993	0	0.03	0.0869119	ins
2.44225e-05	-9.34589	0	0.025	0.512092	scpp5
4.80717e-05	-1.34112	0.037	0.091	1	drap1
8.86484e-05	-1.99369	0.019	0.06	1	gli3
0.000150057	-1.307	0.016	0.054	1	bahcc1a
0.000243565	-2.2445	0.006	0.033	1	mpp3a
0.000267503	-0.738611	0.04	0.09	1	aff2
0.000294013	-1.9896	0.02	0.058	1	mt2
0.000332832	-1.85558	0.009	0.038	1	ctsf
0.000373355	-0.745689	0.072	0.131	1	pbx4
0.000712751	-1.52354	0.014	0.046	1	xpc
0.000728477	-0.712226	0.067	0.121	1	pcdh2g28
0.000761374	0.255098	0.654	0.561	1	zgc:114188
0.000844089	-1.55104	0.019	0.052	1	nckap5l
0.000906616	-2.125	0.009	0.035	1	tm9sf2
0.00102331	-0.717053	0.026	0.063	1	slc38a2
0.00102582	-1.31011	0.02	0.054	1	nexmifa
0.00103221	-1.89601	0.011	0.039	1	gabra1
0.00112851	-1.53593	0.007	0.031	1	ccdc12
0.00116076	-1.54329	0.024	0.06	1	adgrl2a
0.00117086	-5.10639	0.001	0.019	1	ints1
0.00118122	-3.58656	0.001	0.019	1	alg9
0.00119166	-3.51653	0.001	0.019	1	ttyh3a
0.00123105	-1.80503	0.006	0.028	1	cdc27
0.00127538	-0.3006	0.997	0.991	1	CR383676.2
0.00129119	-2.85577	0.004	0.025	1	large2
0.00130373	-2.6165	0.004	0.025	1	ubr3
0.00140639	-1.22651	0.036	0.076	1	si:dkey-12h9.6
0.00145649	-1.17425	0.013	0.041	1	pcdh1g30
0.00151091	8.31331	0.016	0	1	gar1
0.00159667	-7.35463	0	0.014	1	ndnfl
0.00182976	-0.696782	0.031	0.069	1	hapln1a
0.00187142	-0.872245	0.054	0.099	1	fundc1
0.00216579	-3.19823	0.001	0.017	1	gosr1
0.00217728	-1.33256	0.01	0.035	1	spred2b
0.00218478	-1.94176	0.001	0.017	1	ppt2
0.00226294	-0.676145	0.046	0.088	1	rbfox3a
0.0022727	-2.41388	0.004	0.024	1	FO704648.2
0.00227475	0.424971	0.32	0.247	1	zgc:153409
0.00228243	5.34797	0.019	0.002	1	gskip
0.0023627	-2.34645	0.003	0.02	1	socs5a
0.00252339	0.227309	0.661	0.616	1	rps12
0.00262263	-0.38725	0.175	0.246	1	si:dkey-56m19.5
0.00292007	2.55364	0.021	0.003	1	timm13
0.00293166	-7.51766	0	0.013	1	pgpep1
0.00293166	-8.19002	0	0.013	1	virma
0.00293166	-7.94395	0	0.013	1	rbp4
0.00294463	-0.805397	0.011	0.036	1	rpl26
0.00294685	-1.15958	0.03	0.065	1	tspan7b
0.00295511	-0.948204	0.011	0.036	1	pdia7
0.00325389	-1.05056	0.019	0.047	1	si:dkey-70p6.1
0.00340484	-0.567165	0.089	0.14	1	eif2s2
0.00345031	-0.787912	0.053	0.094	1	si:dkey-42i9.4
0.00390843	0.795634	0.155	0.101	1	ndufb9
0.00394208	-2.13284	0.001	0.016	1	zgc:173587
0.00395346	-1.99823	0.001	0.016	1	ank3b
0.00407204	-1.75301	0.014	0.039	1	sh3glb2b
0.00408328	-1.84693	0.009	0.03	1	usp36
0.00410831	-0.524835	0.097	0.15	1	eef1db
0.00413781	7.87805	0.013	0	1	rln3a
0.00413781	8.15926	0.013	0	1	jtb
0.00417076	-2.66276	0.003	0.019	1	hprt1
0.00423448	-1.62102	0.009	0.03	1	srp68
0.00428487	-0.985093	0.03	0.063	1	dpysl5a
0.00443354	-1.34059	0.011	0.035	1	cx43.4
0.00455213	-1.31994	0.019	0.046	1	her15.1
0.00463806	-0.790726	0.014	0.039	1	tfap4
0.00478881	-1.04402	0.027	0.058	1	pwwp2b
0.00497077	0.215571	0.727	0.707	1	rps20
0.00540971	-6.24078	0	0.011	1	si:dkey-28a3.2
0.00540971	-7.53493	0	0.011	1	nelfb
0.00540971	-6.95475	0	0.011	1	rhogc
0.00540971	-7.80303	0	0.011	1	pomca
0.00540971	-7.36059	0	0.011	1	rab11fip2
0.00541282	-1.52296	0.01	0.031	1	arid2
0.0054642	-0.60946	0.057	0.099	1	bach2b
0.005468	1.81208	0.026	0.006	1	tlcd3ba
0.00563575	-1.11438	0.01	0.031	1	syt6a
0.00571145	-0.614173	0.077	0.123	1	apc
0.00594864	-1.88208	0.006	0.024	1	cpne1
0.0061569	0.855135	0.094	0.055	1	atp5f1c
0.00619637	-0.431417	0.099	0.15	1	atp5mc3a
0.00624694	3.29481	0.016	0.002	1	dcaf13
0.00628834	2.75057	0.016	0.002	1	derl1
0.00642788	-0.646423	0.041	0.077	1	znf292a
0.006688	-0.673916	0.041	0.077	1	gtpbp4
0.00675423	-2.02952	0.004	0.02	1	usp48
0.00675677	-1.61922	0.011	0.033	1	mgaa
0.00680958	-1.60913	0.009	0.028	1	b3gat2
0.00687815	-1.92465	0.004	0.02	1	myo9ab
0.00688423	7.96427	0.011	0	1	im:6904045
0.00695663	-1.55081	0.004	0.02	1	usp1
0.0070058	-4.36816	0.001	0.014	1	C3H17orf75
0.0070058	-4.87086	0.001	0.014	1	spsb4b
0.00708252	0.209488	0.629	0.603	1	rps8a
0.00738163	-1.06246	0.023	0.05	1	caskin1
0.0076325	1.83447	0.03	0.009	1	cd2bp2
0.00775756	-0.772635	0.019	0.044	1	si:dkeyp-44a8.2
0.00791966	-1.55987	0.016	0.039	1	mcf2l2
0.00817599	-1.79517	0.007	0.025	1	ralba
0.00827217	-1.83697	0.007	0.025	1	chd8
0.00831174	-1.0803	0.03	0.06	1	ctbp1
0.00832064	-1.80354	0.007	0.025	1	akt3b
0.00849044	-0.766669	0.05	0.087	1	eif1axb
0.00857882	-0.467644	0.165	0.224	1	mt-nd4
0.00862264	-0.545317	0.039	0.072	1	ssbp3b
0.00870648	-0.189847	0.069	0.112	1	clstn1
0.00877546	-1.49427	0.017	0.041	1	adam23a
0.00885721	-0.689728	0.05	0.087	1	spen
0.00899355	-0.963272	0.026	0.054	1	nabp1a
0.00927988	1.8927	0.034	0.013	1	gsk3ab
0.0097701	-2.23469	0.006	0.022	1	evla
0.00983078	-2.19541	0.006	0.022	1	BX323453.1
0.0098918	-1.84419	0.006	0.022	1	sirt1
0.010223	-1.09893	0.006	0.022	1	tbl1xr1b
0.0102558	0.99918	0.106	0.068	1	sept3
0.0103611	-0.701649	0.027	0.055	1	si:dkey-40m6.8
0.0107381	-2.12705	0.009	0.027	1	ccdc186
0.010875	-1.51183	0.009	0.027	1	mfap3l
0.0109144	-1.7233	0.009	0.027	1	ppp2r5ea
0.0109353	1.04579	0.046	0.02	1	fam199x
0.0109748	-0.507734	0.044	0.079	1	atp2b3a
0.0110733	-1.39276	0.009	0.027	1	smek1
0.0111851	-1.04816	0.011	0.031	1	adgrl3.1
0.0112614	-0.367329	0.074	0.117	1	aplp1
0.0112732	-1.01916	0.03	0.058	1	phactr3b
0.0114562	-2.55982	0.004	0.019	1	tpra
0.0114919	-0.669187	0.05	0.085	1	ube2g1a
0.0115095	6.94843	0.01	0	1	asap2a
0.0115095	7.11945	0.01	0	1	zfyve21
0.0115095	7.54157	0.01	0	1	crppa
0.0115095	7.14269	0.01	0	1	si:ch73-92e7.4
0.0115095	7.40007	0.01	0	1	si:dkey-20i20.11
0.0115327	-2.26444	0.004	0.019	1	avl9
0.0115583	-2.3752	0.004	0.019	1	baz1a.1
0.0116097	-2.08303	0.004	0.019	1	zfand4
0.011713	-2.33122	0.004	0.019	1	cbx8a
0.0121213	2.69152	0.017	0.003	1	zgc:113436
0.0121307	-0.703785	0.063	0.101	1	ddx6
0.012577	2.92736	0.02	0.005	1	smim29
0.0127928	-0.364782	0.066	0.106	1	CU467822.2
0.0128074	-3.91976	0.001	0.013	1	eif4e2
0.0128379	-0.94451	0.024	0.05	1	atp6v0e1
0.0128799	-3.06573	0.001	0.013	1	kctd10
0.0128935	-0.359248	0.029	0.057	1	vdrb
0.0129163	-2.71314	0.001	0.013	1	ggctb
0.0129893	-2.03035	0.001	0.013	1	rabl6a
0.0129893	-2.50324	0.001	0.013	1	ndst2b
0.0129945	-1.8448	0.003	0.016	1	vps72a
0.013026	-2.57737	0.001	0.013	1	pde6d
0.013026	-2.07432	0.001	0.013	1	tsc2
0.013026	-1.56577	0.001	0.013	1	prss16
0.0131221	-0.431349	0.003	0.016	1	zmynd19
0.0131542	-0.342796	0.003	0.016	1	CABZ01102240.1
0.0131566	1.14058	0.087	0.054	1	pcp4a
0.0131941	-0.591226	0.044	0.077	1	ep300b
0.0133242	-0.798433	0.039	0.069	1	BX322530.1
0.0134638	-1.26258	0.017	0.039	1	ppp2r1bb
0.0136519	0.812642	0.1	0.063	1	ik
0.0136776	-1.20935	0.007	0.024	1	gmps
0.0139535	-0.78952	0.07	0.107	1	srrm2
0.0139764	-1.30659	0.01	0.028	1	zc3h11a
0.0141963	-0.212492	0.432	0.496	1	gpm6aa
0.0142208	0.149273	0.777	0.735	1	si:dkey-151g10.6
0.0142828	-0.804265	0.007	0.024	1	fbxw7
0.0143138	-0.479127	0.064	0.102	1	brd3b
0.0143204	-0.670772	0.052	0.085	1	eif5a
0.0146844	-0.738202	0.021	0.046	1	fbxl16
0.0147411	-0.440027	0.1	0.143	1	cct6a
0.0147716	-0.603401	0.106	0.148	1	myt1a
0.0150359	0.334752	0.365	0.302	1	rpl34
0.0156059	-0.957789	0.037	0.066	1	add2
0.0160442	-0.918112	0.019	0.041	1	clip2
0.0162494	-0.782546	0.036	0.065	1	smarcb1b
0.0163032	-0.993522	0.019	0.041	1	tenm4
0.0163168	1.32371	0.046	0.022	1	luzp2
0.0164823	0.207606	0.592	0.524	1	rpl14
0.0166013	-0.845565	0.044	0.076	1	kdm6ba
0.0166787	-1.36549	0.006	0.02	1	fbxl14a
0.0166817	1.41228	0.046	0.022	1	elmod1
0.0168018	-0.410363	0.096	0.139	1	kdm5bb
0.0168073	-0.393636	0.05	0.083	1	rab14
0.0168549	3.48613	0.013	0.002	1	limk2
0.0169133	-0.638333	0.006	0.02	1	ulk1b
0.0169144	-0.680274	0.03	0.057	1	ncor2
0.0169864	3.14185	0.013	0.002	1	ptpa
0.0173539	-1.0527	0.011	0.03	1	znf1124.1
0.017361	-0.710321	0.047	0.079	1	uba1
0.0173703	-1.216	0.009	0.025	1	GALNTL6
0.0174226	-0.648093	0.024	0.049	1	metap2b
0.0174401	-0.894207	0.039	0.068	1	fat1a
0.0175165	-0.726649	0.031	0.058	1	hsp70l
0.0178626	-0.994216	0.009	0.025	1	dcp2
0.0180494	-0.490963	0.03	0.057	1	plxna1a
0.018247	-0.560619	0.07	0.107	1	irf2bpl
0.0191916	2.99306	0.016	0.003	1	smim20
0.0193393	-0.674906	0.016	0.036	1	ino80e
0.0193833	-2.42916	0.004	0.017	1	stk24b
0.0194511	2.74646	0.016	0.003	1	mrps23
0.0195934	-2.28562	0.004	0.017	1	ifngr2
0.0196382	1.90053	0.021	0.006	1	scg2b
0.0198908	-1.70322	0.004	0.017	1	si:ch211-147a11.3
0.0199742	2.04803	0.019	0.005	1	plrg1
0.0199765	-1.70747	0.004	0.017	1	nudcd2
0.0201057	-1.47922	0.004	0.017	1	LO018303.1
0.0201489	-1.48425	0.004	0.017	1	nup153
0.0205048	-0.455552	0.066	0.101	1	kdm5c
0.020605	-0.957759	0.029	0.054	1	dscamb
0.0210257	-0.398423	0.033	0.06	1	gata2a
0.0212407	-0.498174	0.04	0.069	1	dag1
0.0213358	-2.03943	0.007	0.022	1	apoa2
0.0213468	-1.04717	0.023	0.046	1	si:ch211-22i13.2
0.0214096	-0.47113	0.113	0.156	1	tsc22d1
0.0216952	-0.28279	0.013	0.031	1	rab7a
0.0218762	-1.66281	0.01	0.027	1	erbin
0.0218787	-0.980341	0.023	0.046	1	tmbim4
0.0219243	-0.309168	0.027	0.052	1	CU104709.1
0.0219707	-0.848971	0.023	0.046	1	insm1a
0.0220923	-0.383798	0.04	0.069	1	eif4a3
0.0221709	-1.51432	0.007	0.022	1	tspan5a
0.0222095	-3.26863	0.003	0.014	1	ablim1a
0.0222113	-1.49106	0.007	0.022	1	txnl1
0.0223331	-1.24772	0.007	0.022	1	sms
0.0223692	-3.17168	0.003	0.014	1	si:dkey-7f3.9
0.0223692	-2.63617	0.003	0.014	1	acss2
0.0224226	-2.78416	0.003	0.014	1	bbx
0.0225298	-1.95895	0.003	0.014	1	si:zfos-80g12.1
0.0225298	-2.43044	0.003	0.014	1	arntl2
0.0226116	-0.224455	0.07	0.107	1	zgc:110158
0.0226195	-1.10934	0.007	0.022	1	ccdc106a
0.0227224	-0.385282	0.063	0.098	1	kif1aa
0.0227456	-1.93846	0.003	0.014	1	uggt2
0.0227999	-1.66788	0.003	0.014	1	med13b
0.0228675	-0.910321	0.007	0.022	1	birc2
0.0229299	-0.564017	0.007	0.022	1	slc6a15
0.0231264	-0.264325	0.375	0.427	1	khdrbs1a
0.0232833	-4.92839	0.001	0.011	1	dyrk1aa
0.0232867	-0.934383	0.024	0.047	1	ccnl1a
0.0233481	-3.97206	0.001	0.011	1	btaf1
0.0233481	-3.60713	0.001	0.011	1	osbpl2a
0.0233481	-3.27305	0.001	0.011	1	nub1
0.0234131	-3.38674	0.001	0.011	1	atg4da
0.0234131	-3.42001	0.001	0.011	1	FP243383.1
0.0234782	-3.09225	0.001	0.011	1	chrm2a
0.0234782	-3.61925	0.001	0.011	1	mmp16b
0.0234782	-2.79697	0.001	0.011	1	ube2q1
0.0235435	-2.74921	0.001	0.011	1	dip2ba
0.0235455	-0.999426	0.024	0.047	1	diras1a
0.0235517	0.252449	0.568	0.517	1	rps3a
0.023609	-3.10813	0.001	0.011	1	znhit3
0.023609	-2.46885	0.001	0.011	1	stk40
0.0236746	-2.10555	0.001	0.011	1	si:ch73-233f7.3
0.0236746	-2.38529	0.001	0.011	1	prcp
0.0237399	-0.759449	0.014	0.033	1	fam214a
0.0237404	-0.708193	0.001	0.011	1	rbm15b
0.0238864	-0.494889	0.08	0.118	1	eif1b
0.0238873	0.433457	0.215	0.169	1	cox6a1
0.0239431	-0.909276	0.014	0.033	1	azin1b
0.0242851	-0.914951	0.014	0.033	1	gng7
0.0244225	-0.689876	0.039	0.066	1	pou2f2a
0.0244965	-0.584805	0.109	0.15	1	ppib
0.0245166	2.0253	0.026	0.009	1	pole3
0.0247361	-0.637143	0.014	0.033	1	homezb
0.0251509	-0.298204	0.063	0.098	1	ctnnbip1
0.0252726	-0.137271	0.029	0.054	1	arid1aa
0.0252768	-1.09206	0.02	0.041	1	rtf2
0.0256039	-1.2831	0.011	0.028	1	rasgef1ba
0.0258441	-1.43156	0.016	0.035	1	ctnnd2a
0.026039	-1.25502	0.011	0.028	1	polr2i
0.0266962	-0.499588	0.039	0.066	1	ank3b.1
0.0267652	-0.540456	0.049	0.079	1	cnrip1a
0.0267691	-0.656014	0.026	0.049	1	wdr5
0.0267742	-1.20082	0.016	0.035	1	psd2
0.0268105	-0.998976	0.016	0.035	1	ppm1aa
0.0269694	-0.744158	0.011	0.028	1	nfybb
0.0269847	-1.94517	0.009	0.024	1	tmem237b
0.0270372	-1.99267	0.006	0.019	1	slitrk4
0.0271757	-0.308593	0.27	0.323	1	cirbpa
0.027375	2.06742	0.023	0.008	1	oaz2b
0.0274166	0.664127	0.113	0.079	1	ndufs5
0.0275371	2.04144	0.023	0.008	1	emc9
0.0275642	-1.12965	0.006	0.019	1	macrod2
0.0276174	-1.75549	0.006	0.019	1	ZNF423
0.0277701	-1.44749	0.009	0.024	1	lyar
0.0278209	-0.526538	0.026	0.049	1	chd9
0.0278638	-1.2874	0.009	0.024	1	nos1apb
0.0279953	-0.875705	0.021	0.043	1	cacybp
0.0280167	-0.697771	0.034	0.06	1	slc6a1a
0.0281154	-0.468631	0.08	0.117	1	crebzf
0.0281465	-1.25485	0.009	0.024	1	tspan17
0.0281631	2.38898	0.011	0.002	1	idh3b
0.0281974	-0.990125	0.021	0.043	1	cdc34b
0.0285273	-0.884392	0.009	0.024	1	p4hb
0.0288827	2.82992	0.02	0.006	1	rnf169
0.0289393	0.846422	0.087	0.057	1	arpc3
0.029127	-1.35352	0.017	0.036	1	snrpa1
0.0296776	-0.609025	0.027	0.05	1	ncbp2
0.0301575	-0.177153	0.177	0.228	1	syt1a
0.0302108	-0.60334	0.079	0.113	1	ehmt1b
0.0302217	-0.685414	0.036	0.061	1	nbeaa
0.0305922	-1.0304	0.013	0.03	1	prkar2aa
0.0307403	-0.431229	0.176	0.22	1	mt-nd1
0.0308675	-0.345716	0.021	0.043	1	agap1
0.0309984	-0.68025	0.017	0.036	1	trnau1apb
0.0311878	-0.734774	0.023	0.044	1	CTBP1
0.0312306	2.17412	0.014	0.003	1	hsd17b12b
0.0313881	1.93823	0.017	0.005	1	atad2b
0.0314954	-0.708231	0.029	0.052	1	dscama
0.0315314	-0.619095	0.013	0.03	1	polr2j
0.0318428	-0.473393	0.057	0.088	1	palm1b
0.0321055	-0.625073	0.037	0.063	1	zc3h4
0.0321329	-1.84882	0.01	0.025	1	wdr82
0.0321944	1.16643	0.017	0.005	1	KCNIP1
0.0322557	1.30398	0.053	0.03	1	smarcb1a
0.0327721	-1.6595	0.01	0.025	1	mrps15
0.0328355	-1.08778	0.019	0.038	1	ube2q2
0.0329721	-0.703931	0.017	0.036	1	dcun1d5
0.0330142	-0.339064	0.082	0.118	1	thsd7aa
0.0330568	-1.15537	0.01	0.025	1	tapt1b
0.0331558	-2.57728	0.004	0.016	1	tp53bp1
0.0331558	-2.40981	0.004	0.016	1	tcf12
0.0332472	-1.03782	0.019	0.038	1	igsf9ba
0.0335679	-1.53593	0.014	0.031	1	eif3ja
0.0335704	1.04419	0.027	0.011	1	smg6
0.0335722	-1.67328	0.004	0.016	1	glcci1a
0.0337119	-0.5123	0.004	0.016	1	TTC9
0.0340636	-0.853101	0.004	0.016	1	dram2b
0.0340832	-0.855973	0.01	0.025	1	rnf24
0.0341447	-0.841638	0.024	0.046	1	hnrnpk
0.0345086	-0.662346	0.019	0.038	1	tomm22
0.034648	1.5125	0.031	0.014	1	csrnp1b
0.0350224	-0.375131	0.039	0.065	1	brd2a
0.0357033	-0.927418	0.014	0.031	1	gpc1a
0.0357926	-1.02529	0.007	0.02	1	si:dkey-100n23.3
0.0358331	1.39898	0.031	0.014	1	ebag9
0.0358497	-0.690075	0.014	0.031	1	pdik1l
0.0358986	-0.714007	0.014	0.031	1	pabpc1b
0.0360948	-0.906721	0.014	0.031	1	RNF157
0.0361707	-0.507409	0.007	0.02	1	mrpl28
0.0361933	-0.729162	0.014	0.031	1	ppt1
0.0364305	-0.648085	0.026	0.047	1	slkb
0.0369015	0.13644	0.645	0.598	1	rpl13
0.0372012	0.955008	0.031	0.014	1	wdr60
0.0375189	1.30752	0.036	0.017	1	pdcd4b
0.0379527	1.05037	0.044	0.024	1	pdhb
0.0384632	-0.425808	0.033	0.057	1	FO082781.1
0.0384847	-0.661099	0.034	0.058	1	ptbp2b
0.0385965	0.805575	0.04	0.02	1	hmgb2a
0.0387519	-0.620284	0.02	0.039	1	fbxw11b
0.0390535	-2.42888	0.003	0.013	1	efna5b
0.0391331	-1.00287	0.016	0.033	1	tfam
0.0393403	-1.08828	0.021	0.041	1	mbd1a
0.0394165	-2.23485	0.003	0.013	1	axin2
0.0394165	-2.11549	0.003	0.013	1	dpp6b
0.0394165	-2.12821	0.003	0.013	1	gbf1
0.039435	0.167515	0.535	0.485	1	rpl18a
0.0395077	-2.36584	0.003	0.013	1	cwc22
0.0395224	-0.971637	0.021	0.041	1	phc2a
0.039599	-2.21482	0.003	0.013	1	flr
0.039599	-1.90949	0.003	0.013	1	lyrm2
0.039599	-2.60346	0.003	0.013	1	kcnc1b
0.0396962	0.737381	0.07	0.044	1	sod1
0.0397823	-1.50069	0.003	0.013	1	tent2
0.0397823	-1.9193	0.003	0.013	1	CYTH2
0.0397823	-1.71859	0.003	0.013	1	tecpr2
0.0397823	-1.7129	0.003	0.013	1	c4
0.0398742	-1.22683	0.003	0.013	1	fbxw8
0.0398742	-1.5601	0.003	0.013	1	fgf12b
0.0401734	-0.845526	0.011	0.027	1	vps26c
0.0401887	-0.944654	0.021	0.041	1	cnot1
0.0402436	-0.740067	0.003	0.013	1	ephb4a
0.0403364	-0.308845	0.003	0.013	1	mafb
0.0404688	-0.849885	0.011	0.027	1	narf
0.0405281	-0.802245	0.011	0.027	1	pcdh1gc5
0.0405874	-0.924734	0.011	0.027	1	gria3b
0.040607	-0.753054	0.021	0.041	1	brdt
0.0409736	-0.521527	0.07	0.102	1	pknox2
0.041098	-0.66439	0.037	0.061	1	got2b
0.0414546	-0.665438	0.021	0.041	1	kmt2a
0.0415979	-1.20629	0.033	0.055	1	nop56
0.0428158	-0.739509	0.023	0.043	1	impdh1b
0.0431291	-1.44941	0.009	0.022	1	sugt1
0.0431509	-0.91775	0.023	0.043	1	her15.2
0.0432338	-1.11291	0.009	0.022	1	lmbrd2b
0.0432536	0.943782	0.062	0.038	1	eno1a
0.0433739	-1.33871	0.009	0.022	1	ubr5
0.0437531	0.166288	0.564	0.509	1	rplp2l
0.0437801	1.35684	0.033	0.016	1	irx3a
0.0439733	-1.01177	0.009	0.022	1	si:dkey-153k10.9
0.0440184	-0.894341	0.017	0.035	1	creb1b
0.0441521	-2.33634	0.006	0.017	1	parga
0.0443165	-2.09748	0.006	0.017	1	BX510915.1
0.0443989	-1.49839	0.006	0.017	1	txn2
0.0444007	-0.921851	0.009	0.022	1	gdf11
0.0444722	-0.737871	0.009	0.022	1	vsnl1a
0.0448181	0.670032	0.107	0.077	1	ppp1r14ba
0.0450707	-1.25224	0.013	0.028	1	wapla
0.0451064	0.883132	0.046	0.025	1	c1qbp
0.0451459	-1.60117	0.006	0.017	1	si:ch73-233f7.7
0.0452646	-0.616401	0.017	0.035	1	tnika
0.0452927	-0.583805	0.017	0.035	1	lratd1
0.0453212	-1.15399	0.013	0.028	1	ptbp3
0.0453972	-1.13335	0.006	0.017	1	SRCIN1
0.0453972	-1.39867	0.006	0.017	1	lrpprc
0.0454149	-0.626831	0.053	0.08	1	clk4a
0.0454812	-0.95336	0.006	0.017	1	arl4cb
0.0455053	-0.229912	0.177	0.224	1	atf4b
0.0456497	-1.0564	0.006	0.017	1	dennd5b
0.0457342	-1.16927	0.006	0.017	1	BX571952.1
0.0458187	-1.19981	0.006	0.017	1	mrpl44
0.0458204	-0.708183	0.033	0.055	1	bsnb
0.0458976	5.64977	0.01	0.002	1	ttc17
0.0458976	3.72899	0.01	0.002	1	hexb
0.0458976	5.54695	0.01	0.002	1	smg5
0.0458976	3.6989	0.01	0.002	1	si:dkey-77f5.8
0.0458976	4.50077	0.01	0.002	1	camta2
0.0458976	4.63353	0.01	0.002	1	plekha3
0.0460135	3.84415	0.01	0.002	1	ccsapa
0.0460135	3.77598	0.01	0.002	1	nat14
0.0460135	3.38832	0.01	0.002	1	cep85l
0.046026	-0.523013	0.07	0.101	1	zgc:109889
0.0460954	1.26824	0.019	0.006	1	rabl6b
0.0461296	4.16583	0.01	0.002	1	mtmr3
0.046246	2.73656	0.01	0.002	1	pcid2
0.0462829	-0.429494	0.017	0.035	1	ppm1k
0.0463626	2.42205	0.01	0.002	1	stk25b
0.0464029	0.443434	0.149	0.112	1	btg2
0.0464795	2.15659	0.01	0.002	1	tspo
0.0464795	2.31977	0.01	0.002	1	tmem167b
0.0465	0.392386	0.006	0.017	1	pou6f1
0.0465275	-0.886392	0.013	0.028	1	nfe2l3
0.0465966	2.51019	0.01	0.002	1	si:dkey-9c18.3
0.0466318	0.459512	0.112	0.08	1	hist2h2l
0.0466394	1.38305	0.026	0.011	1	slc35g2a
0.0467139	1.55967	0.01	0.002	1	znf646
0.0467255	0.154509	0.504	0.435	1	rps26
0.0468402	1.46459	0.026	0.011	1	csmd2
0.0468849	-0.923979	0.026	0.046	1	KCTD15
0.0476913	2.57935	0.016	0.005	1	rbm34
0.047998	-0.677362	0.024	0.044	1	tp53inp1
0.0480313	-1.01563	0.026	0.046	1	ubap2b
0.048081	-0.83264	0.019	0.036	1	dldh
0.048146	2.28554	0.016	0.005	1	cbx3b
0.0483347	1.04885	0.026	0.011	1	camk1db
0.0484323	0.963382	0.129	0.098	1	mtdha
0.0486573	-0.863141	0.019	0.036	1	peli1b
0.0487153	-0.692212	0.019	0.036	1	fip1l1b
0.0487887	1.82244	0.016	0.005	1	bada
0.0490663	1.87156	0.016	0.005	1	gtf3c2
0.0491245	-1.40913	0.014	0.03	1	aebp2
0.0494385	1.57754	0.016	0.005	1	znf281b
0.0497135	2.32072	0.013	0.003	1	kirrel1a
0.0497135	2.54008	0.013	0.003	1	atf5a
0.0498813	-0.456338	0.077	0.109	1	appb
0.0501377	1.8381	0.013	0.003	1	cita
0.0502443	1.81947	0.013	0.003	1	wdfy3
0.0502443	1.88794	0.013	0.003	1	slc30a9
0.0504748	-1.68665	0.01	0.024	1	slc44a1b
0.0505694	-1.00142	0.014	0.03	1	sgf29
0.0507159	-0.722507	0.034	0.057	1	ube2a
0.0507798	0.950369	0.013	0.003	1	dnajc17
0.0507874	-0.230024	0.024	0.044	1	puf60a
0.0509628	1.18227	0.03	0.014	1	pole4
0.0510492	-1.03744	0.02	0.038	1	copb1
0.0511929	0.811347	0.043	0.024	1	syn2a
0.0513509	-0.93859	0.036	0.058	1	afdna
0.0513938	-1.23052	0.01	0.024	1	cinp
0.0516106	-0.497769	0.041	0.066	1	rsf1b.1
0.0516645	-1.10487	0.01	0.024	1	hyou1
0.0517235	-0.600943	0.05	0.076	1	zfr
0.0517624	-0.494341	0.047	0.072	1	prmt1
0.0523851	-0.896363	0.02	0.038	1	jam3a
0.0524725	-0.198561	0.083	0.117	1	sltm
0.0524923	0.600826	0.137	0.104	1	ywhaz
0.0525954	-0.772951	0.027	0.047	1	mef2d
0.0531944	1.67068	0.023	0.009	1	mrpl37
0.0532424	-0.108404	0.082	0.115	1	mt-nd2
0.0533534	-0.110415	0.01	0.024	1	gpat4
0.0535054	-0.656866	0.02	0.038	1	vldlr
0.0535409	-0.308343	0.026	0.046	1	otub1b
0.0535971	-0.684796	0.02	0.038	1	znf318
0.0540212	-0.526025	0.014	0.03	1	TAFA3
0.0542066	-0.575975	0.082	0.112	1	igf2bp1
0.0543998	0.118628	0.598	0.546	1	rpl7a
0.0545213	-0.548523	0.02	0.038	1	prkrip1
0.0547689	-0.142159	0.255	0.309	1	tubb5
0.0548018	-0.767315	0.021	0.039	1	mcama
0.0550677	-1.89507	0.007	0.019	1	psmd11b
0.0559047	-2.04898	0.004	0.014	1	socs5b
0.0559592	0.195583	0.602	0.567	1	rps15a
0.0560024	-1.55633	0.007	0.019	1	zgc:101130
0.0560091	-1.06931	0.016	0.031	1	khsrp
0.056069	-0.429767	0.027	0.047	1	brd1a
0.0561284	-1.88347	0.004	0.014	1	mrps28
0.0562405	-0.753104	0.03	0.05	1	tp53inp2
0.0562405	-1.81264	0.004	0.014	1	bckdhb
0.0564747	-0.895167	0.007	0.019	1	GPATCH2
0.0564747	-1.29345	0.007	0.019	1	flrt1b
0.056578	-1.25255	0.004	0.014	1	mark2b
0.056578	-1.44212	0.004	0.014	1	acbd6
0.056578	-1.74402	0.004	0.014	1	chchd1
0.0566646	-1.65775	0.007	0.019	1	arl8
0.0568039	-1.61118	0.004	0.014	1	arf3b
0.0568039	-1.379	0.004	0.014	1	pcdh1g13
0.0568549	-1.29941	0.007	0.019	1	ift20
0.0569172	-1.46897	0.004	0.014	1	b3glcta
0.0569452	-0.337273	0.093	0.126	1	hpca
0.056956	1.44577	0.027	0.013	1	enc1
0.0569867	-0.320919	0.02	0.038	1	nmt1a
0.0570458	-1.20018	0.007	0.019	1	tbc1d23
0.057258	-0.994476	0.004	0.014	1	rrbp1a
0.057372	-1.14167	0.004	0.014	1	apln
0.0574292	-0.860888	0.007	0.019	1	CU929544.1
0.0574292	-1.09327	0.007	0.019	1	dhx36
0.0574624	0.852747	0.06	0.038	1	psma5
0.0575254	-0.77449	0.007	0.019	1	usp5
0.0577841	-0.862725	0.016	0.031	1	cops2
0.0578148	-0.467713	0.007	0.019	1	znf1009.1
0.0578148	-1.22049	0.007	0.019	1	lpgat1
0.0578148	-0.865859	0.007	0.019	1	si:ch211-117k10.3
0.0579115	-0.404495	0.007	0.019	1	efnb3b
0.0581053	-0.368724	0.007	0.019	1	derl2
0.0582997	-0.54556	0.007	0.019	1	exoc1
0.0589078	-0.729092	0.016	0.031	1	skia
0.0591964	-0.883323	0.011	0.025	1	dchs1b
0.0592796	-0.839512	0.011	0.025	1	ppm1bb
0.0593994	-0.947809	0.023	0.041	1	bcas3
0.0594881	-1.37233	0.011	0.025	1	kif13ba
0.0595902	-0.887698	0.023	0.041	1	cep170aa
0.0598273	-0.575701	0.016	0.031	1	sec61a1
0.0599489	-0.995403	0.011	0.025	1	tspan2a
0.0600501	-0.287193	0.062	0.09	1	eif4a1a
0.0600693	0.109415	0.873	0.868	1	ptmaa
0.0601317	-0.305197	0.05	0.076	1	actl6a
0.0602015	-0.964353	0.011	0.025	1	foxn2b
0.0603259	-0.921914	0.023	0.041	1	sec62
0.0604593	-0.353102	0.016	0.031	1	scml2
0.0608199	1.366	0.052	0.031	1	nsd3
0.060922	-0.794975	0.011	0.025	1	hrasb
0.0609646	-0.710202	0.011	0.025	1	faf2
0.061039	-0.354261	0.03	0.05	1	rgs20
0.0611916	0.562684	0.112	0.082	1	tma7
0.0614756	-0.309828	0.03	0.05	1	nfia
0.0614812	1.44473	0.02	0.008	1	rarab
0.06157	0.150139	0.614	0.584	1	rps9
0.0616145	0.50274	0.166	0.129	1	atp5pf
0.0617486	-0.905869	0.017	0.033	1	ier3ip1
0.0621551	-0.845276	0.017	0.033	1	proser1
0.0623528	1.04626	0.02	0.008	1	dpm2
0.0624149	-0.79668	0.017	0.033	1	taok3b
0.0624318	0.667214	0.066	0.043	1	vat1
0.0627296	-0.545434	0.059	0.085	1	tnip1
0.0629045	0.243216	0.515	0.479	1	rpl13a
0.0636466	-0.247612	0.023	0.041	1	tns1a
0.0636611	1.12656	0.041	0.024	1	nktr
0.0649953	-0.459447	0.089	0.12	1	tfap2b
0.0650246	-0.392228	0.017	0.033	1	golt1bb
0.0651699	-1.06936	0.019	0.035	1	uqcrc2a
0.0669878	-0.814493	0.019	0.035	1	rnf175
0.0676952	-1.37541	0.009	0.02	1	ttbk1b
0.0678221	-0.758844	0.026	0.044	1	ap2b1
0.0679896	-1.05379	0.013	0.027	1	dlg5a
0.0680793	-0.323327	0.013	0.027	1	gatd1
0.0681133	-0.978213	0.009	0.02	1	tshz2
0.0682664	-0.258476	0.531	0.543	1	mt-co3
0.0682706	-0.495601	0.009	0.02	1	rnft2
0.0683566	-3.07008	0.003	0.011	1	proca1
0.0683873	1.37835	0.029	0.014	1	CIR1
0.0684282	-1.10129	0.009	0.02	1	ints8
0.0685088	-3.16947	0.003	0.011	1	golph3
0.0685088	-2.52626	0.003	0.011	1	akap1b
0.0686197	-0.72135	0.013	0.027	1	ctnnd1
0.0686614	-2.23836	0.003	0.011	1	hddc3
0.0686614	-2.44952	0.003	0.011	1	sec23b
0.0686614	-2.22603	0.003	0.011	1	arl8ba
0.0686614	-2.42683	0.003	0.011	1	kazna
0.0686614	-2.41441	0.003	0.011	1	adprhl2
0.0686614	-2.3426	0.003	0.011	1	dnajc19
0.0686916	-1.0164	0.009	0.02	1	pnpo
0.0687443	-0.342756	0.009	0.02	1	upf1
0.0688033	0.160317	0.538	0.496	1	rps23
0.0688142	-2.24867	0.003	0.011	1	LO017784.1
0.0688142	-2.60914	0.003	0.011	1	mon2
0.0689557	-0.882655	0.009	0.02	1	zgc:113208
0.0689673	-2.23679	0.003	0.011	1	hdhd3
0.0689673	-2.06236	0.003	0.011	1	rfc4
0.0690616	-0.51566	0.009	0.02	1	casc4
0.0692743	-1.65921	0.003	0.011	1	si:ch211-194b1.1
0.0692743	-1.78521	0.003	0.011	1	pcnx4
0.0692743	-1.70919	0.003	0.011	1	atp6v1c1b
0.0692743	-2.24249	0.003	0.011	1	gadd45gb.1
0.0693904	-0.438017	0.109	0.14	1	bcl11ba
0.0694282	-1.70018	0.003	0.011	1	triqk
0.0694787	-0.442139	0.099	0.129	1	rbx1
0.0695824	-1.37264	0.003	0.011	1	acsl4b
0.0695824	-1.35446	0.003	0.011	1	fam234b
0.0695824	-1.61516	0.003	0.011	1	unm-sa1261
0.0695824	-1.49578	0.003	0.011	1	flvcr1
0.0697369	-1.25976	0.003	0.011	1	chst11
0.0697369	-1.39175	0.003	0.011	1	vps52
0.0698917	-1.57398	0.003	0.011	1	gps1
0.0699117	-0.517333	0.019	0.035	1	ppan
0.070202	-0.699133	0.003	0.011	1	vav2
0.070426	0.905801	0.024	0.011	1	ccdc32
0.0704464	-0.475874	0.013	0.027	1	mcrs1
0.0704506	-0.261648	0.009	0.02	1	si:ch211-216l23.2
0.0709092	-0.495953	0.013	0.027	1	rab6a
0.0709494	-0.618481	0.019	0.035	1	rab11fip3
0.0712167	-0.213628	0.144	0.183	1	ncl
0.0721531	-0.127343	0.074	0.104	1	tcea1
0.0726152	-0.426939	0.057	0.082	1	psmd7
0.0726413	-1.47084	0.006	0.016	1	spast
0.0726413	-1.51611	0.006	0.016	1	psmg2
0.0726871	-0.140872	0.057	0.083	1	cpsf6
0.0727698	-1.81725	0.006	0.016	1	copg2
0.0727698	-1.41904	0.006	0.016	1	si:ch73-376l24.3
0.0727698	-1.67039	0.006	0.016	1	CABZ01113818.1
0.0728341	-1.52929	0.006	0.016	1	mrps11
0.0728985	-1.74086	0.006	0.016	1	trim47
0.0731565	-1.53447	0.006	0.016	1	ptprga
0.0731565	-1.30205	0.006	0.016	1	celsr1b
0.0732858	-1.14651	0.006	0.016	1	mphosph6
0.0732875	-0.1766	0.056	0.082	1	srsf4
0.0735449	-0.913764	0.006	0.016	1	phf6
0.0736436	-0.202763	0.026	0.044	1	ppp1caa
0.0738047	-0.673344	0.006	0.016	1	cwf19l2
0.0738047	-1.02161	0.006	0.016	1	rbm19
0.0738066	-1.00427	0.014	0.028	1	sae1
0.0742974	2.53657	0.014	0.005	1	asf1bb
0.0744564	-0.866456	0.014	0.028	1	clstn2
0.0744577	-0.750217	0.006	0.016	1	myo16
0.07448	-0.330685	0.619	0.639	1	elavl3
0.0747055	2.17786	0.014	0.005	1	gpatch1
0.0748194	0.399559	0.144	0.112	1	lsm6
0.0749239	-0.819791	0.03	0.049	1	ppid
0.0752474	-0.159283	0.006	0.016	1	mrpl52
0.0754191	-0.474063	0.037	0.058	1	purab
0.0754869	-0.952476	0.014	0.028	1	ubqln4
0.075534	-0.725889	0.014	0.028	1	mrps34
0.0756647	1.62112	0.014	0.005	1	wasla
0.0757126	-1.54106	0.01	0.022	1	slc6a17
0.075857	-0.370054	0.074	0.102	1	eif3g
0.0760279	-0.634033	0.04	0.061	1	snap91a
0.076258	-1.51071	0.01	0.022	1	dnmt3ba
0.0764771	-1.76429	0.01	0.022	1	egr1
0.0764822	1.10585	0.039	0.022	1	map7d2b
0.0767137	0.416179	0.019	0.035	1	CR383676.3
0.0767289	0.554466	0.063	0.041	1	selenow2a
0.0769579	1.14968	0.039	0.022	1	foxo3b
0.077027	-1.19326	0.01	0.022	1	tsc22d3
0.0771878	0.909924	0.049	0.03	1	tomm6
0.0773584	-1.19494	0.01	0.022	1	micu3b
0.0777466	1.25096	0.021	0.009	1	ncoa6
0.0779162	-0.590409	0.043	0.065	1	brsk2b
0.0782853	2.84631	0.011	0.003	1	mapre2
0.0784467	3.04672	0.011	0.003	1	si:ch211-14c7.2
0.0784718	1.25204	0.021	0.009	1	tlk2
0.0785828	-0.754678	0.031	0.05	1	znf219
0.0787241	-1.35459	0.016	0.03	1	b4galt6
0.0789327	2.14321	0.011	0.003	1	st3gal3b
0.0789327	2.5736	0.011	0.003	1	rmdn2
0.0790952	2.24951	0.011	0.003	1	tor3a
0.0792841	1.38136	0.034	0.019	1	psmd6
0.0793718	-0.780489	0.01	0.022	1	sipa1l3
0.079421	1.96539	0.011	0.003	1	vps26bl
0.0794849	-0.894427	0.01	0.022	1	sf3a1
0.0794849	-0.734342	0.01	0.022	1	phactr1
0.0795844	1.90546	0.011	0.003	1	ralgps1
0.0795844	1.93117	0.011	0.003	1	coa8
0.0795981	-0.780144	0.01	0.022	1	mycla
0.079745	0.727318	0.054	0.035	1	si:dkey-178k16.1
0.079906	-0.234382	0.206	0.249	1	sox11a
0.0800523	0.710269	0.021	0.009	1	fkbp4
0.0801079	0.902244	0.044	0.027	1	znf296
0.0803829	1.44206	0.03	0.016	1	pcdh17
0.0806818	1.08621	0.034	0.019	1	gripap1
0.0814276	-0.226573	0.01	0.022	1	sarm1
0.0815431	-0.442529	0.01	0.022	1	znf207b
0.0818903	-0.411913	0.01	0.022	1	ncln
0.0821235	0.402402	0.054	0.035	1	meis2a.1
0.0822512	0.164425	0.456	0.406	1	rpl22
0.0822749	-0.843322	0.016	0.03	1	prdm2b
0.0823429	-0.244255	0.074	0.102	1	srsf2a
0.0825613	-0.734903	0.023	0.039	1	hspa4b
0.0827215	1.06785	0.03	0.016	1	b2ml
0.0831088	-0.729763	0.016	0.03	1	caprin1b
0.083158	-0.512534	0.016	0.03	1	CABZ01087560.1
0.0831945	-0.724457	0.023	0.039	1	si:dkey-175g6.2
0.0835563	-0.119935	0.054	0.079	1	brd1b
0.0836268	-0.746684	0.033	0.052	1	fus
0.0842477	-0.581177	0.016	0.03	1	aff4
0.084467	-0.364899	0.062	0.087	1	zgc:153867
0.0844948	0.397561	0.122	0.093	1	rhoaa
0.0850649	0.747869	0.08	0.057	1	ube2d1b
0.0850655	0.784374	0.03	0.016	1	tjp1b
0.085196	0.2736	0.269	0.231	1	histh1l
0.0854197	-0.4404	0.023	0.039	1	chd7
0.0858448	-0.70251	0.034	0.054	1	dachd
0.0859135	-0.929717	0.026	0.043	1	prpf38b
0.0862251	-0.579017	0.059	0.082	1	BX005003.1
0.0864533	-0.138087	0.087	0.118	1	ing4
0.0866555	0.487541	0.084	0.06	1	slc3a2b
0.0867178	-0.486957	0.043	0.065	1	sart1
0.0869199	-0.309724	0.031	0.05	1	paxbp1
0.0873653	-1.59348	0.007	0.017	1	zcchc8
0.0875622	0.501435	0.124	0.096	1	morf4l1
0.0879255	-1.4503	0.007	0.017	1	sept2
0.0880023	0.941847	0.057	0.038	1	tomm5
0.0881476	0.31202	0.193	0.156	1	stxbp1a
0.0882437	-1.19747	0.011	0.024	1	znf292b
0.0883475	-1.60605	0.007	0.017	1	wdr18
0.0885592	-1.28802	0.007	0.017	1	qrich1
0.0886575	-0.900349	0.017	0.031	1	tspan13b
0.0887535	-0.268728	0.074	0.102	1	rbm4.3
0.088842	-0.972845	0.007	0.017	1	pvrl2l
0.0890101	-0.810817	0.017	0.031	1	stxbp5a
0.0892676	-0.806821	0.007	0.017	1	isca1
0.0892747	-0.395218	0.024	0.041	1	pkib
0.0893087	-0.721372	0.011	0.024	1	ppp4cb
0.0893387	-1.34941	0.007	0.017	1	ablim2
0.0893682	-0.644685	0.011	0.024	1	med28
0.0894277	-0.631357	0.011	0.024	1	zgc:171971
0.0896064	-0.579052	0.011	0.024	1	dyrk1ab
0.0897484	-0.396603	0.049	0.071	1	mtus2a
0.0897854	-0.59416	0.011	0.024	1	emc3
0.0899049	-0.753114	0.011	0.024	1	npepl1
0.0899779	1.48796	0.019	0.008	1	en1b
0.0901684	0.36954	0.186	0.151	1	sec61g
0.0902641	-0.863463	0.011	0.024	1	sprn2
0.0904824	-0.941465	0.007	0.017	1	adipor1a
0.090519	1.29592	0.019	0.008	1	dagla
0.0906689	-0.572395	0.026	0.043	1	camk2d2
0.0907701	-0.557189	0.007	0.017	1	cblb
0.0908233	-0.372498	0.123	0.156	1	serinc1
0.0909566	-0.343394	0.047	0.069	1	ctsla
0.0916378	-0.468156	0.007	0.017	1	smim19
0.0918771	-0.274846	0.044	0.066	1	pcf11
0.0921653	0.517988	0.136	0.107	1	cycsb
0.0926915	0.37623	0.183	0.151	1	gabarapb
0.0926955	-1.01907	0.019	0.033	1	syt4
0.0928887	1.45088	0.027	0.014	1	ubap2l
0.0929829	-1.88411	0.004	0.013	1	mtfr1l
0.0929829	-1.90898	0.004	0.013	1	vps53
0.0929829	-2.20602	0.004	0.013	1	tmem183a
0.0931231	-0.436613	0.054	0.077	1	tle2a
0.093337	-1.85055	0.004	0.013	1	gria4a
0.0935145	-1.99468	0.004	0.013	1	si:dkeyp-77h1.4
0.0936922	-1.55618	0.004	0.013	1	id3
0.0937178	0.17789	0.575	0.622	1	zgc:158463
0.0938519	0.415218	0.069	0.047	1	serbp1b
0.0938651	-0.762577	0.019	0.033	1	rnd1b
0.0938703	-1.52255	0.004	0.013	1	rpap3
0.0940392	-0.513877	0.037	0.057	1	bcas2
0.0940486	-1.56116	0.004	0.013	1	kifap3b
0.0940486	-1.4225	0.004	0.013	1	gmds
0.0941211	1.28894	0.027	0.014	1	dpysl5b
0.0941378	-1.41404	0.004	0.013	1	polr3k
0.0942271	-1.15184	0.004	0.013	1	efna1b
0.0942271	-1.61118	0.004	0.013	1	rprd2a
0.0942271	-1.47643	0.004	0.013	1	adoa
0.0942271	-1.74966	0.004	0.013	1	tlcd5a
0.094406	-1.36074	0.004	0.013	1	si:dkey-66i24.7
0.094406	-0.570246	0.004	0.013	1	FP017161.1
0.094406	-1.31106	0.004	0.013	1	mlst8
0.094406	-1.25871	0.004	0.013	1	gatad2ab
0.0945851	-1.28581	0.004	0.013	1	nudt9
0.0945851	-0.859949	0.004	0.013	1	rbm38
0.0946463	-0.117246	0.017	0.031	1	ivns1abpa
0.0947645	-1.24695	0.004	0.013	1	ubiad1
0.0947645	-1.25633	0.004	0.013	1	tmem170a
0.0947764	-0.447068	0.026	0.043	1	atat1
0.0948679	-0.212735	0.21	0.252	1	ywhaqb
0.095124	-0.86044	0.004	0.013	1	cux2b
0.095124	-0.899677	0.004	0.013	1	lrfn5a
0.0952532	-0.586311	0.019	0.033	1	si:ch211-276c2.4
0.0953634	-0.254058	0.074	0.101	1	smc1al
0.0954635	-1.21717	0.013	0.025	1	mpp6b
0.0954804	1.51567	0.027	0.014	1	slc16a9b
0.0954847	-0.981453	0.004	0.013	1	ubac1
0.0954847	-0.663217	0.004	0.013	1	CU467856.1
0.0954847	-0.273287	0.004	0.013	1	cntn4
0.0954847	-0.53961	0.004	0.013	1	mapkbp1
0.0956245	0.370661	0.232	0.194	1	cbx1b
0.0956538	0.31441	0.239	0.203	1	atp5mc1
0.0956655	-0.757255	0.004	0.013	1	sema6dl
0.0960671	-1.18034	0.013	0.025	1	man1a1
0.096111	0.184052	0.352	0.301	1	rps27.2
0.0964458	-1.15621	0.02	0.035	1	igf2bp3
0.0976157	-0.698706	0.027	0.044	1	zgc:86598
0.0976507	-0.899601	0.013	0.025	1	ankra2
0.097712	-1.12599	0.013	0.025	1	pds5b
0.0977353	-0.395207	0.037	0.057	1	kif1b
0.0978348	-1.13645	0.013	0.025	1	mapk8ip2
0.0980507	0.608721	0.046	0.028	1	mrpl30
0.0984058	1.10876	0.037	0.022	1	atp2b3b
0.0988219	-0.252746	0.019	0.033	1	slc25a55a
0.0989606	-0.818957	0.02	0.035	1	picalmb
0.099131	-0.648257	0.013	0.025	1	calb2a
0.0992996	0.997927	0.027	0.014	1	olfm2a
0.0993794	-0.653208	0.013	0.025	1	pcdh2ab9
0.0994802	-0.735453	0.02	0.035	1	lgi1a
0.100107	-0.840339	0.02	0.035	1	pdzd11
0.100686	0.481622	0.162	0.132	1	h2az2a
0.100688	-0.324667	0.143	0.176	1	slc32a1
0.100875	-0.687844	0.03	0.047	1	mpc2
0.101319	-0.365676	0.119	0.148	1	eif3ea
0.101534	1.65304	0.016	0.006	1	cop1
0.10168	-0.265229	0.382	0.414	1	ckbb
0.101754	-1.5672	0.009	0.019	1	klhl4
0.102576	-1.41828	0.009	0.019	1	hccsb
0.10276	1.40289	0.016	0.006	1	kmt2d
0.102876	-0.960093	0.009	0.019	1	MANEAL
0.102924	0.943622	0.016	0.006	1	l1cama
0.103018	-0.671837	0.02	0.035	1	clgn
0.103253	1.32141	0.016	0.006	1	tusc2a
0.103705	-0.82441	0.009	0.019	1	lgmn
0.10378	-1.14138	0.009	0.019	1	rnf4
0.103921	-0.839182	0.021	0.036	1	fto
0.104209	-1.17302	0.014	0.027	1	gspt1l
0.104566	-0.12202	0.027	0.044	1	CR847566.1
0.104691	-0.886243	0.009	0.019	1	arhgap21a
0.104736	-0.610002	0.033	0.05	1	six3b
0.104832	-0.943316	0.014	0.027	1	C20H12orf57
0.105088	0.685489	0.059	0.039	1	mpp2a
0.105247	0.871683	0.016	0.006	1	crim1
0.105293	0.182751	0.577	0.548	1	rps5
0.105362	0.440391	0.037	0.022	1	hes6
0.105608	-0.776391	0.009	0.019	1	farsa
0.106065	-0.280695	0.06	0.083	1	brd7
0.106069	-0.433868	0.009	0.019	1	sucla2
0.106214	-0.900531	0.014	0.027	1	eps15l1a
0.106435	0.599156	0.096	0.072	1	tmem59l
0.106687	-0.831	0.009	0.019	1	ttyh2
0.10672	-0.718446	0.014	0.027	1	tm2d3
0.106841	-0.147312	0.009	0.019	1	march7.2
0.106949	0.928493	0.049	0.031	1	ginm1
0.107028	0.153302	0.627	0.594	1	rps24
0.107164	-0.88655	0.014	0.027	1	dgcr2
0.107271	-0.654968	0.021	0.036	1	serp2
0.107355	-1.14954	0.014	0.027	1	cstf1
0.107482	-1.13347	0.014	0.027	1	hectd1
0.107782	1.41977	0.057	0.039	1	abcf1
0.107785	-0.453541	0.066	0.09	1	nat16
0.107876	-0.492476	0.047	0.068	1	TXN
0.108812	0.882188	0.033	0.019	1	fzr1a
0.109408	-0.510741	0.014	0.027	1	lrrtm1
0.109594	0.337123	0.13	0.101	1	otx2b
0.11012	-0.777057	0.014	0.027	1	btbd10b
0.110376	-0.348625	0.021	0.036	1	rarga
0.111046	-0.727728	0.036	0.054	1	yeats4
0.111163	-0.188803	0.014	0.027	1	trip12
0.111733	1.28183	0.02	0.009	1	snap29
0.111857	-0.194902	0.092	0.12	1	si:dkey-67c22.2
0.112004	0.13121	0.661	0.654	1	rpl24
0.112174	1.29124	0.024	0.013	1	vta1
0.112197	0.690902	0.033	0.019	1	pgam1b
0.112313	0.588992	0.033	0.019	1	si:ch211-195b13.1
0.112342	0.899535	0.029	0.016	1	zgc:92664
0.112467	1.07775	0.029	0.016	1	aurkaip1
0.112497	1.00278	0.02	0.009	1	st8sia1
0.112861	2.77655	0.013	0.005	1	homer3b
0.11303	-0.541255	0.067	0.09	1	lmo1
0.113059	2.68726	0.013	0.005	1	hlfa
0.113111	0.870771	0.02	0.009	1	morn4
0.113188	0.654542	0.033	0.019	1	fnta
0.114052	2.47084	0.013	0.005	1	rab5b
0.114191	0.808061	0.02	0.009	1	cmc1
0.114251	2.45254	0.013	0.005	1	abracl
0.114577	-0.955886	0.016	0.028	1	atp6v1ba
0.114651	1.76797	0.013	0.005	1	rbms1a
0.114904	-0.535098	0.023	0.038	1	atf4a
0.115015	-0.583959	0.023	0.038	1	phf10
0.115051	1.70058	0.013	0.005	1	nol12
0.115237	-0.430845	0.023	0.038	1	mynn
0.115252	1.79132	0.013	0.005	1	nt5c2a
0.11529	-2.14249	0.006	0.014	1	mzt2b
0.115453	1.58575	0.013	0.005	1	tln2a
0.115453	1.7151	0.013	0.005	1	sptssa
0.115453	1.25751	0.013	0.005	1	tmx1
0.115654	1.46815	0.013	0.005	1	adam17a
0.115841	0.724731	0.077	0.057	1	baz2ba
0.115871	-1.84203	0.006	0.014	1	fstl5
0.115886	-0.545411	0.063	0.085	1	nucks1b
0.115905	0.57172	0.02	0.009	1	rlf
0.115983	-1.11365	0.01	0.02	1	diaph2
0.116259	-1.63848	0.006	0.014	1	setdb1b
0.116269	-0.602867	0.016	0.028	1	setdb1a
0.116278	0.110951	0.641	0.591	1	rps14
0.116297	-1.05209	0.01	0.02	1	mtpn
0.116454	-1.53384	0.006	0.014	1	ift74
0.116612	-1.18062	0.01	0.02	1	akirin2
0.116648	-1.52778	0.006	0.014	1	nrp2a
0.116662	-0.48629	0.036	0.054	1	ddx42
0.116665	1.02149	0.013	0.005	1	ndufaf4
0.116763	0.878206	0.024	0.013	1	eif2s1a
0.116794	-0.760121	0.016	0.028	1	tnrc18
0.116843	-1.01237	0.006	0.014	1	sema6e
0.116927	-0.732005	0.01	0.02	1	tomm20a
0.117013	-0.277693	0.082	0.107	1	ube2na
0.117057	-0.883953	0.016	0.028	1	DOCK4
0.117085	-0.74349	0.01	0.02	1	gria2a
0.117085	-0.89496	0.01	0.02	1	dpy19l3
0.117234	-1.09706	0.006	0.014	1	nfkbib
0.117234	-0.818861	0.006	0.014	1	actn4
0.117234	-1.48364	0.006	0.014	1	ttc14
0.117284	-0.625491	0.024	0.039	1	prr12a
0.11743	-1.00084	0.006	0.014	1	CABZ01084961.1
0.11743	-1.0101	0.006	0.014	1	spns2
0.11743	-1.03109	0.006	0.014	1	enpp5
0.117626	-1.21167	0.006	0.014	1	zgc:163098
0.117626	-0.898102	0.006	0.014	1	arhgdig
0.117642	-0.480697	0.036	0.054	1	papola
0.117704	0.661141	0.029	0.016	1	mrpl12
0.117759	-0.384612	0.079	0.104	1	tox2
0.117822	-1.18781	0.006	0.014	1	CR354372.1
0.117822	-0.848529	0.006	0.014	1	CABZ01021433.1
0.117822	-1.16214	0.006	0.014	1	znf148
0.117822	-0.788263	0.006	0.014	1	rapgef1a
0.117822	-0.895425	0.006	0.014	1	pigp
0.117849	-0.404062	0.016	0.028	1	abi1b
0.117877	-0.615424	0.01	0.02	1	b3galt2
0.118019	-0.721082	0.006	0.014	1	chrm4a
0.118019	-0.848601	0.006	0.014	1	ift52
0.118158	0.42794	0.139	0.11	1	psmb6
0.118355	-0.647543	0.01	0.02	1	cnot2
0.118413	-0.56152	0.006	0.014	1	b4galnt4b
0.118556	-0.718186	0.026	0.041	1	vps29
0.118808	-0.471493	0.006	0.014	1	mta3
0.119223	-0.46302	0.024	0.039	1	rbm28
0.119379	-0.277191	0.119	0.148	1	nrxn3a
0.119402	-0.151162	0.006	0.014	1	fbxw4
0.119512	-0.189423	0.016	0.028	1	pdzrn4
0.119554	-0.313063	0.01	0.02	1	uprt
0.119579	-0.365861	0.016	0.028	1	cntnap2b
0.1196	-0.37285	0.006	0.014	1	grnb
0.119635	-0.477346	0.01	0.02	1	rev3l
0.119799	-0.494897	0.006	0.014	1	hells
0.119956	-0.535274	0.01	0.02	1	hgsnat
0.120286	0.535037	0.039	0.024	1	mrpl33
0.120342	-0.527437	0.024	0.039	1	tra2b
0.120349	-0.220514	0.052	0.072	1	uqcrfs1
0.12044	-0.182812	0.01	0.02	1	edc4
0.120854	-0.523341	0.057	0.079	1	sgip1a
0.121412	-0.210393	0.01	0.02	1	emc1
0.121473	-0.838707	0.017	0.03	1	timm10
0.122022	-0.329125	0.037	0.055	1	matr3l1.1
0.122297	-0.325039	0.056	0.077	1	ap2s1
0.122622	-0.470323	0.039	0.057	1	tusc3
0.123358	-0.486594	0.052	0.072	1	kmt2cb
0.123381	-0.712299	0.049	0.068	1	pclob
0.123921	-0.120572	0.024	0.039	1	lrpap1
0.124118	-0.701196	0.017	0.03	1	ubtd2
0.124457	0.12168	0.635	0.606	1	faua
0.124554	-0.118748	0.024	0.039	1	nrsn1
0.124636	3.35872	0.01	0.003	1	nr2c2
0.124883	2.69166	0.01	0.003	1	smim8
0.125129	2.19486	0.01	0.003	1	qars1
0.125273	-0.182841	0.122	0.153	1	tox
0.125377	2.3694	0.01	0.003	1	tbc1d30
0.125377	2.76517	0.01	0.003	1	dnpep
0.125377	2.7387	0.01	0.003	1	zgc:77650
0.125377	2.68115	0.01	0.003	1	RIMBP2
0.125624	2.81114	0.01	0.003	1	polr1d
0.126058	-1.26799	0.011	0.022	1	atn1
0.12637	0.912357	0.01	0.003	1	get3
0.12637	1.67552	0.01	0.003	1	mrs2
0.12637	1.74189	0.01	0.003	1	efhd2
0.12637	1.4463	0.01	0.003	1	snupn
0.126619	1.89076	0.01	0.003	1	nucb1
0.126619	1.41047	0.01	0.003	1	rims4
0.126619	1.85039	0.01	0.003	1	sbno2a
0.126698	-1.29692	0.011	0.022	1	eef1e1
0.126868	1.92279	0.01	0.003	1	kcnh7
0.126868	1.40159	0.01	0.003	1	ints14
0.126868	1.40229	0.01	0.003	1	kbtbd2
0.127118	1.21144	0.01	0.003	1	kcnc3a
0.127118	1.44372	0.01	0.003	1	flj11011l
0.127182	0.673798	0.072	0.052	1	psmb4
0.127216	-0.685652	0.017	0.03	1	efna2b
0.127369	0.819062	0.01	0.003	1	klhl20
0.127432	-1.09661	0.019	0.031	1	snrpa
0.12787	0.559328	0.01	0.003	1	cica
0.128174	1.86016	0.017	0.008	1	cdk11b
0.128376	-0.330224	0.017	0.03	1	trim3b
0.128542	2.05343	0.017	0.008	1	npy
0.128708	-0.219311	0.037	0.055	1	foxn3
0.12893	-0.435223	0.041	0.06	1	kifap3a
0.129158	-0.853113	0.019	0.031	1	fbxo11a
0.129528	-0.965427	0.011	0.022	1	pdap1b
0.129736	0.783651	0.03	0.017	1	dixdc1a
0.130097	0.665538	0.04	0.025	1	rwdd1
0.130191	1.19816	0.026	0.014	1	bub3
0.130264	-0.752026	0.011	0.022	1	erp44
0.130428	-0.604604	0.011	0.022	1	si:ch73-109d9.3
0.130488	-0.5424	0.027	0.043	1	prrc2a
0.13058	1.13196	0.017	0.008	1	CU633745.1
0.131267	0.360321	0.207	0.175	1	eif3f
0.131415	-0.811896	0.011	0.022	1	pcsk1nl
0.131415	-0.729133	0.011	0.022	1	dpf3
0.131415	-0.651411	0.011	0.022	1	nudcd3
0.131563	-0.124379	0.026	0.041	1	cops4
0.131745	-0.732631	0.011	0.022	1	abcf2a
0.13191	-0.43282	0.011	0.022	1	rgs17
0.131983	1.10541	0.041	0.027	1	spcs2
0.131989	-0.334607	0.041	0.06	1	zbtb20
0.132138	-0.437751	0.029	0.044	1	nrcama
0.132159	1.4654	0.021	0.011	1	micu1
0.132214	-0.182113	0.027	0.043	1	spcs3
0.132407	-0.620783	0.011	0.022	1	kcnj3a
0.132422	-0.483183	0.029	0.044	1	stau2
0.132507	0.579001	0.04	0.025	1	sptbn2
0.134349	0.435911	0.017	0.008	1	sorbs1
0.134578	-0.126803	0.011	0.022	1	grinab
0.134662	0.941975	0.021	0.011	1	sdf2l1
0.134999	1.1247	0.021	0.011	1	sin3b
0.135457	-1.61351	0.007	0.016	1	kif5c
0.135892	-0.162072	0.041	0.06	1	znf1035
0.136264	-0.125505	0.039	0.057	1	psmc6
0.136275	-1.41637	0.007	0.016	1	cacng2a
0.136387	-0.19376	0.353	0.386	1	rpl36
0.136436	0.425351	0.011	0.022	1	socs7
0.13648	-1.32823	0.007	0.016	1	pnpla6
0.136553	0.964974	0.069	0.05	1	romo1
0.136685	-1.40567	0.007	0.016	1	dnal1.1
0.137191	-0.489737	0.069	0.09	1	ilf2
0.13723	0.629027	0.082	0.061	1	znf865
0.137296	-0.342883	0.03	0.046	1	dnajb11
0.137302	-0.670508	0.007	0.016	1	rprd1b
0.13748	-0.306334	0.11	0.137	1	zfpm2a
0.137509	-1.05785	0.007	0.016	1	mplkip
0.137509	-1.34133	0.007	0.016	1	cox15
0.137612	-1.01538	0.007	0.016	1	zgc:153383
0.137955	-0.338923	0.029	0.044	1	canx
0.138751	-0.634949	0.007	0.016	1	suco
0.138784	-0.98595	0.013	0.024	1	zbtb17
0.138959	-0.98582	0.007	0.016	1	mau2
0.139031	-1.07553	0.013	0.024	1	puraa
0.139376	-0.583681	0.007	0.016	1	dtnbp1a
0.139632	-0.400068	0.07	0.093	1	adgrb1a
0.139793	-0.695655	0.007	0.016	1	zgc:113149
0.140212	-0.189439	0.007	0.016	1	si:ch211-239f4.1
0.140212	-0.633739	0.007	0.016	1	srpra
0.140631	-0.296821	0.007	0.016	1	tubgcp3
0.140683	-0.779062	0.021	0.035	1	dhx16
0.140847	1.04526	0.043	0.028	1	sh3bgrl3
0.141052	-0.445889	0.007	0.016	1	epn1
0.141244	0.144364	0.694	0.65	1	rpl39
0.141289	-0.205228	0.323	0.356	1	hmgb2b
0.141441	-0.815112	0.013	0.024	1	ndufa10
0.141581	-0.108062	0.02	0.033	1	zgc:77056
0.141833	-0.924884	0.021	0.035	1	nop10
0.14199	-0.280526	0.03	0.046	1	asxl1
0.142156	0.967438	0.049	0.033	1	ap3s2
0.142279	-0.730499	0.013	0.024	1	esrrga
0.142418	0.577622	0.072	0.052	1	cdkn2aipnl
0.142698	-0.213736	0.02	0.033	1	ldb2b
0.142784	-0.649702	0.013	0.024	1	tle5
0.142953	-0.433301	0.013	0.024	1	ptprn2
0.143222	-0.421464	0.033	0.049	1	psmd1
0.143641	-0.638358	0.034	0.05	1	pim3
0.143983	-0.250511	0.083	0.107	1	plxna3
0.144307	-0.22771	0.013	0.024	1	FO704772.2
0.144307	-0.53193	0.033	0.049	1	chd2
0.14442	-0.362614	0.09	0.115	1	dpysl3
0.144483	-0.3501	0.052	0.071	1	ank3a
0.145671	-0.186332	0.013	0.024	1	znf410
0.146734	0.654042	0.092	0.071	1	ndufb10
0.146992	-0.529596	0.021	0.035	1	dolpp1
0.147452	-1.1912	0.014	0.025	1	cdc73
0.147565	0.885705	0.049	0.033	1	CABZ01044053.1
0.147668	1.2754	0.027	0.016	1	atp2b2
0.148409	2.65268	0.014	0.006	1	gtpbp1
0.148436	-0.161261	0.411	0.443	1	tubb2b
0.148618	-1.02815	0.014	0.025	1	agpat3
0.148785	-0.989622	0.014	0.025	1	rab6bb
0.148897	0.341929	0.163	0.135	1	eif3m
0.149027	0.149149	0.308	0.269	1	nucks1a
0.149098	0.801442	0.07	0.052	1	lsm3
0.149317	1.89737	0.014	0.006	1	dap3
0.150205	-0.109308	0.066	0.088	1	kif5ba.1
0.150687	1.62813	0.014	0.006	1	si:ch211-116o3.5
0.150916	1.62676	0.014	0.006	1	rabif
0.150985	-0.420132	0.064	0.085	1	u2af2b
0.151057	-0.581657	0.036	0.052	1	pspc1
0.151253	0.240249	0.03	0.046	1	rer1
0.15126	1.43279	0.014	0.006	1	si:dkeyp-55f12.3
0.151497	-0.798341	0.024	0.038	1	mbd1b
0.151792	-0.353082	0.021	0.035	1	XKR4
0.151835	1.03251	0.014	0.006	1	rrm2b
0.151949	1.35719	0.033	0.02	1	dynll2a
0.152066	0.999703	0.014	0.006	1	sh3bp5b
0.152523	-2.28422	0.004	0.011	1	mbpb
0.152527	1.21106	0.014	0.006	1	edc3
0.15264	1.35104	0.023	0.013	1	lbr
0.15264	0.312296	0.074	0.055	1	ewsr1a
0.15284	-0.694526	0.014	0.025	1	myo18ab
0.152939	0.716924	0.027	0.016	1	srp19
0.15307	-2.13392	0.004	0.011	1	FP101914.1
0.153154	-0.378218	0.074	0.096	1	tfap2a
0.153344	-2.05035	0.004	0.011	1	slc35e4
0.153618	-1.74622	0.004	0.011	1	slf1
0.153618	-2.2784	0.004	0.011	1	ptpra
0.153622	-1.23503	0.009	0.017	1	rbb4l
0.153687	1.12662	0.014	0.006	1	ccdc167
0.153833	-1.31083	0.009	0.017	1	rap1b
0.154152	0.224759	0.014	0.006	1	gpsm1a
0.154168	-1.41955	0.004	0.011	1	si:ch211-200p22.4
0.154257	-1.30212	0.009	0.017	1	galnt7
0.154317	0.14053	0.619	0.605	1	rpl21
0.154381	-0.322896	0.014	0.025	1	mrpl38
0.154444	-1.61658	0.004	0.011	1	CU928117.1
0.154469	-1.16405	0.009	0.017	1	tlcd4a
0.154685	-0.488143	0.041	0.058	1	prelid3b
0.1547	-0.198283	0.036	0.052	1	camk2g2
0.15472	-1.33382	0.004	0.011	1	atp6v1f
0.15472	-0.857513	0.004	0.011	1	mink1
0.15472	-1.45703	0.004	0.011	1	si:ch1073-322p19.1
0.15472	-0.894997	0.004	0.011	1	gcgb
0.15472	-1.68874	0.004	0.011	1	shisa4
0.154996	-1.44246	0.004	0.011	1	bhlhe40
0.154996	-1.01008	0.004	0.011	1	BX324123.4
0.155273	-1.06357	0.004	0.011	1	arntl1b
0.155273	-1.17842	0.004	0.011	1	ptprfa
0.155273	-1.15581	0.004	0.011	1	ercc5
0.155273	-0.970698	0.004	0.011	1	UBA6
0.155273	-1.14514	0.004	0.011	1	ttpal
0.155394	-1.31674	0.016	0.027	1	col14a1a
0.15555	-1.24218	0.004	0.011	1	uso1
0.15555	-1.72045	0.004	0.011	1	gopc
0.15555	-1.06278	0.004	0.011	1	GMEB2
0.155589	-0.362614	0.014	0.025	1	cited4a
0.155601	1.72387	0.019	0.009	1	tub
0.155638	-2.00145	0.009	0.017	1	znf839
0.155688	-1.24779	0.004	0.011	1	tpp2
0.155827	-1.31064	0.004	0.011	1	sccpdhb
0.155827	-0.606961	0.004	0.011	1	ppp4r3b
0.156041	0.270471	0.252	0.22	1	ran
0.156105	-0.938563	0.004	0.011	1	il10rb
0.156105	-0.756519	0.004	0.011	1	atg12
0.156105	-1.03041	0.004	0.011	1	C25H11orf49
0.156172	-1.27151	0.009	0.017	1	ogt.1
0.156383	-0.773209	0.004	0.011	1	dmtf1
0.156383	-0.672927	0.004	0.011	1	acp2
0.156383	-0.442594	0.004	0.011	1	atad1a
0.156383	-0.77548	0.004	0.011	1	trpc4apb
0.156383	-1.01014	0.004	0.011	1	ncoa2
0.156613	1.31876	0.019	0.009	1	si:ch73-60h1.1
0.156662	-0.442672	0.004	0.011	1	rnmt
0.156662	-0.703446	0.004	0.011	1	ek1
0.156941	0.277048	0.004	0.011	1	smyd2a
0.157029	-0.832449	0.009	0.017	1	aph1b
0.157326	-0.193743	0.014	0.025	1	mgat5
0.157459	-0.55783	0.009	0.017	1	ap1b1
0.157459	-0.47618	0.009	0.017	1	bysl
0.157674	-0.848924	0.009	0.017	1	npat
0.157904	-0.117483	0.037	0.054	1	mt-nd5
0.158144	-0.558097	0.026	0.039	1	pak1
0.158304	0.869743	0.023	0.013	1	arpc5lb
0.158416	-0.946755	0.016	0.027	1	nol4la
0.158504	0.85411	0.033	0.02	1	sh3gl2a
0.158754	1.20291	0.019	0.009	1	znf710a
0.158754	-0.575279	0.009	0.017	1	brinp3a.1
0.158754	-0.507067	0.009	0.017	1	numbl
0.158835	-0.206769	0.023	0.036	1	kat5b
0.158839	-0.952627	0.016	0.027	1	patz1
0.159079	-0.344003	0.009	0.017	1	kpnb1
0.159451	0.906358	0.039	0.025	1	cfap20
0.159473	1.08899	0.019	0.009	1	mepce
0.159808	0.17171	0.545	0.51	1	rpl35a
0.159884	1.15264	0.019	0.009	1	mrps7
0.160044	1.05499	0.046	0.031	1	birc6-as2
0.160141	-0.413118	0.026	0.039	1	stxbp5l
0.160306	-0.372687	0.024	0.038	1	cab39l
0.16037	-0.706656	0.016	0.027	1	UBL4A
0.160723	-0.179411	0.037	0.054	1	tspan3a
0.160756	0.660501	0.097	0.077	1	vdac3
0.161654	-0.75654	0.016	0.027	1	laptm4b
0.162028	-0.340496	0.08	0.102	1	atp6ap2
0.16209	0.378791	0.014	0.025	1	slc40a1
0.162507	-0.404586	0.026	0.039	1	kansl1b
0.163349	0.57065	0.033	0.02	1	C5H9orf78
0.163489	-0.3675	0.026	0.039	1	rufy3
0.163859	0.761431	0.073	0.055	1	si:dkey-19e4.5
0.164291	-0.393614	0.046	0.063	1	ier5l
0.165029	-0.245749	0.016	0.027	1	satb1b
0.165116	-0.239916	0.016	0.027	1	znf395a
0.165466	-0.184676	0.016	0.027	1	papolg
0.166125	-0.531364	0.027	0.041	1	mbd3a
0.166819	-0.134472	0.097	0.121	1	atp5pd
0.167006	0.171192	0.245	0.213	1	rnasekb
0.167172	-0.526084	0.027	0.041	1	kmt5aa
0.16734	-0.664309	0.017	0.028	1	zgc:55733
0.1677	0.17198	0.468	0.438	1	h2ax1
0.16821	0.974443	0.046	0.031	1	ppp1cb
0.169146	-1.41201	0.01	0.019	1	stag1b
0.169779	0.730431	0.059	0.043	1	gdi1
0.169834	-0.242325	0.026	0.039	1	cdh4
0.169844	-0.538929	0.027	0.041	1	si:dkeyp-113d7.1
0.169986	-0.405022	0.027	0.041	1	zgc:77262
0.170272	-0.135517	0.039	0.055	1	csde1
0.17044	-1.24844	0.01	0.019	1	ptcd3
0.170688	-0.542837	0.017	0.028	1	lmnb2
0.170837	-0.327494	0.027	0.041	1	myh14
0.170969	-0.484307	0.062	0.08	1	mast2
0.171523	-1.04765	0.01	0.019	1	nexmifb
0.171534	-0.152718	0.103	0.128	1	nsg2
0.171646	-0.429042	0.057	0.076	1	tet2
0.171657	0.78013	0.06	0.044	1	tox3
0.171668	0.134535	0.016	0.027	1	kirrel3l
0.17168	-0.609832	0.03	0.044	1	ptpn5
0.171849	-0.908861	0.01	0.019	1	tars1
0.172176	-0.738411	0.01	0.019	1	tia1l
0.172376	3.59879	0.011	0.005	1	mmaa
0.172401	-0.646891	0.034	0.049	1	fkbp2
0.172482	0.330178	0.07	0.052	1	rn7sk
0.17283	-0.9377	0.01	0.019	1	nkain2
0.17283	-0.693119	0.01	0.019	1	kif26ab
0.173049	-1.1514	0.01	0.019	1	fam102bb
0.173221	-0.396786	0.044	0.061	1	mab21l1
0.173487	-0.554951	0.01	0.019	1	chrac1
0.173648	-0.509989	0.017	0.028	1	tnc
0.173706	-0.771723	0.01	0.019	1	uchl1
0.173809	2.07532	0.011	0.005	1	atp1b1a
0.173809	2.51484	0.011	0.005	1	chp1
0.173809	2.08398	0.011	0.005	1	npepps
0.173938	-0.295278	0.092	0.113	1	smarcd1
0.174096	1.88583	0.011	0.005	1	zmpste24
0.174384	1.5927	0.011	0.005	1	rac1a
0.174389	-0.444221	0.029	0.043	1	usp7
0.174585	-0.684544	0.01	0.019	1	pdcd10b
0.174805	-0.753498	0.01	0.019	1	cachd1
0.174915	-0.358025	0.01	0.019	1	ormdl1
0.174962	1.76319	0.011	0.005	1	epdr1
0.175251	1.56276	0.011	0.005	1	cmtr1
0.17554	1.28425	0.011	0.005	1	chchd3a
0.17602	-0.316591	0.029	0.043	1	trim8b
0.17612	1.36372	0.011	0.005	1	inaa
0.176131	-0.438264	0.01	0.019	1	ezh2
0.17641	1.01504	0.011	0.005	1	shox2
0.176556	1.13721	0.011	0.005	1	tnr
0.176701	0.418939	0.011	0.005	1	mccc2
0.176701	0.48087	0.011	0.005	1	hdhd2
0.176829	-0.632873	0.019	0.03	1	rgs7a
0.177375	-0.146172	0.069	0.09	1	ifrd1
0.177605	-0.759778	0.019	0.03	1	ilf3a
0.17791	-0.262043	0.01	0.019	1	smarcd3a
0.178145	0.122419	0.591	0.573	1	rpl32
0.178583	-1.0535	0.02	0.031	1	pcdh1b
0.178588	-0.226346	0.1	0.124	1	ndrg2
0.178643	-0.572034	0.019	0.03	1	cacna2d2a
0.17873	-0.788998	0.019	0.03	1	setd2
0.178735	0.588464	0.034	0.022	1	tomm40l
0.178861	0.393954	0.066	0.049	1	nr2f1a
0.179686	-0.108887	0.019	0.03	1	nars1
0.180106	0.735371	0.024	0.014	1	amer1
0.180407	-0.406822	0.073	0.093	1	tbcb
0.181083	-0.52083	0.019	0.03	1	nipbla
0.181146	0.55061	0.046	0.031	1	atp6v1d
0.18137	-1.27043	0.011	0.02	1	bod1l1
0.181498	-2.05862	0.006	0.013	1	si:ch211-161h7.4
0.181697	-0.448165	0.019	0.03	1	tpd52l2b
0.182068	-1.54431	0.006	0.013	1	shc1
0.182451	1.10907	0.02	0.011	1	zgc:85722
0.182884	1.62022	0.02	0.011	1	atox1
0.182924	-1.36724	0.006	0.013	1	tom1l2
0.183101	-1.26676	0.011	0.02	1	trappc6bl
0.18321	-2.22021	0.006	0.013	1	jarid2a
0.183497	-1.08905	0.006	0.013	1	ADGRL3
0.183784	-1.26629	0.006	0.013	1	itsn1
0.183784	-0.815951	0.006	0.013	1	mbip
0.183784	-1.17434	0.006	0.013	1	cnot4a
0.184071	-0.922858	0.006	0.013	1	bahd1
0.18408	-0.65249	0.011	0.02	1	gorasp2
0.184189	-0.977429	0.011	0.02	1	huwe1
0.18429	-0.200737	0.067	0.088	1	adam22
0.18432	1.49077	0.016	0.008	1	yy1b
0.184358	-1.50375	0.006	0.013	1	hmgcl
0.184358	-1.02692	0.006	0.013	1	irs1
0.184358	-1.21836	0.006	0.013	1	abce1
0.184358	-1.02473	0.006	0.013	1	riok3
0.184407	1.04872	0.02	0.011	1	anos1a
0.1845	0.964081	0.03	0.019	1	trappc2l
0.184646	-0.915047	0.006	0.013	1	LO017650.1
0.184646	-1.03078	0.006	0.013	1	hdac5
0.184646	-1.23342	0.006	0.013	1	sin3aa
0.184646	-1.34952	0.006	0.013	1	glg1a
0.184735	-0.741096	0.011	0.02	1	tpm2
0.184934	-1.44075	0.006	0.013	1	mtmr11
0.184934	-1.39175	0.006	0.013	1	tnksa
0.185223	-0.687229	0.006	0.013	1	si:ch211-152c8.4
0.185282	-0.87915	0.011	0.02	1	psme3ip1
0.18532	1.81325	0.016	0.008	1	dock11
0.185491	-0.219113	0.06	0.079	1	rhoab
0.185501	-1.15986	0.011	0.02	1	kirrel3a
0.185512	-0.768086	0.006	0.013	1	eif2b1
0.185512	-0.999792	0.006	0.013	1	tspy
0.185512	-1.24323	0.006	0.013	1	ddx52
0.185563	0.220192	0.401	0.372	1	si:dkey-276j7.1
0.185589	0.404221	0.169	0.145	1	cnbpb
0.185801	-0.709435	0.006	0.013	1	gon4l
0.185801	-0.667193	0.006	0.013	1	ahdc1
0.185801	-0.72552	0.006	0.013	1	stambpa
0.185801	-0.214971	0.006	0.013	1	psmd2
0.185822	2.0303	0.016	0.008	1	galnt2
0.185895	0.845032	0.047	0.033	1	knop1
0.18609	-0.460997	0.006	0.013	1	bcr
0.18609	-0.623791	0.006	0.013	1	zgc:56235
0.18609	-0.588689	0.006	0.013	1	vps4a
0.186159	1.05761	0.02	0.011	1	mrpl24
0.18638	-0.463318	0.006	0.013	1	abca3b
0.18638	-0.577793	0.006	0.013	1	tm2d1
0.186621	-0.256936	0.031	0.046	1	uck2a
0.18667	-0.643787	0.006	0.013	1	rap2ab
0.186961	-0.589718	0.006	0.013	1	pkdcca
0.18704	0.402051	0.02	0.011	1	ankhd1
0.18708	1.19322	0.016	0.008	1	bloc1s4
0.187163	-0.496435	0.069	0.088	1	nanos1
0.18726	0.978162	0.02	0.011	1	nupr1b
0.18726	-0.687914	0.011	0.02	1	scn1lab
0.187496	-0.381916	0.02	0.031	1	gnb2
0.187543	-0.331736	0.006	0.013	1	slc6a8
0.187702	-0.515081	0.011	0.02	1	CU695223.1
0.187923	-0.899937	0.011	0.02	1	tmem132e
0.188034	0.826605	0.02	0.011	1	myh10
0.188089	2.07283	0.031	0.02	1	mrps31
0.188419	-0.212097	0.006	0.013	1	enox1
0.188477	-0.369538	0.011	0.02	1	uqcrb
0.18881	0.697395	0.02	0.011	1	lamtor5
0.189032	-0.46193	0.011	0.02	1	ndufs8a
0.189106	1.00623	0.016	0.008	1	si:ch211-214c7.4
0.189255	0.199325	0.011	0.02	1	adcyap1b
0.189447	0.741559	0.03	0.019	1	mtbl
0.189477	0.348904	0.02	0.011	1	ptprt
0.189747	-0.841015	0.023	0.035	1	fbxl3a
0.189929	-0.254631	0.031	0.046	1	golga7
0.190125	0.524985	0.016	0.008	1	CR847531.1
0.190127	-0.176801	0.02	0.031	1	laptm4a
0.190174	-0.173525	0.05	0.068	1	ndfip1
0.190215	-0.140053	0.06	0.079	1	pak2b
0.190258	-0.221377	0.011	0.02	1	tm9sf3
0.19037	-0.586626	0.011	0.02	1	cdk12
0.190497	-0.448951	0.036	0.05	1	dap
0.190508	0.950141	0.016	0.008	1	ndufa4
0.191041	0.104446	0.011	0.02	1	mt-atp8
0.191714	-0.29942	0.011	0.02	1	mtss1la
0.191714	0.479267	0.02	0.011	1	sart3
0.191797	-0.331056	0.082	0.102	1	hnrnpua
0.19195	-0.210637	0.136	0.162	1	srsf3b
0.192411	-0.144545	0.1	0.124	1	cct7
0.192795	-0.253161	0.034	0.049	1	tmed4
0.193402	0.74422	0.03	0.019	1	manf
0.193517	-0.180465	0.011	0.02	1	znf385a
0.194523	0.135269	0.057	0.076	1	nlk1
0.195342	1.34231	0.026	0.016	1	pcdh18b
0.195933	-0.987972	0.013	0.022	1	mrps35
0.195957	-0.315439	0.041	0.057	1	gbp
0.196148	0.353439	0.182	0.156	1	zfhx3
0.197126	1.24154	0.031	0.02	1	psmc3
0.197216	0.157436	0.448	0.425	1	rpl9
0.198124	-1.12298	0.013	0.022	1	bms1
0.198738	-0.662644	0.023	0.035	1	waca
0.199269	0.621489	0.043	0.03	1	uri1
0.199429	-0.507498	0.023	0.035	1	cacng8b
0.199447	-0.642703	0.013	0.022	1	cdh13
0.199475	-0.311723	0.041	0.057	1	emc6
0.200362	-0.209548	0.054	0.072	1	znf385c
0.200777	-0.660417	0.013	0.022	1	cdk6
0.201516	-0.114889	0.481	0.524	1	nova2
0.202154	-0.12569	0.063	0.082	1	ccng2
0.202228	-0.315453	0.041	0.057	1	zfand5a
0.20231	-0.549204	0.024	0.036	1	smap1
0.202555	0.97893	0.05	0.036	1	si:ch211-276i12.9
0.202672	-0.620608	0.013	0.022	1	hgs
0.203232	-0.410137	0.013	0.022	1	pik3ip1
0.203446	-0.34292	0.041	0.057	1	znf576.1
0.203506	-0.502719	0.024	0.036	1	srfbp1
0.203629	0.617421	0.092	0.074	1	gpatch8
0.203878	-0.271005	0.306	0.323	1	rplp2
0.204535	-0.404194	0.024	0.036	1	trim33
0.205661	-1.31231	0.014	0.024	1	slc1a4
0.205752	0.99375	0.052	0.038	1	med19a
0.205879	-1.43488	0.007	0.014	1	rpa3
0.206168	-1.31181	0.007	0.014	1	got1
0.206168	-1.64069	0.007	0.014	1	fra10ac1
0.206611	-0.382557	0.05	0.066	1	hnrnpl2
0.206862	0.739786	0.076	0.06	1	tnrc6a
0.207324	-0.121619	0.023	0.035	1	cdca4
0.207618	-1.01135	0.007	0.014	1	CU681842.1
0.20786	0.326926	0.047	0.033	1	gtf2f1
0.2082	-1.23458	0.007	0.014	1	cd59
0.208298	-0.142076	0.026	0.016	1	cry1a
0.208492	-1.11511	0.007	0.014	1	si:ch211-257p13.3
0.208496	-0.973381	0.014	0.024	1	baz2a
0.208663	1.35454	0.021	0.013	1	ptprdb
0.208715	-0.970192	0.014	0.024	1	dis3l2
0.208765	-0.20914	0.039	0.054	1	phrf1
0.208784	-1.3201	0.007	0.014	1	smdt1a
0.208891	1.35288	0.021	0.013	1	zgc:153018
0.209076	-0.883199	0.007	0.014	1	selenoj
0.20912	0.146829	0.013	0.022	1	znf280d
0.209518	-0.115638	0.083	0.104	1	eif2s3
0.209661	-0.802173	0.007	0.014	1	ints13
0.209661	-0.880473	0.007	0.014	1	pik3r3a
0.209661	-0.871933	0.007	0.014	1	cwc27
0.209954	-0.968416	0.007	0.014	1	C1H3orf70
0.210247	-0.432504	0.007	0.014	1	selenos
0.210247	-0.647223	0.007	0.014	1	helz
0.210247	-0.604145	0.007	0.014	1	tada2a
0.210541	-1.27641	0.007	0.014	1	si:ch73-233f7.1
0.210557	-0.244417	0.1	0.123	1	kmt2bb
0.210688	-0.595802	0.007	0.014	1	CU467961.1
0.210732	-0.143819	0.043	0.058	1	ppp3r1b
0.210835	-0.819299	0.007	0.014	1	spred3
0.210835	-0.48214	0.007	0.014	1	commd4
0.21092	-0.172732	0.335	0.364	1	chd4a
0.211129	-0.489916	0.007	0.014	1	bicra
0.211129	-0.225253	0.007	0.014	1	cyhr1
0.211423	-0.419503	0.007	0.014	1	zgc:113210
0.211423	-0.59402	0.007	0.014	1	pigx
0.211423	-0.720549	0.007	0.014	1	hrasa
0.21167	-0.222137	0.024	0.036	1	pcdh11.1
0.211718	-0.303486	0.007	0.014	1	id2b
0.211802	-0.619534	0.014	0.024	1	ruvbl1
0.212277	-0.251176	0.026	0.038	1	opa1
0.212309	-0.590415	0.007	0.014	1	sh2b1
0.212309	-0.79528	0.007	0.014	1	aldh6a1
0.212961	0.146232	0.449	0.419	1	rpl12
0.213024	-0.382228	0.014	0.024	1	sipa1l2
0.213136	-0.191711	0.014	0.024	1	armh3
0.213269	0.761175	0.021	0.013	1	si:dkey-10p5.10
0.213498	0.102586	0.628	0.603	1	rpl23
0.214199	1.07791	0.021	0.013	1	plekha6
0.214251	-0.230388	0.014	0.024	1	pa2g4a
0.214475	-0.188285	0.014	0.024	1	xpo1b
0.214978	0.490441	0.063	0.047	1	selenot1a
0.215129	-0.366394	0.027	0.039	1	rac3a
0.215374	-0.159662	0.092	0.113	1	snrpb
0.215571	0.549049	0.037	0.025	1	pcnp
0.215886	-0.353761	0.052	0.068	1	get1
0.215946	1.02123	0.033	0.022	1	ndufv3
0.216896	-0.346498	0.077	0.096	1	cdh2
0.217079	0.386964	0.12	0.099	1	safb
0.217319	-0.20861	0.026	0.038	1	BX470259.2
0.217623	0.118755	0.014	0.024	1	wbp1
0.218281	1.96321	0.013	0.006	1	gatc
0.218639	1.59632	0.017	0.009	1	bsdc1
0.218976	1.06011	0.027	0.017	1	dync1li1
0.219203	-0.771518	0.016	0.025	1	kctd17
0.219221	1.75654	0.013	0.006	1	si:ch211-114c12.2
0.219221	1.87558	0.013	0.006	1	si:ch211-113g11.6
0.219267	0.544758	0.052	0.038	1	tmem198a
0.219365	0.526429	0.021	0.013	1	glipr1b
0.219604	-0.152412	0.047	0.063	1	myef2
0.219707	1.24077	0.017	0.009	1	atf3
0.219746	-0.45804	0.03	0.043	1	med31
0.22016	-0.294591	0.094	0.115	1	top1l
0.220299	-0.569188	0.016	0.025	1	get4
0.220478	1.36115	0.013	0.006	1	slc20a1b
0.220519	-0.901205	0.016	0.025	1	naa40.1
0.220569	0.471078	0.137	0.118	1	cox6c
0.221048	1.07898	0.017	0.009	1	nrip1a
0.221399	-0.420502	0.016	0.025	1	kcnc1a
0.2216	-1.75596	0.009	0.016	1	aagab
0.222057	1.33703	0.013	0.006	1	synj1
0.222149	-0.452035	0.206	0.231	1	foxp4
0.222159	-0.446329	0.03	0.043	1	inip
0.222394	-0.498141	0.031	0.044	1	ubl3a
0.222547	-0.295216	0.029	0.041	1	mpped2a
0.222691	0.963151	0.013	0.006	1	pknox1.1
0.222799	0.894454	0.017	0.009	1	jarid2b
0.223093	0.180378	0.167	0.142	1	cox7a2a
0.223327	0.810117	0.013	0.006	1	bmi1b
0.223327	1.09911	0.013	0.006	1	xpnpep1
0.223461	-0.356057	0.031	0.044	1	ndufa11
0.223559	1.66514	0.034	0.024	1	cmip
0.224055	-0.389167	0.016	0.025	1	RSBN1
0.224178	-1.54096	0.009	0.016	1	lin52
0.2245	-0.613196	0.016	0.025	1	kpna3
0.224602	-0.253348	0.029	0.041	1	phf20a
0.224946	-0.38122	0.016	0.025	1	mff
0.224946	-0.423509	0.016	0.025	1	serinc5
0.225032	-0.241479	0.029	0.041	1	si:ch211-150g13.3
0.225169	-0.354248	0.016	0.025	1	unm-sa1614
0.22524	0.629986	0.013	0.006	1	klhdc8a
0.225392	-0.237972	0.016	0.025	1	tal2
0.225721	-0.279333	0.029	0.041	1	psmb5
0.226206	-0.256846	0.114	0.137	1	appa
0.226959	-0.308072	0.016	0.025	1	mrpl16
0.227165	0.200195	0.013	0.006	1	crsp7
0.227594	-0.248591	0.052	0.068	1	brd9
0.22765	-1.22138	0.009	0.016	1	naa38
0.227661	-0.258239	0.07	0.088	1	man2a2
0.227717	0.526548	0.027	0.017	1	stk35
0.227941	-1.1014	0.009	0.016	1	mrpl27
0.227959	-1.10909	0.019	0.028	1	map2k4a
0.228232	-0.687235	0.009	0.016	1	fcho2
0.228852	-0.73064	0.017	0.027	1	pqbp1
0.229108	0.607553	0.027	0.017	1	znf362b
0.22924	-0.199383	0.064	0.082	1	bzw1a
0.230149	-0.193935	0.029	0.041	1	bahcc1b
0.230552	0.391536	0.092	0.074	1	pfdn4
0.230571	-1.16172	0.009	0.016	1	kif3b
0.230571	-1.00761	0.009	0.016	1	pcdh1g32
0.230718	-1.1037	0.009	0.016	1	clic4
0.230865	-0.774532	0.009	0.016	1	bpgm
0.231159	-0.552778	0.009	0.016	1	slc25a12
0.231424	-0.199299	0.114	0.137	1	ier5
0.231453	-0.665267	0.009	0.016	1	tfpt
0.2316	-0.905683	0.009	0.016	1	znf281a
0.231845	-0.362244	0.08	0.099	1	hsbp1a
0.231877	-0.314807	0.031	0.044	1	ubr7
0.232337	-0.535507	0.009	0.016	1	parn
0.232633	-0.423042	0.009	0.016	1	ppp4ca
0.232844	0.506539	0.059	0.044	1	pcp4l1
0.232928	-0.603293	0.009	0.016	1	rps6ka1
0.23324	-0.630274	0.017	0.027	1	dhx15
0.233816	-0.368991	0.009	0.016	1	dnaja1
0.233899	-0.13797	0.03	0.043	1	mvb12ba
0.234037	0.430065	0.092	0.074	1	psma2
0.234113	-0.453208	0.009	0.016	1	dnajb4
0.234424	-0.607658	0.034	0.047	1	tmem9b
0.234707	-0.306505	0.009	0.016	1	akap11
0.23476	-0.26629	0.031	0.044	1	med21
0.23477	-0.442443	0.036	0.049	1	oga
0.235456	-0.20509	0.017	0.027	1	zgc:56095
0.235898	-0.1295	0.009	0.016	1	arl2bp
0.236151	-0.458076	0.034	0.047	1	pcdh7a
0.236196	-0.155133	0.009	0.016	1	ubn1
0.236768	0.297812	0.052	0.038	1	stmn4
0.237687	-0.25624	0.017	0.027	1	cttnbp2nlb
0.238023	-0.29995	0.017	0.027	1	raph1b
0.238293	0.403737	0.009	0.016	1	gdap1
0.239214	-0.260833	0.034	0.047	1	suclg1
0.239413	-0.106034	0.353	0.386	1	h3f3c
0.239726	0.551287	0.034	0.024	1	iqsec3a
0.240174	-0.736513	0.019	0.028	1	sgta
0.240388	0.128016	0.647	0.63	1	rpl28
0.240915	0.51585	0.094	0.077	1	atp5if1b
0.240955	-0.308901	0.039	0.052	1	sinhcaf
0.240959	0.6435	0.023	0.014	1	ebna1bp2
0.241456	0.151963	0.376	0.348	1	si:ch73-281n10.2
0.241496	1.00701	0.029	0.019	1	atp6v0a1b
0.243156	-1.17642	0.01	0.017	1	vars1
0.243415	-0.38404	0.064	0.08	1	snap91b
0.244236	-0.314967	0.019	0.028	1	zgc:162707
0.244258	0.441894	0.04	0.028	1	grk4
0.244303	-0.172846	0.033	0.046	1	eif4g1a
0.244374	-0.719161	0.02	0.03	1	pou3f3a
0.244741	-1.48167	0.01	0.017	1	CU467861.6
0.244933	-0.336662	0.037	0.05	1	tdg.2
0.24501	-0.385985	0.019	0.028	1	oser1
0.245172	-0.116292	0.034	0.047	1	six3a
0.245517	0.460587	0.054	0.041	1	zranb2
0.245674	-0.348596	0.019	0.028	1	ppm1ba
0.246462	-0.254405	0.072	0.09	1	zeb2a
0.246565	-0.627756	0.039	0.052	1	cdv3
0.246623	-1.1546	0.01	0.017	1	phka2
0.246843	0.23841	0.023	0.014	1	ica1
0.246914	-0.879073	0.01	0.017	1	rbpjb
0.247078	-0.363336	0.044	0.058	1	hnrpkl
0.247205	-0.703827	0.01	0.017	1	si:ch211-207i20.3
0.247565	-0.10938	0.019	0.028	1	crebbpb
0.247787	-0.842078	0.01	0.017	1	acvr1ba
0.247817	0.613825	0.074	0.06	1	stag2b
0.248078	-0.95037	0.01	0.017	1	sh3gl3a
0.24837	-0.830992	0.01	0.017	1	CR352285.1
0.248612	0.558737	0.034	0.024	1	mrps14
0.248662	-0.641711	0.01	0.017	1	rbm14a
0.248662	-0.681953	0.01	0.017	1	rpp25b
0.24867	-0.691668	0.021	0.031	1	lamtor4
0.248954	-0.514955	0.01	0.017	1	pygo2
0.249539	-0.847707	0.01	0.017	1	dctn4
0.249539	-0.43622	0.01	0.017	1	csk
0.249832	-0.45061	0.01	0.017	1	idh3a
0.249991	-0.54265	0.02	0.03	1	ppp6r3
0.250014	0.250598	0.029	0.019	1	cdh6
0.250104	-0.183769	0.069	0.087	1	psmb3
0.250209	-0.494517	0.02	0.03	1	supt5h
0.251263	1.2416	0.019	0.011	1	si:ch1073-335m2.2
0.251301	-0.362187	0.01	0.017	1	si:ch73-376l24.2
0.251315	-0.531098	0.021	0.031	1	si:ch211-67e16.4
0.251595	-0.275224	0.01	0.017	1	dvl3a
0.251595	-0.352324	0.01	0.017	1	rbbp5
0.25179	0.605002	0.074	0.06	1	fam49al
0.25189	-0.256444	0.01	0.017	1	ddx18
0.251967	-0.236809	0.043	0.057	1	ddx23
0.252184	-0.849393	0.01	0.017	1	thoc1
0.252184	-0.53783	0.01	0.017	1	fam120a
0.252255	1.01246	0.036	0.025	1	magi1b
0.252479	-0.403751	0.01	0.017	1	prdx3
0.25285	0.406549	0.127	0.109	1	creb1a
0.252946	0.807142	0.036	0.025	1	smg7
0.253662	-0.293763	0.01	0.017	1	hadhb
0.253695	0.558511	0.041	0.03	1	irx1a
0.253951	0.309397	0.034	0.024	1	larp7
0.253959	-0.176856	0.01	0.017	1	ptprub
0.254044	-0.566636	0.023	0.033	1	naa30
0.254552	-0.262812	0.01	0.017	1	cds2
0.254912	0.734822	0.019	0.011	1	ccdc115
0.254944	-0.580044	0.021	0.031	1	nkd1
0.25598	-0.154874	0.041	0.055	1	rab5c
0.256006	-1.03501	0.029	0.039	1	macf1a
0.256018	-0.300164	0.021	0.031	1	gid8a
0.256121	-0.203883	0.089	0.109	1	psmb1
0.256184	-1.51005	0.011	0.019	1	unc13a
0.256893	0.769337	0.019	0.011	1	uqcrc2b
0.258119	0.780738	0.036	0.025	1	srcap
0.258299	0.446737	0.049	0.036	1	phf5a
0.259163	-0.528409	0.024	0.035	1	ddx3xa
0.259198	0.860942	0.043	0.031	1	stx6
0.259236	0.635618	0.092	0.076	1	ddx61
0.259259	-0.145005	0.021	0.031	1	dctn2
0.259259	-0.450668	0.021	0.031	1	lamtor2
0.259479	0.119992	0.127	0.153	1	celf2
0.259832	-0.38046	0.064	0.08	1	u2af1
0.259883	-1.00822	0.011	0.019	1	ubl3b
0.26024	-0.23002	0.023	0.033	1	nkrf
0.260599	-1.09616	0.011	0.019	1	il1rapl1a
0.260917	-0.580079	0.024	0.035	1	nupr1a
0.261027	1.63473	0.01	0.005	1	abi2b
0.261027	1.84934	0.01	0.005	1	mindy1
0.261151	-0.247975	0.047	0.061	1	dock7
0.261167	1.18029	0.024	0.016	1	tdg.1
0.261431	1.91237	0.01	0.005	1	exoc4
0.261431	1.67403	0.01	0.005	1	mast1b
0.261431	1.53562	0.01	0.005	1	snrnp25
0.261518	1.66509	0.014	0.008	1	tiam1a
0.261538	-0.510945	0.024	0.035	1	apba2b
0.261718	0.192257	0.02	0.03	1	ap1s2
0.261836	1.25601	0.01	0.005	1	si:dkey-210j14.4
0.261836	1.84203	0.01	0.005	1	clcn4
0.261849	1.75981	0.014	0.008	1	smim4
0.261876	-0.251124	0.049	0.063	1	sfpq
0.261977	0.348832	0.13	0.112	1	chd4b
0.262142	-0.145361	0.041	0.055	1	tmed10
0.262178	-0.982763	0.011	0.019	1	raraa
0.262241	1.84159	0.01	0.005	1	thoc3
0.262647	1.51097	0.01	0.005	1	ubp1
0.26285	1.43781	0.01	0.005	1	pcdh2ab6
0.262898	-0.829208	0.011	0.019	1	C25H12orf73
0.263053	1.28336	0.01	0.005	1	acadm
0.263053	1.39419	0.01	0.005	1	sec22a
0.26343	-0.420577	0.023	0.033	1	SIPA1
0.263459	1.12171	0.01	0.005	1	nr1d1
0.263459	1.02911	0.01	0.005	1	si:ch73-215d9.1
0.263459	0.984134	0.01	0.005	1	appbp2
0.263509	1.25285	0.014	0.008	1	med25
0.263731	0.953059	0.044	0.033	1	jmjd1cb
0.263842	1.07528	0.014	0.008	1	ddx47
0.263866	0.971931	0.01	0.005	1	h2ax
0.263866	1.12588	0.01	0.005	1	osbp2
0.263866	0.982621	0.01	0.005	1	yme1l1a
0.263873	-0.527116	0.026	0.036	1	copb2
0.263877	-0.307037	0.079	0.096	1	fam133b
0.2639	0.961006	0.024	0.016	1	yod1
0.263937	0.785076	0.05	0.038	1	slirp
0.264274	0.698065	0.01	0.005	1	sh3gl2b
0.2644	0.873214	0.024	0.016	1	mrps17
0.264486	-0.556409	0.011	0.019	1	wasf3b
0.264553	-0.468848	0.024	0.035	1	BX284638.2
0.264776	-0.752365	0.011	0.019	1	BX649529.1
0.264843	0.989849	0.014	0.008	1	copa
0.264889	-0.15183	0.044	0.058	1	rab3ab
0.264993	0.557363	0.036	0.025	1	elovl4a
0.26525	-0.36807	0.023	0.033	1	cbx6b
0.2654	0.832285	0.024	0.016	1	spryd7a
0.26551	-0.225573	0.062	0.077	1	max
0.265646	-0.622641	0.011	0.019	1	eif4g3a
0.265646	-0.702398	0.011	0.019	1	csnk1g1
0.265646	-0.368924	0.011	0.019	1	ebf3a
0.265646	-0.572103	0.011	0.019	1	cry-dash
0.266227	-0.609249	0.011	0.019	1	reep3b
0.266317	0.425901	0.01	0.005	1	mlec
0.266516	0.532668	0.014	0.008	1	TCERG1L
0.266687	0.361821	0.049	0.036	1	smim15
0.266948	0.256996	0.067	0.085	1	tspan18b
0.267187	0.766536	0.014	0.008	1	prdm10
0.267391	-0.484451	0.011	0.019	1	oxa1l
0.267523	0.951307	0.014	0.008	1	lrrc4ba
0.267698	-0.205383	0.024	0.035	1	pfdn5
0.268267	-0.32483	0.011	0.019	1	unkl
0.268413	-0.505968	0.011	0.019	1	plppr3b
0.269531	-0.59447	0.027	0.038	1	dync1i1
0.270084	0.427791	0.072	0.057	1	htatsf1
0.270172	-0.147592	0.011	0.019	1	FP017274.1
0.270869	-0.281284	0.024	0.035	1	ptges3b
0.270892	-0.295295	0.06	0.076	1	ldb1a
0.271173	-0.182566	0.099	0.118	1	prdx2
0.271493	-0.299552	0.041	0.055	1	sp5a
0.271881	0.409104	0.066	0.052	1	scaf1
0.27232	0.523233	0.057	0.044	1	mfap1
0.272513	0.30847	0.036	0.025	1	npm3
0.272706	-0.121962	0.057	0.072	1	si:dkeyp-113d7.10
0.272792	-0.975353	0.013	0.02	1	isoc1
0.273306	-0.16511	0.062	0.077	1	pacsin1b
0.273463	0.231028	0.057	0.044	1	srrm4
0.273763	-0.316172	0.026	0.036	1	mrps21
0.273922	-0.961679	0.013	0.02	1	cars1
0.273922	-0.808857	0.013	0.02	1	zgc:113348
0.274153	0.153003	0.435	0.402	1	nme2b.1
0.275054	0.362763	0.153	0.134	1	rab2a
0.275276	-0.148579	0.089	0.107	1	pdcl
0.275439	-0.502175	0.031	0.043	1	nsd1a
0.275907	-0.790638	0.013	0.02	1	rab6ba
0.276468	0.433295	0.043	0.031	1	arglu1b
0.276761	-0.686572	0.013	0.02	1	tmem18
0.276844	0.980713	0.031	0.022	1	rpf1
0.277331	-0.527235	0.013	0.02	1	cnot8
0.277781	-0.189716	0.057	0.072	1	srsf1a
0.278233	0.406454	0.057	0.074	1	tra2a
0.278817	-0.415048	0.027	0.038	1	si:dkey-250d21.1
0.280177	-0.161029	0.026	0.036	1	srsf1b
0.280194	-0.497109	0.013	0.02	1	prpf39
0.280913	-0.323584	0.013	0.02	1	ift46
0.281193	-0.23075	0.029	0.039	1	trappc3
0.281922	-0.308237	0.013	0.02	1	ranbp9
0.28221	-0.173962	0.013	0.02	1	daxx
0.28243	1.01931	0.026	0.017	1	fis1
0.28243	1.00952	0.026	0.017	1	si:ch211-12m10.1
0.282933	-0.53607	0.013	0.02	1	ppp1r9ba
0.28308	-1.79111	0.006	0.011	1	acadl
0.283284	-1.3892	0.006	0.011	1	celf5b
0.283284	-1.05818	0.006	0.011	1	mdc1
0.283284	-1.26717	0.006	0.011	1	CABZ01115113.1
0.283284	-1.27793	0.006	0.011	1	echs1
0.283367	-0.450358	0.013	0.02	1	xpo1a
0.283692	-0.835839	0.006	0.011	1	kat14
0.284091	0.88503	0.02	0.013	1	psmg3
0.2841	-0.980326	0.006	0.011	1	si:ch211-214j24.10
0.2841	-1.0706	0.006	0.011	1	efna3b
0.2841	-0.950587	0.006	0.011	1	si:ch211-191d2.2
0.2841	-1.01574	0.006	0.011	1	wsb1
0.284508	-1.53094	0.006	0.011	1	si:zfos-169g10.3
0.284508	-1.28776	0.006	0.011	1	pcnx1
0.284508	-1.02783	0.006	0.011	1	cpsf1
0.284508	-0.956142	0.006	0.011	1	sulf2b
0.284817	0.152959	0.013	0.02	1	cacng8a
0.284918	-1.19618	0.006	0.011	1	si:ch211-208k15.1
0.284918	-1.20079	0.006	0.011	1	znf365
0.284963	0.32378	0.044	0.033	1	lsm8
0.285327	-0.98867	0.006	0.011	1	nt5c2b
0.285327	-0.83115	0.006	0.011	1	akap17a
0.285327	-1.00736	0.006	0.011	1	BX511161.1
0.285327	-0.900749	0.006	0.011	1	bicdl1
0.285327	-0.810702	0.006	0.011	1	cox20
0.285327	-0.573954	0.006	0.011	1	slc35e1
0.28563	-0.859404	0.014	0.022	1	zgc:56525
0.285689	0.160478	0.013	0.02	1	tmem30aa
0.285737	-0.556072	0.006	0.011	1	psmf1
0.28594	0.180623	0.026	0.036	1	tmem131l
0.286147	-0.809681	0.006	0.011	1	cep170ab
0.286147	-0.910005	0.006	0.011	1	aatkb
0.286147	-0.369	0.006	0.011	1	sdc2
0.286147	-1.17364	0.006	0.011	1	vezf1b
0.286147	-0.791681	0.006	0.011	1	usp25
0.286222	0.145631	0.499	0.476	1	rpl7
0.286558	-0.510119	0.006	0.011	1	abhd2a
0.286558	-1.26191	0.006	0.011	1	pggt1b
0.286558	-0.739631	0.006	0.011	1	dclre1b
0.286723	-0.507757	0.033	0.044	1	ralgapa2
0.286763	-0.468612	0.006	0.011	1	nhp2
0.286969	-0.823382	0.006	0.011	1	ccdc43
0.286969	-0.233646	0.006	0.011	1	blzf1
0.286969	-0.65563	0.006	0.011	1	lmbrd1
0.286969	-0.750253	0.006	0.011	1	dstyk
0.28738	-0.53781	0.006	0.011	1	larp4ab
0.28738	-0.723533	0.006	0.011	1	iqce
0.28738	-0.138226	0.006	0.011	1	bag6l
0.28738	-0.275135	0.006	0.011	1	atp2a2b
0.288204	-0.48681	0.006	0.011	1	gcdha
0.288223	-0.395873	0.034	0.046	1	psmd14
0.28836	-0.320995	0.03	0.041	1	ddx21
0.288476	0.251275	0.102	0.085	1	rpl4
0.288617	-0.117949	0.006	0.011	1	slbp
0.28903	-0.273766	0.006	0.011	1	fam160b1
0.28903	-0.313924	0.006	0.011	1	tmem63ba
0.289272	-0.271178	0.03	0.041	1	mrgbp
0.289398	0.777123	0.039	0.028	1	prkcsh
0.289857	0.324296	0.006	0.011	1	nme7
0.289945	-0.28601	0.034	0.046	1	zgc:112982
0.290015	0.378006	0.059	0.046	1	ktn1
0.290962	-0.397089	0.014	0.022	1	ca16b
0.291211	-0.540396	0.031	0.043	1	ubald1a
0.291661	0.489093	0.031	0.022	1	guk1a
0.291896	0.309104	0.112	0.094	1	dedd1
0.292573	-0.997885	0.016	0.024	1	AL935186.10
0.292931	0.252483	0.212	0.192	1	cbx3a
0.292943	-0.483726	0.014	0.022	1	C5HXorf56
0.292943	-0.313675	0.014	0.022	1	kctd1
0.293664	-0.803292	0.016	0.024	1	ahcyl2b
0.293954	-0.299119	0.033	0.044	1	acbd3
0.294275	0.618931	0.063	0.05	1	syt11a
0.294455	0.543368	0.026	0.017	1	srrt
0.294649	-0.174835	0.014	0.022	1	rab5ab
0.295581	-0.672925	0.016	0.024	1	nbr1a
0.295855	-0.78661	0.016	0.024	1	chmp1b
0.295855	-0.667002	0.016	0.024	1	ube2kb
0.296148	-0.34224	0.062	0.076	1	ssr3
0.296222	-0.234141	0.036	0.047	1	kctd5a
0.296508	-0.576397	0.036	0.047	1	si:dkey-177p2.6
0.296771	0.115708	0.589	0.567	1	eef1g
0.296933	-0.101884	0.014	0.022	1	pcdh1gc6
0.297152	0.469936	0.097	0.082	1	ube2e1
0.297644	-0.497575	0.016	0.024	1	maf1
0.297936	0.101764	0.014	0.022	1	taok2a
0.298388	0.72531	0.047	0.036	1	cdc42l
0.298676	-0.120869	0.134	0.154	1	zgc:193541
0.298748	-0.704847	0.016	0.024	1	fut8a
0.299351	-0.274669	0.037	0.049	1	eif3c
0.299716	-0.465828	0.016	0.024	1	arl5a
0.300305	-0.228793	0.033	0.044	1	znf706
0.300336	1.30658	0.016	0.009	1	ncam1b
0.30052	-0.875975	0.017	0.025	1	zbtb41
0.300548	-0.669355	0.016	0.024	1	cdc42bpb
0.300559	-0.203485	0.076	0.091	1	zeb2b
0.30094	0.566547	0.039	0.028	1	mrps6
0.301103	-0.495851	0.016	0.024	1	prpf4
0.301502	-0.152775	0.233	0.26	1	pax7a
0.301806	0.789473	0.033	0.024	1	ppp1cab
0.302216	-0.253114	0.016	0.024	1	crnkl1
0.302391	1.2962	0.016	0.009	1	senp3b
0.302529	-0.465616	0.044	0.057	1	dr1
0.302571	0.126429	0.641	0.646	1	ppiab
0.302735	0.741234	0.016	0.009	1	mb21d2
0.302735	0.953222	0.016	0.009	1	AP1S2
0.3028	-0.805869	0.017	0.025	1	med6
0.303081	-0.218147	0.039	0.05	1	ndufb6
0.30361	-0.204911	0.016	0.024	1	gtf2a2
0.30361	-0.161399	0.016	0.024	1	si:ch73-269m14.2
0.30389	-0.262918	0.016	0.024	1	rab42a
0.304111	0.432487	0.016	0.009	1	ergic3
0.304281	-0.69643	0.017	0.025	1	ccnl1b
0.304309	-0.196092	0.016	0.024	1	clk2a
0.304729	-0.190678	0.016	0.024	1	slco5a1a
0.305492	0.951031	0.016	0.009	1	nbas
0.305603	1.23425	0.021	0.014	1	camlg
0.305934	0.272355	0.046	0.035	1	stmn4l
0.306987	-0.587823	0.017	0.025	1	arf2a
0.307166	-1.58594	0.007	0.013	1	tfcp2
0.307256	-0.307668	0.016	0.024	1	acvr2aa
0.307934	0.862451	0.049	0.038	1	EPB41L2
0.308092	0.824479	0.016	0.009	1	capns1b
0.308189	0.557999	0.08	0.066	1	psmb2
0.308272	-0.246367	0.056	0.069	1	gpm6ba
0.308356	-1.35483	0.007	0.013	1	prkar1ab
0.308731	-0.231167	0.082	0.098	1	dab2ipa
0.308962	0.51784	0.016	0.009	1	gria1b
0.308971	1.11124	0.021	0.014	1	schip1
0.309074	-0.155998	0.053	0.066	1	elob.1
0.309151	-1.38904	0.007	0.013	1	hipk3b
0.309264	0.397658	0.033	0.024	1	CU929259.1
0.309436	-0.416741	0.017	0.025	1	cacng2b
0.309708	0.661528	0.04	0.03	1	znf644a
0.309762	0.258566	0.25	0.231	1	cox4i1
0.310346	-0.756359	0.007	0.013	1	si:ch1073-314i13.4
0.310346	-0.873252	0.007	0.013	1	rap1ab
0.310502	0.944326	0.034	0.025	1	smdt1b
0.310587	-0.485695	0.019	0.027	1	elf2b
0.310744	-0.190058	0.037	0.049	1	SERP1
0.310802	-0.403725	0.017	0.025	1	cdr2l
0.310892	-0.33912	0.044	0.057	1	robo2.1
0.31112	1.16184	0.027	0.019	1	cul1a
0.311544	-0.890085	0.007	0.013	1	srprb
0.311602	0.688642	0.066	0.054	1	si:ch211-260e23.9
0.31162	0.427747	0.033	0.024	1	nme3
0.311642	0.578654	0.027	0.019	1	myo5aa
0.311772	1.05402	0.021	0.014	1	VSTM2B
0.311779	0.30932	0.046	0.035	1	caly
0.311902	0.465314	0.063	0.05	1	brd4
0.311944	-0.842156	0.007	0.013	1	ap1s1
0.311944	-0.681518	0.007	0.013	1	arcn1a
0.311944	-1.12007	0.007	0.013	1	ical1
0.311944	-0.879086	0.007	0.013	1	dmxl2
0.312089	0.564748	0.087	0.074	1	lsm7
0.312216	0.887373	0.021	0.014	1	nrxn3b
0.312271	-0.250513	0.123	0.142	1	sem1
0.312345	-0.665922	0.007	0.013	1	thsd7ba
0.312345	-0.712084	0.007	0.013	1	lcmt1
0.312745	-0.887224	0.007	0.013	1	irx5b
0.312888	0.808245	0.041	0.031	1	fut9a
0.313146	-0.665582	0.007	0.013	1	cmasa
0.313146	-0.826235	0.007	0.013	1	erc1a
0.313197	-0.329895	0.074	0.09	1	lhx5
0.313372	-0.673057	0.019	0.027	1	pdcd4a
0.313513	0.575225	0.033	0.024	1	fxyd6
0.313548	-0.6178	0.007	0.013	1	dync1i2a
0.313548	-0.664425	0.007	0.013	1	stx12l
0.313548	-0.462359	0.007	0.013	1	pogzb
0.313548	-0.61625	0.007	0.013	1	atxn7l2b
0.313548	-0.208752	0.007	0.013	1	rgma
0.313548	-0.332792	0.007	0.013	1	apoa1b
0.313548	-0.564542	0.007	0.013	1	pcdh1g11
0.31395	-0.655338	0.007	0.013	1	map3k4
0.31395	-0.146717	0.007	0.013	1	lima1a
0.31395	-0.395549	0.007	0.013	1	ZNF276
0.314034	2.81247	0.011	0.006	1	zc3h3
0.314243	2.17465	0.011	0.006	1	znf142
0.314243	2.65472	0.011	0.006	1	si:ch73-100l22.3
0.314661	2.20574	0.011	0.006	1	kat2b
0.315157	-0.504989	0.007	0.013	1	fam117ba
0.315157	-0.103226	0.007	0.013	1	nelfcd
0.315157	-0.696858	0.007	0.013	1	arhgef7a
0.315199	-0.19542	0.017	0.025	1	atp6ap1la
0.31556	-0.470127	0.007	0.013	1	ankhb
0.315622	0.332015	0.16	0.143	1	dnajc5aa
0.315638	-0.658705	0.019	0.027	1	dclk1a
0.315762	-0.176555	0.007	0.013	1	DISP3
0.31578	0.97457	0.021	0.014	1	lyrm4
0.315964	-0.536872	0.007	0.013	1	frmd4ba
0.315964	-0.577804	0.007	0.013	1	st7
0.315964	-0.210093	0.007	0.013	1	ssbp2
0.315964	-0.147576	0.007	0.013	1	bmi1a
0.316367	-0.377629	0.007	0.013	1	gphna
0.31676	1.50645	0.011	0.006	1	plekhj1
0.316771	-0.402735	0.007	0.013	1	C2H14orf119
0.316771	-0.138225	0.007	0.013	1	rxrba
0.316825	0.732331	0.021	0.014	1	fkbp5
0.317176	-0.31393	0.007	0.013	1	ano5b
0.317181	1.02014	0.011	0.006	1	r3hcc1l
0.317602	1.28578	0.011	0.006	1	si:ch73-138n13.1
0.317602	1.39849	0.011	0.006	1	ccar1
0.317629	-0.316938	0.059	0.072	1	si:rp71-45k5.4
0.318024	1.45535	0.011	0.006	1	pxk
0.318024	1.56779	0.011	0.006	1	klc4
0.318735	0.68432	0.027	0.019	1	pelp1
0.318806	-0.294243	0.077	0.093	1	cplx2
0.318868	1.16869	0.011	0.006	1	wwp2
0.318949	0.398089	0.056	0.044	1	si:ch211-126i22.5
0.319404	-0.115753	0.134	0.154	1	rpl5a
0.319713	1.04011	0.011	0.006	1	rab11fip4a
0.319713	0.868859	0.011	0.006	1	slc25a51a
0.319713	1.02014	0.011	0.006	1	dacha
0.320067	-0.274508	0.019	0.027	1	si:ch211-212k18.4
0.320135	0.707231	0.034	0.025	1	blcap
0.320202	-0.191098	0.019	0.027	1	mrpl42
0.320252	0.929882	0.034	0.025	1	ncoa5
0.320298	0.187879	0.097	0.117	1	midn
0.320561	0.657575	0.011	0.006	1	FP236812.1
0.320561	1.08065	0.011	0.006	1	FRMD4A
0.320876	0.559874	0.021	0.014	1	znhit1
0.32097	-0.731359	0.02	0.028	1	CABZ01086611.1
0.320985	0.810653	0.011	0.006	1	kat5a
0.320985	0.805727	0.011	0.006	1	tmem201
0.321011	0.321234	0.063	0.079	1	gpr85
0.321409	1.49354	0.011	0.006	1	BX548015.2
0.321409	0.816196	0.011	0.006	1	fnbp1a
0.321513	-0.109306	0.064	0.079	1	fxyd6l
0.322338	-0.104175	0.044	0.057	1	bcl2l10
0.322412	-0.372056	0.02	0.028	1	taf1
0.322829	0.77185	0.043	0.033	1	ralaa
0.32285	0.181414	0.033	0.024	1	gtf2e2
0.323964	0.518195	0.011	0.006	1	kat6b
0.324026	-0.186127	0.049	0.061	1	nsfa
0.324294	-1.60052	0.009	0.014	1	ndufaf5
0.324822	1.14118	0.036	0.027	1	alcama
0.324827	0.661162	0.056	0.044	1	rab1ab
0.325357	0.1235	0.039	0.05	1	elavl1a
0.326245	-0.119129	0.049	0.061	1	si:dkey-280e21.3
0.326442	0.764673	0.036	0.027	1	bin1a
0.326664	0.140589	0.312	0.293	1	dynll1
0.327664	0.438946	0.041	0.031	1	si:ch211-242b18.1
0.328133	-1.60637	0.009	0.014	1	golga1
0.32836	-0.189729	0.114	0.134	1	tmem35
0.328403	-0.150988	0.053	0.066	1	map7d2a
0.328712	-1.4733	0.009	0.014	1	utp25
0.328807	-0.457075	0.024	0.033	1	nfya
0.328943	0.252206	0.193	0.175	1	basp1
0.329148	0.898921	0.029	0.02	1	C18H11orf58
0.329287	-0.397658	0.021	0.03	1	kifbp
0.329416	-0.448282	0.021	0.03	1	znf384l
0.329488	-0.515305	0.023	0.031	1	fam177a1
0.329677	-1.19194	0.009	0.014	1	znf503
0.329723	0.625597	0.034	0.025	1	cntnap2a
0.329792	0.317112	0.089	0.074	1	snrpg
0.329826	0.387368	0.041	0.031	1	ctnna2
0.329933	-0.295229	0.021	0.03	1	cd9a
0.330064	-1.26951	0.009	0.014	1	mrps9
0.330095	0.118771	0.039	0.05	1	plppr3a
0.331226	-0.784666	0.009	0.014	1	smg1
0.331756	-0.417742	0.023	0.031	1	si:ch211-117c9.5
0.332002	-0.793225	0.009	0.014	1	ccz1
0.332002	-0.986462	0.009	0.014	1	asb8
0.33239	-1.03522	0.009	0.014	1	slc7a3a
0.332779	-0.87439	0.009	0.014	1	naa35
0.332779	-0.794989	0.009	0.014	1	rpp25a
0.333168	-0.944887	0.009	0.014	1	zgc:171482
0.333558	-0.828247	0.009	0.014	1	xylt1
0.333677	0.493067	0.05	0.039	1	foxj3
0.333947	-0.726891	0.009	0.014	1	atcayb
0.333947	-0.910568	0.009	0.014	1	prelid1b
0.33418	0.821442	0.044	0.035	1	eif4h
0.334337	-0.668824	0.009	0.014	1	gfod2
0.334337	-0.590301	0.009	0.014	1	acsl3b
0.334337	-0.671555	0.009	0.014	1	clu
0.334728	-0.804056	0.009	0.014	1	sfswap
0.334728	-0.59067	0.009	0.014	1	ralgps2
0.335118	-0.864297	0.009	0.014	1	esf1
0.335314	-0.179247	0.009	0.014	1	mbtps1
0.33537	0.289372	0.034	0.025	1	sh3bp5la
[truncated: 2,189 more rows]

## Sheet: 5_cluster
p_val	avg_log2FC	pct.1	pct.2	p_val_adj	gene
3.17781e-07	-9.34133	0	0.038	0.00666323	scpp5
1.11202e-06	-9.44024	0	0.035	0.0233169	ins
3.8933e-06	-9.07235	0	0.031	0.0816347	odam
5.79553e-05	-2.9482	0.007	0.042	1	apoa2
6.64983e-05	-2.06877	0.012	0.05	1	gria1b
6.8095e-05	2.09702	0.062	0.017	1	cdipt
9.01453e-05	-8.5871	0	0.023	1	fabp10a
0.00023507	-1.67388	0.019	0.059	1	mbd1b
[truncated: 4,794 more rows]

## Sheet: 6_cluster
p_val	avg_log2FC	pct.1	pct.2	p_val_adj	gene
[truncated: 4,806 more rows]

[truncated: 20 more sheets: 7_cluster, 8_cluster, 9_cluster, 10_cluster, 11_cluster, 12_cluster, 13_cluster, 14_cluster, 15_cluster, 16_cluster, 17_cluster, 18_cluster, 19_cluster, 20_cluster, 21_cluster, 22_cluster, 23_cluster, 24_cluster, 25_cluster, 26_cluster]
