# Supplementary material for: Loss of Stim2 in zebrafish induces glaucoma-like phenotype
Source: Sci Rep. 2024 Oct 18;14:24442. doi: 10.1038/s41598-024-74909-0 (PMC11489432; doi:10.1038/s41598-024-74909-0)
Supplement: Supplementary file 5 — Supplementary Information 5. [file 41598_2024_74909_MOESM5_ESM.xlsx]

## Sheet: 0_cluster
BP							CC							MF
GO.ID	Term	Annotated	Significant	Expected	Fisher		GO.ID	Term	Annotated	Significant	Expected	Fisher		GO.ID	Term	Annotated	Significant	Expected	Fisher
GO:2000252	negative regulation of feeding behavior	1	1	0	0.00081		GO:0005615	extracellular space	40	1	0.03	0.031		GO:0005179	hormone activity	11	1	0.01	0.0093
GO:2000228	positive regulation of pancreatic A cell...	1	1	0	0.00081		GO:0005576	extracellular region	67	1	0.05	0.052		GO:0003674	molecular_function	2373	2	2	1
GO:0003309	type B pancreatic cell differentiation	2	1	0	0.00162		GO:0110165	cellular anatomical entity	2474	1	1.94	0.999		GO:0005488	binding	1741	1	1.47	1
GO:0009749	response to glucose	4	1	0	0.00323		GO:0005575	cellular_component	2551	2	2	1		GO:0005102	signaling receptor binding	66	1	0.06	1
GO:0006006	glucose metabolic process	6	1	0	0.00485		GO:0000015	phosphopyruvate hydratase complex	1	0	0	1		GO:0098772	molecular function regulator activity	184	1	0.16	1
GO:0031667	response to nutrient levels	16	1	0.01	0.01291		GO:0000109	nucleotide-excision repair complex	1	0	0	1		GO:0140677	molecular function activator activity	78	1	0.07	1
GO:0009991	response to extracellular stimulus	16	1	0.01	0.01291		GO:0000111	nucleotide-excision repair factor 2 comp...	1	0	0	1		GO:0030545	signaling receptor regulator activity	27	1	0.02	1
GO:0009605	response to external stimulus	101	1	0.08	0.08006		GO:0000118	histone deacetylase complex	22	0	0.02	1		GO:0030546	signaling receptor activator activity	25	1	0.02	1
GO:0050896	response to stimulus	662	1	0.54	1		GO:0000123	histone acetyltransferase complex	26	0	0.02	1		GO:0048018	receptor ligand activity	24	1	0.02	1
GO:0050793	regulation of developmental process	159	1	0.13	1		GO:0000124	SAGA complex	5	0	0	1		GO:0005515	protein binding	700	1	0.59	1
GO:0050794	regulation of cellular process	1212	1	0.98	1		GO:0000126	transcription factor TFIIIB complex	1	0	0	1		GO:0000035	acyl binding	1	0	0	1
GO:0048869	cellular developmental process	482	1	0.39	1		GO:0000139	Golgi membrane	35	0	0.03	1		GO:0000036	acyl carrier activity	1	0	0	1
GO:0050795	regulation of behavior	3	1	0	1		GO:0000145	exocyst	1	0	0	1		GO:0000049	tRNA binding	4	0	0	1
GO:0048521	negative regulation of behavior	1	1	0	1		GO:0000151	ubiquitin ligase complex	46	0	0.04	1		GO:0000062	fatty-acyl-CoA binding	3	0	0	1
GO:0048522	positive regulation of cellular process	316	1	0.26	1		GO:0000152	nuclear ubiquitin ligase complex	12	0	0.01	1		GO:0000104	succinate dehydrogenase activity	4	0	0	1
GO:0009987	cellular process	2241	1	1.81	1		GO:0000159	protein phosphatase type 2A complex	7	0	0.01	1		GO:0000146	microfilament motor activity	4	0	0	1
GO:1901700	response to oxygen-containing compound	52	1	0.04	1		GO:0000164	protein phosphatase type 1 complex	3	0	0	1		GO:0000149	SNARE binding	13	0	0.01	1
GO:0032501	multicellular organismal process	795	1	0.64	1		GO:0000178	exosome (RNase complex)	1	0	0	1		GO:0000166	nucleotide binding	356	0	0.3	1
GO:0048731	system development	604	1	0.49	1		GO:0000220	vacuolar proton-transporting V-type ATPa...	1	0	0	1		GO:0000175	3'-5'-RNA exonuclease activity	3	0	0	1
GO:0030855	epithelial cell differentiation	39	1	0.03	1		GO:0000221	vacuolar proton-transporting V-type ATPa...	1	0	0	1		GO:0000268	peroxisome targeting sequence binding	1	0	0	1
GO:0032502	developmental process	885	1	0.72	1		GO:0000228	nuclear chromosome	16	0	0.01	1		GO:0000287	magnesium ion binding	10	0	0.01	1
GO:0030856	regulation of epithelial cell differenti...	5	1	0	1		GO:0000243	commitment complex	4	0	0	1		GO:0000298	endopolyphosphatase activity	2	0	0	1
GO:0030858	positive regulation of epithelial cell d...	2	1	0	1		GO:0000274	mitochondrial proton-transporting ATP sy...	2	0	0	1		GO:0000309	nicotinamide-nucleotide adenylyltransfer...	1	0	0	1
GO:0051094	positive regulation of developmental pro...	41	1	0.03	1		GO:0000275	mitochondrial proton-transporting ATP sy...	3	0	0	1		GO:0000339	RNA cap binding	4	0	0	1
GO:0071704	organic substance metabolic process	1399	1	1.13	1		GO:0000276	mitochondrial proton-transporting ATP sy...	9	0	0.01	1		GO:0000340	RNA 7-methylguanosine cap binding	3	0	0	1
GO:0048856	anatomical structure development	864	1	0.7	1		GO:0000307	cyclin-dependent protein kinase holoenzy...	5	0	0	1		GO:0000700	mismatch base pair DNA N-glycosylase act...	2	0	0	1
GO:2000226	regulation of pancreatic A cell differen...	1	1	0	1		GO:0000313	organellar ribosome	20	0	0.02	1		GO:0000774	adenyl-nucleotide exchange factor activi...	3	0	0	1
GO:0030154	cell differentiation	482	1	0.39	1		GO:0000314	organellar small ribosomal subunit	8	0	0.01	1		GO:0000822	inositol hexakisphosphate binding	1	0	0	1
GO:0035270	endocrine system development	12	1	0.01	1		GO:0000315	organellar large ribosomal subunit	10	0	0.01	1		GO:0000828	inositol hexakisphosphate kinase activit...	2	0	0	1
GO:0003310	pancreatic A cell differentiation	2	1	0	1		GO:0000323	lytic vacuole	20	0	0.02	1		GO:0000900	mRNA regulatory element binding translat...	2	0	0	1
GO:0007631	feeding behavior	4	1	0	1		GO:0000346	transcription export complex	1	0	0	1		GO:0000976	transcription cis-regulatory region bind...	179	0	0.15	1
GO:0002065	columnar/cuboidal epithelial cell differ...	2	1	0	1		GO:0000347	THO complex	1	0	0	1		GO:0000977	RNA polymerase II transcription regulato...	165	0	0.14	1
GO:0048513	animal organ development	443	1	0.36	1		GO:0000407	phagophore assembly site	4	0	0	1		GO:0000978	RNA polymerase II cis-regulatory region ...	146	0	0.12	1
GO:0002067	glandular epithelial cell differentiatio...	2	1	0	1		GO:0000421	autophagosome membrane	6	0	0	1		GO:0000979	RNA polymerase II core promoter sequence...	1	0	0	1
GO:0044238	primary metabolic process	1357	1	1.1	1		GO:0000428	DNA-directed RNA polymerase complex	24	0	0.02	1		GO:0000981	DNA-binding transcription factor activit...	165	0	0.14	1
GO:0051240	positive regulation of multicellular org...	35	1	0.03	1		GO:0000439	transcription factor TFIIH core complex	2	0	0	1		GO:0000987	cis-regulatory region sequence-specific ...	149	0	0.13	1
GO:0005975	carbohydrate metabolic process	27	1	0.02	1		GO:0000445	THO complex part of transcription export...	1	0	0	1		GO:0000993	RNA polymerase II complex binding	13	0	0.01	1
GO:0051241	negative regulation of multicellular org...	21	1	0.02	1		GO:0000502	proteasome complex	33	0	0.03	1		GO:0001025	RNA polymerase III general transcription...	1	0	0	1
GO:0065007	biological regulation	1303	1	1.05	1		GO:0000775	chromosome, centromeric region	26	0	0.02	1		GO:0001046	core promoter sequence-specific DNA bind...	3	0	0	1
GO:0034284	response to monosaccharide	4	1	0	1		GO:0000776	kinetochore	13	0	0.01	1		GO:0001054	RNA polymerase I activity	4	0	0	1
GO:0009888	tissue development	253	1	0.2	1		GO:0000779	condensed chromosome, centromeric region	13	0	0.01	1		GO:0001055	RNA polymerase II activity	6	0	0.01	1
GO:0048518	positive regulation of biological proces...	343	1	0.28	1		GO:0000781	chromosome, telomeric region	3	0	0	1		GO:0001056	RNA polymerase III activity	4	0	0	1
GO:0007275	multicellular organism development	702	1	0.57	1		GO:0000785	chromatin	119	0	0.09	1		GO:0001067	transcription regulatory region nucleic ...	179	0	0.15	1
GO:0048519	negative regulation of biological proces...	360	1	0.29	1		GO:0000786	nucleosome	7	0	0.01	1		GO:0001091	RNA polymerase II general transcription ...	3	0	0	1
GO:0031016	pancreas development	22	1	0.02	1		GO:0000791	euchromatin	1	0	0	1		GO:0001097	TFIIH-class transcription factor complex...	2	0	0	1
GO:0005996	monosaccharide metabolic process	8	1	0.01	1		GO:0000792	heterochromatin	9	0	0.01	1		GO:0001098	basal transcription machinery binding	15	0	0.01	1
GO:0008150	biological_process	2472	2	2	1		GO:0000793	condensed chromosome	15	0	0.01	1		GO:0001099	basal RNA polymerase II transcription ma...	15	0	0.01	1
GO:0031018	endocrine pancreas development	7	1	0.01	1		GO:0000803	sex chromosome	1	0	0	1		GO:0001156	TFIIIC-class transcription factor comple...	1	0	0	1
GO:0019318	hexose metabolic process	8	1	0.01	1		GO:0000812	Swr1 complex	4	0	0	1		GO:0001163	RNA polymerase I transcription regulator...	1	0	0	1
GO:0050789	regulation of biological process	1277	1	1.03	1		GO:0000813	ESCRT I complex	1	0	0	1		GO:0001164	RNA polymerase I core promoter sequence-...	1	0	0	1
GO:0045595	regulation of cell differentiation	74	1	0.06	1		GO:0000815	ESCRT III complex	3	0	0	1		GO:0001181	RNA polymerase I general transcription i...	1	0	0	1
GO:0008152	metabolic process	1537	1	1.24	1		GO:0000922	spindle pole	6	0	0	1		GO:0001216	DNA-binding transcription activator acti...	9	0	0.01	1
GO:0009743	response to carbohydrate	4	1	0	1		GO:0000932	P-body	18	0	0.01	1		GO:0001217	DNA-binding transcription repressor acti...	11	0	0.01	1
GO:0045597	positive regulation of cell differentiat...	26	1	0.02	1		GO:0000974	Prp19 complex	4	0	0	1		GO:0001221	transcription coregulator binding	4	0	0	1
GO:0007610	behavior	44	1	0.04	1		GO:0001401	SAM complex	1	0	0	1		GO:0001222	transcription corepressor binding	3	0	0	1
GO:0044281	small molecule metabolic process	114	1	0.09	1		GO:0001518	voltage-gated sodium channel complex	3	0	0	1		GO:0001227	DNA-binding transcription repressor acti...	11	0	0.01	1
GO:0060259	regulation of feeding behavior	1	1	0	1		GO:0001669	acrosomal vesicle	1	0	0	1		GO:0001228	DNA-binding transcription activator acti...	9	0	0.01	1
GO:2000026	regulation of multicellular organismal d...	71	1	0.06	1		GO:0001674	female germ cell nucleus	1	0	0	1		GO:0001517	N-acetylglucosamine 6-O-sulfotransferase...	3	0	0	1
GO:0009746	response to hexose	4	1	0	1		GO:0001725	stress fiber	3	0	0	1		GO:0001530	lipopolysaccharide binding	2	0	0	1
GO:0042221	response to chemical	136	1	0.11	1		GO:0001726	ruffle	7	0	0.01	1		GO:0001540	amyloid-beta binding	6	0	0.01	1
GO:0060429	epithelium development	162	1	0.13	1		GO:0001750	photoreceptor outer segment	1	0	0	1		GO:0001565	phorbol ester receptor activity	1	0	0	1
GO:0051239	regulation of multicellular organismal p...	109	1	0.09	1		GO:0002102	podosome	1	0	0	1		GO:0001626	nociceptin receptor activity	1	0	0	1
GO:0010033	response to organic substance	93	1	0.08	1		GO:0002116	semaphorin receptor complex	2	0	0	1		GO:0001637	G protein-coupled chemoattractant recept...	1	0	0	1
GO:0035883	enteroendocrine cell differentiation	2	1	0	1		GO:0002178	palmitoyltransferase complex	4	0	0	1		GO:0001653	peptide receptor activity	1	0	0	1
GO:0000002	mitochondrial genome maintenance	1	0	0	1		GO:0002193	MAML1-RBP-Jkappa- ICN1 complex	1	0	0	1		GO:0001664	G protein-coupled receptor binding	12	0	0.01	1
GO:0000003	reproduction	28	0	0.02	1		GO:0005604	basement membrane	1	0	0	1		GO:0001671	ATPase activator activity	6	0	0.01	1
GO:0000018	regulation of DNA recombination	5	0	0	1		GO:0005622	intracellular anatomical structure	2057	0	1.61	1		GO:0001727	lipid kinase activity	3	0	0	1
GO:0000027	ribosomal large subunit assembly	5	0	0	1		GO:0005634	nucleus	1063	0	0.83	1		GO:0001733	galactosylceramide sulfotransferase acti...	1	0	0	1
GO:0000028	ribosomal small subunit assembly	7	0	0.01	1		GO:0005635	nuclear envelope	26	0	0.02	1		GO:0001784	phosphotyrosine residue binding	2	0	0	1
GO:0000038	very long-chain fatty acid metabolic pro...	4	0	0	1		GO:0005640	nuclear outer membrane	2	0	0	1		GO:0001786	phosphatidylserine binding	9	0	0.01	1
GO:0000041	transition metal ion transport	5	0	0	1		GO:0005643	nuclear pore	7	0	0.01	1		GO:0002020	protease binding	1	0	0	1
GO:0000045	autophagosome assembly	15	0	0.01	1		GO:0005652	nuclear lamina	2	0	0	1		GO:0002039	p53 binding	4	0	0	1
GO:0000054	ribosomal subunit export from nucleus	4	0	0	1		GO:0005654	nucleoplasm	183	0	0.14	1		GO:0002151	G-quadruplex RNA binding	2	0	0	1
GO:0000055	ribosomal large subunit export from nucl...	3	0	0	1		GO:0005657	replication fork	2	0	0	1		GO:0002161	aminoacyl-tRNA editing activity	2	0	0	1
GO:0000056	ribosomal small subunit export from nucl...	2	0	0	1		GO:0005665	RNA polymerase II, core complex	7	0	0.01	1		GO:0003676	nucleic acid binding	679	0	0.57	1
GO:0000070	mitotic sister chromatid segregation	6	0	0	1		GO:0005666	RNA polymerase III complex	5	0	0	1		GO:0003677	DNA binding	364	0	0.31	1
GO:0000075	cell cycle checkpoint signaling	5	0	0	1		GO:0005667	transcription regulator complex	58	0	0.05	1		GO:0003678	DNA helicase activity	3	0	0	1
GO:0000077	DNA damage checkpoint signaling	2	0	0	1		GO:0005669	transcription factor TFIID complex	6	0	0	1		GO:0003682	chromatin binding	91	0	0.08	1
GO:0000079	regulation of cyclin-dependent protein s...	4	0	0	1		GO:0005672	transcription factor TFIIA complex	1	0	0	1		GO:0003684	damaged DNA binding	4	0	0	1
GO:0000082	G1/S transition of mitotic cell cycle	7	0	0.01	1		GO:0005673	transcription factor TFIIE complex	1	0	0	1		GO:0003690	double-stranded DNA binding	190	0	0.16	1
GO:0000086	G2/M transition of mitotic cell cycle	1	0	0	1		GO:0005674	transcription factor TFIIF complex	1	0	0	1		GO:0003697	single-stranded DNA binding	6	0	0.01	1
GO:0000096	sulfur amino acid metabolic process	2	0	0	1		GO:0005675	transcription factor TFIIH holo complex	2	0	0	1		GO:0003700	DNA-binding transcription factor activit...	183	0	0.15	1
GO:0000097	sulfur amino acid biosynthetic process	1	0	0	1		GO:0005680	anaphase-promoting complex	4	0	0	1		GO:0003707	nuclear steroid receptor activity	3	0	0	1
GO:0000098	sulfur amino acid catabolic process	1	0	0	1		GO:0005681	spliceosomal complex	64	0	0.05	1		GO:0003712	transcription coregulator activity	93	0	0.08	1
GO:0000122	negative regulation of transcription by ...	74	0	0.06	1		GO:0005682	U5 snRNP	5	0	0	1		GO:0003713	transcription coactivator activity	37	0	0.03	1
GO:0000132	establishment of mitotic spindle orienta...	4	0	0	1		GO:0005684	U2-type spliceosomal complex	27	0	0.02	1		GO:0003714	transcription corepressor activity	24	0	0.02	1
GO:0000154	rRNA modification	2	0	0	1		GO:0005685	U1 snRNP	11	0	0.01	1		GO:0003723	RNA binding	302	0	0.25	1
GO:0000165	MAPK cascade	28	0	0.02	1		GO:0005686	U2 snRNP	12	0	0.01	1		GO:0003724	RNA helicase activity	18	0	0.02	1
GO:0000183	rDNA heterochromatin formation	2	0	0	1		GO:0005687	U4 snRNP	5	0	0	1		GO:0003725	double-stranded RNA binding	8	0	0.01	1
GO:0000184	nuclear-transcribed mRNA catabolic proce...	14	0	0.01	1		GO:0005688	U6 snRNP	3	0	0	1		GO:0003726	double-stranded RNA adenosine deaminase ...	1	0	0	1
GO:0000209	protein polyubiquitination	27	0	0.02	1		GO:0005689	U12-type spliceosomal complex	10	0	0.01	1		GO:0003727	single-stranded RNA binding	14	0	0.01	1
GO:0000226	microtubule cytoskeleton organization	59	0	0.05	1		GO:0005690	U4atac snRNP	1	0	0	1		GO:0003729	mRNA binding	103	0	0.09	1
GO:0000244	spliceosomal tri-snRNP complex assembly	2	0	0	1		GO:0005694	chromosome	159	0	0.12	1		GO:0003730	mRNA 3'-UTR binding	27	0	0.02	1
GO:0000245	spliceosomal complex assembly	15	0	0.01	1		GO:0005697	telomerase holoenzyme complex	3	0	0	1		GO:0003735	structural constituent of ribosome	83	0	0.07	1
GO:0000266	mitochondrial fission	1	0	0	1		GO:0005700	polytene chromosome	1	0	0	1		GO:0003743	translation initiation factor activity	36	0	0.03	1
GO:0000272	polysaccharide catabolic process	1	0	0	1		GO:0005721	pericentric heterochromatin	7	0	0.01	1		GO:0003746	translation elongation factor activity	15	0	0.01	1
GO:0000278	mitotic cell cycle	57	0	0.05	1		GO:0005726	perichromatin fibrils	1	0	0	1		GO:0003747	translation release factor activity	1	0	0	1
GO:0000280	nuclear division	17	0	0.01	1		GO:0005730	nucleolus	58	0	0.05	1		GO:0003755	peptidyl-prolyl cis-trans isomerase acti...	9	0	0.01	1
GO:0000281	mitotic cytokinesis	3	0	0	1		GO:0005732	sno(s)RNA-containing ribonucleoprotein c...	5	0	0	1		GO:0003756	protein disulfide isomerase activity	3	0	0	1
GO:0000288	nuclear-transcribed mRNA catabolic proce...	7	0	0.01	1		GO:0005736	RNA polymerase I complex	5	0	0	1		GO:0003774	cytoskeletal motor activity	19	0	0.02	1
GO:0000289	nuclear-transcribed mRNA poly(A) tail sh...	5	0	0	1		GO:0005737	cytoplasm	1335	0	1.05	1		GO:0003777	microtubule motor activity	13	0	0.01	1
GO:0000290	deadenylation-dependent decapping of nuc...	1	0	0	1		GO:0005739	mitochondrion	186	0	0.15	1		GO:0003779	actin binding	63	0	0.05	1
GO:0000291	nuclear-transcribed mRNA catabolic proce...	1	0	0	1		GO:0005740	mitochondrial envelope	108	0	0.08	1		GO:0003785	actin monomer binding	2	0	0	1
GO:0000302	response to reactive oxygen species	6	0	0	1		GO:0005741	mitochondrial outer membrane	17	0	0.01	1		GO:0003823	antigen binding	2	0	0	1
GO:0000303	response to superoxide	2	0	0	1		GO:0005742	mitochondrial outer membrane translocase...	4	0	0	1		GO:0003824	catalytic activity	757	0	0.64	1
GO:0000305	response to oxygen radical	2	0	0	1		GO:0005743	mitochondrial inner membrane	81	0	0.06	1		GO:0003835	beta-galactoside alpha-2,6-sialyltransfe...	1	0	0	1
GO:0000338	protein deneddylation	1	0	0	1		GO:0005744	TIM23 mitochondrial import inner membran...	4	0	0	1		GO:0003841	1-acylglycerol-3-phosphate O-acyltransfe...	1	0	0	1
GO:0000375	RNA splicing, via transesterification re...	116	0	0.09	1		GO:0005746	mitochondrial respirasome	42	0	0.03	1		GO:0003872	6-phosphofructokinase activity	1	0	0	1
GO:0000377	RNA splicing, via transesterification re...	116	0	0.09	1		GO:0005747	mitochondrial respiratory chain complex ...	23	0	0.02	1		GO:0003873	6-phosphofructo-2-kinase activity	1	0	0	1
GO:0000380	alternative mRNA splicing, via spliceoso...	35	0	0.03	1		GO:0005749	mitochondrial respiratory chain complex ...	4	0	0	1		GO:0003886	DNA (cytosine-5-)-methyltransferase acti...	1	0	0	1
GO:0000381	regulation of alternative mRNA splicing,...	28	0	0.02	1		GO:0005750	mitochondrial respiratory chain complex ...	6	0	0	1		GO:0003887	DNA-directed DNA polymerase activity	4	0	0	1
GO:0000387	spliceosomal snRNP assembly	8	0	0.01	1		GO:0005751	mitochondrial respiratory chain complex ...	8	0	0.01	1		GO:0003899	DNA-directed 5'-3' RNA polymerase activi...	7	0	0.01	1
GO:0000388	spliceosome conformational change to rel...	1	0	0	1		GO:0005753	mitochondrial proton-transporting ATP sy...	15	0	0.01	1		GO:0003906	DNA-(apurinic or apyrimidinic site) endo...	2	0	0	1
GO:0000393	spliceosomal conformational changes to g...	1	0	0	1		GO:0005754	mitochondrial proton-transporting ATP sy...	1	0	0	1		GO:0003916	DNA topoisomerase activity	1	0	0	1
GO:0000395	mRNA 5'-splice site recognition	2	0	0	1		GO:0005758	mitochondrial intermembrane space	8	0	0.01	1		GO:0003918	DNA topoisomerase type II (double strand...	1	0	0	1
GO:0000398	mRNA splicing, via spliceosome	116	0	0.09	1		GO:0005759	mitochondrial matrix	35	0	0.03	1		GO:0003921	GMP synthase activity	1	0	0	1
GO:0000413	protein peptidyl-prolyl isomerization	5	0	0	1		GO:0005761	mitochondrial ribosome	20	0	0.02	1		GO:0003922	GMP synthase (glutamine-hydrolyzing) act...	1	0	0	1
GO:0000422	autophagy of mitochondrion	8	0	0.01	1		GO:0005762	mitochondrial large ribosomal subunit	10	0	0.01	1		GO:0003924	GTPase activity	69	0	0.06	1
GO:0000423	mitophagy	1	0	0	1		GO:0005763	mitochondrial small ribosomal subunit	8	0	0.01	1		GO:0003925	G protein activity	5	0	0	1
GO:0000447	endonucleolytic cleavage in ITS1 to sepa...	2	0	0	1		GO:0005764	lysosome	20	0	0.02	1		GO:0003938	IMP dehydrogenase activity	1	0	0	1
GO:0000460	maturation of 5.8S rRNA	5	0	0	1		GO:0005765	lysosomal membrane	11	0	0.01	1		GO:0003950	NAD+ ADP-ribosyltransferase activity	6	0	0.01	1
GO:0000461	endonucleolytic cleavage to generate mat...	1	0	0	1		GO:0005768	endosome	64	0	0.05	1		GO:0003953	NAD+ nucleosidase activity	1	0	0	1
GO:0000462	maturation of SSU-rRNA from tricistronic...	5	0	0	1		GO:0005769	early endosome	22	0	0.02	1		GO:0003954	NADH dehydrogenase activity	2	0	0	1
GO:0000463	maturation of LSU-rRNA from tricistronic...	3	0	0	1		GO:0005770	late endosome	18	0	0.01	1		GO:0003985	acetyl-CoA C-acetyltransferase activity	1	0	0	1
GO:0000466	maturation of 5.8S rRNA from tricistroni...	2	0	0	1		GO:0005771	multivesicular body	6	0	0	1		GO:0003988	acetyl-CoA C-acyltransferase activity	1	0	0	1
GO:0000470	maturation of LSU-rRNA	7	0	0.01	1		GO:0005773	vacuole	35	0	0.03	1		GO:0003990	acetylcholinesterase activity	1	0	0	1
GO:0000479	endonucleolytic cleavage of tricistronic...	3	0	0	1		GO:0005774	vacuolar membrane	22	0	0.02	1		GO:0003994	aconitate hydratase activity	1	0	0	1
GO:0000481	maturation of 5S rRNA	1	0	0	1		GO:0005776	autophagosome	10	0	0.01	1		GO:0003995	acyl-CoA dehydrogenase activity	1	0	0	1
GO:0000491	small nucleolar ribonucleoprotein comple...	1	0	0	1		GO:0005777	peroxisome	4	0	0	1		GO:0004000	adenosine deaminase activity	1	0	0	1
GO:0000492	box C/D snoRNP assembly	1	0	0	1		GO:0005778	peroxisomal membrane	1	0	0	1		GO:0004013	adenosylhomocysteinase activity	1	0	0	1
GO:0000494	box C/D RNA 3'-end processing	2	0	0	1		GO:0005782	peroxisomal matrix	1	0	0	1		GO:0004014	adenosylmethionine decarboxylase activit...	1	0	0	1
GO:0000578	embryonic axis specification	5	0	0	1		GO:0005783	endoplasmic reticulum	137	0	0.11	1		GO:0004017	adenylate kinase activity	3	0	0	1
GO:0000712	resolution of meiotic recombination inte...	1	0	0	1		GO:0005784	Sec61 translocon complex	1	0	0	1		GO:0004022	alcohol dehydrogenase (NAD+) activity	1	0	0	1
GO:0000723	telomere maintenance	5	0	0	1		GO:0005786	signal recognition particle, endoplasmic...	2	0	0	1		GO:0004024	alcohol dehydrogenase activity, zinc-dep...	1	0	0	1
GO:0000724	double-strand break repair via homologou...	9	0	0.01	1		GO:0005787	signal peptidase complex	2	0	0	1		GO:0004045	aminoacyl-tRNA hydrolase activity	1	0	0	1
GO:0000725	recombinational repair	9	0	0.01	1		GO:0005788	endoplasmic reticulum lumen	8	0	0.01	1		GO:0004065	arylsulfatase activity	1	0	0	1
GO:0000729	DNA double-strand break processing	1	0	0	1		GO:0005789	endoplasmic reticulum membrane	88	0	0.07	1		GO:0004069	L-aspartate:2-oxoglutarate aminotransfer...	1	0	0	1
GO:0000731	DNA synthesis involved in DNA repair	2	0	0	1		GO:0005791	rough endoplasmic reticulum	8	0	0.01	1		GO:0004082	bisphosphoglycerate mutase activity	2	0	0	1
GO:0000768	syncytium formation by plasma membrane f...	5	0	0	1		GO:0005793	endoplasmic reticulum-Golgi intermediate...	11	0	0.01	1		GO:0004089	carbonate dehydratase activity	1	0	0	1
GO:0000819	sister chromatid segregation	7	0	0.01	1		GO:0005794	Golgi apparatus	101	0	0.08	1		GO:0004104	cholinesterase activity	1	0	0	1
GO:0000902	cell morphogenesis	143	0	0.12	1		GO:0005795	Golgi stack	7	0	0.01	1		GO:0004111	creatine kinase activity	2	0	0	1
GO:0000910	cytokinesis	9	0	0.01	1		GO:0005796	Golgi lumen	1	0	0	1		GO:0004112	cyclic-nucleotide phosphodiesterase acti...	3	0	0	1
GO:0000956	nuclear-transcribed mRNA catabolic proce...	23	0	0.02	1		GO:0005798	Golgi-associated vesicle	12	0	0.01	1		GO:0004114	3',5'-cyclic-nucleotide phosphodiesteras...	3	0	0	1
GO:0000959	mitochondrial RNA metabolic process	1	0	0	1		GO:0005801	cis-Golgi network	4	0	0	1		GO:0004115	3',5'-cyclic-AMP phosphodiesterase activ...	3	0	0	1
GO:0001101	response to acid chemical	5	0	0	1		GO:0005802	trans-Golgi network	15	0	0.01	1		GO:0004127	cytidylate kinase activity	1	0	0	1
GO:0001173	DNA-templated transcriptional start site...	1	0	0	1		GO:0005811	lipid droplet	4	0	0	1		GO:0004129	cytochrome-c oxidase activity	3	0	0	1
GO:0001174	transcriptional start site selection at ...	1	0	0	1		GO:0005813	centrosome	19	0	0.01	1		GO:0004143	ATP-dependent diacylglycerol kinase acti...	1	0	0	1
GO:0001501	skeletal system development	64	0	0.05	1		GO:0005814	centriole	2	0	0	1		GO:0004145	diamine N-acetyltransferase activity	2	0	0	1
GO:0001502	cartilage condensation	1	0	0	1		GO:0005815	microtubule organizing center	35	0	0.03	1		GO:0004148	dihydrolipoyl dehydrogenase activity	1	0	0	1
GO:0001503	ossification	13	0	0.01	1		GO:0005819	spindle	17	0	0.01	1		GO:0004149	dihydrolipoyllysine-residue succinyltran...	1	0	0	1
GO:0001505	regulation of neurotransmitter levels	19	0	0.02	1		GO:0005829	cytosol	248	0	0.19	1		GO:0004155	6,7-dihydropteridine reductase activity	1	0	0	1
GO:0001508	action potential	10	0	0.01	1		GO:0005832	chaperonin-containing T-complex	5	0	0	1		GO:0004175	endopeptidase activity	17	0	0.01	1
GO:0001510	RNA methylation	4	0	0	1		GO:0005834	heterotrimeric G-protein complex	12	0	0.01	1		GO:0004176	ATP-dependent peptidase activity	1	0	0	1
GO:0001516	prostaglandin biosynthetic process	2	0	0	1		GO:0005838	proteasome regulatory particle	17	0	0.01	1		GO:0004177	aminopeptidase activity	3	0	0	1
GO:0001523	retinoid metabolic process	2	0	0	1		GO:0005839	proteasome core complex	13	0	0.01	1		GO:0004180	carboxypeptidase activity	2	0	0	1
GO:0001525	angiogenesis	54	0	0.04	1		GO:0005840	ribosome	96	0	0.08	1		GO:0004181	metallocarboxypeptidase activity	1	0	0	1
GO:0001541	ovarian follicle development	2	0	0	1		GO:0005844	polysome	11	0	0.01	1		GO:0004190	aspartic-type endopeptidase activity	2	0	0	1
GO:0001556	oocyte maturation	3	0	0	1		GO:0005845	mRNA cap binding complex	1	0	0	1		GO:0004197	cysteine-type endopeptidase activity	7	0	0.01	1
GO:0001558	regulation of cell growth	10	0	0.01	1		GO:0005846	nuclear cap binding complex	1	0	0	1		GO:0004222	metalloendopeptidase activity	3	0	0	1
GO:0001568	blood vessel development	64	0	0.05	1		GO:0005847	mRNA cleavage and polyadenylation specif...	5	0	0	1		GO:0004239	initiator methionyl aminopeptidase activ...	1	0	0	1
GO:0001569	branching involved in blood vessel morph...	3	0	0	1		GO:0005849	mRNA cleavage factor complex	7	0	0.01	1		GO:0004252	serine-type endopeptidase activity	2	0	0	1
GO:0001570	vasculogenesis	11	0	0.01	1		GO:0005850	eukaryotic translation initiation factor...	3	0	0	1		GO:0004298	threonine-type endopeptidase activity	2	0	0	1
GO:0001578	microtubule bundle formation	3	0	0	1		GO:0005852	eukaryotic translation initiation factor...	13	0	0.01	1		GO:0004300	enoyl-CoA hydratase activity	2	0	0	1
GO:0001649	osteoblast differentiation	4	0	0	1		GO:0005853	eukaryotic translation elongation factor...	2	0	0	1		GO:0004303	estradiol 17-beta-dehydrogenase [NAD(P)]...	1	0	0	1
GO:0001654	eye development	100	0	0.08	1		GO:0005854	nascent polypeptide-associated complex	1	0	0	1		GO:0004305	ethanolamine kinase activity	1	0	0	1
GO:0001655	urogenital system development	2	0	0	1		GO:0005856	cytoskeleton	178	0	0.14	1		GO:0004306	ethanolamine-phosphate cytidylyltransfer...	1	0	0	1
GO:0001657	ureteric bud development	1	0	0	1		GO:0005865	striated muscle thin filament	2	0	0	1		GO:0004320	oleoyl-[acyl-carrier-protein] hydrolase ...	1	0	0	1
GO:0001658	branching involved in ureteric bud morph...	1	0	0	1		GO:0005868	cytoplasmic dynein complex	5	0	0	1		GO:0004331	fructose-2,6-bisphosphate 2-phosphatase ...	1	0	0	1
GO:0001666	response to hypoxia	18	0	0.01	1		GO:0005869	dynactin complex	3	0	0	1		GO:0004332	fructose-bisphosphate aldolase activity	2	0	0	1
GO:0001667	ameboidal-type cell migration	34	0	0.03	1		GO:0005871	kinesin complex	10	0	0.01	1		GO:0004347	glucose-6-phosphate isomerase activity	1	0	0	1
GO:0001676	long-chain fatty acid metabolic process	5	0	0	1		GO:0005874	microtubule	51	0	0.04	1		GO:0004351	glutamate decarboxylase activity	1	0	0	1
GO:0001678	intracellular glucose homeostasis	2	0	0	1		GO:0005875	microtubule associated complex	25	0	0.02	1		GO:0004356	glutamine synthetase activity	1	0	0	1
GO:0001702	gastrulation with mouth forming second	12	0	0.01	1		GO:0005876	spindle microtubule	2	0	0	1		GO:0004364	glutathione transferase activity	3	0	0	1
GO:0001704	formation of primary germ layer	3	0	0	1		GO:0005881	cytoplasmic microtubule	9	0	0.01	1		GO:0004365	glyceraldehyde-3-phosphate dehydrogenase...	1	0	0	1
GO:0001705	ectoderm formation	1	0	0	1		GO:0005882	intermediate filament	5	0	0	1		GO:0004366	glycerol-3-phosphate O-acyltransferase a...	1	0	0	1
GO:0001706	endoderm formation	3	0	0	1		GO:0005884	actin filament	10	0	0.01	1		GO:0004379	glycylpeptide N-tetradecanoyltransferase...	2	0	0	1
GO:0001708	cell fate specification	13	0	0.01	1		GO:0005885	Arp2/3 protein complex	4	0	0	1		GO:0004385	guanylate kinase activity	1	0	0	1
GO:0001709	cell fate determination	1	0	0	1		GO:0005886	plasma membrane	394	0	0.31	1		GO:0004386	helicase activity	23	0	0.02	1
GO:0001731	formation of translation preinitiation c...	5	0	0	1		GO:0005890	sodium:potassium-exchanging ATPase compl...	4	0	0	1		GO:0004402	histone acetyltransferase activity	10	0	0.01	1
GO:0001732	formation of cytoplasmic translation ini...	15	0	0.01	1		GO:0005891	voltage-gated calcium channel complex	5	0	0	1		GO:0004407	histone deacetylase activity	3	0	0	1
GO:0001736	establishment of planar polarity	1	0	0	1		GO:0005899	insulin receptor complex	1	0	0	1		GO:0004408	holocytochrome-c synthase activity	1	0	0	1
GO:0001738	morphogenesis of a polarized epithelium	3	0	0	1		GO:0005901	caveola	3	0	0	1		GO:0004427	inorganic diphosphate phosphatase activi...	1	0	0	1
GO:0001743	lens placode formation	1	0	0	1		GO:0005902	microvillus	2	0	0	1		GO:0004435	phosphatidylinositol phospholipase C act...	2	0	0	1
GO:0001754	eye photoreceptor cell differentiation	15	0	0.01	1		GO:0005905	clathrin-coated pit	12	0	0.01	1		GO:0004438	phosphatidylinositol-3-phosphate phospha...	2	0	0	1
GO:0001755	neural crest cell migration	17	0	0.01	1		GO:0005911	cell-cell junction	34	0	0.03	1		GO:0004439	phosphatidylinositol-4,5-bisphosphate 5-...	1	0	0	1
GO:0001756	somitogenesis	23	0	0.02	1		GO:0005912	adherens junction	15	0	0.01	1		GO:0004448	isocitrate dehydrogenase [NAD(P)+] activ...	1	0	0	1
GO:0001757	somite specification	2	0	0	1		GO:0005915	zonula adherens	1	0	0	1		GO:0004450	isocitrate dehydrogenase (NADP+) activit...	1	0	0	1
GO:0001763	morphogenesis of a branching structure	4	0	0	1		GO:0005923	bicellular tight junction	2	0	0	1		GO:0004457	lactate dehydrogenase activity	1	0	0	1
GO:0001764	neuron migration	14	0	0.01	1		GO:0005925	focal adhesion	9	0	0.01	1		GO:0004459	L-lactate dehydrogenase activity	1	0	0	1
GO:0001775	cell activation	19	0	0.02	1		GO:0005929	cilium	12	0	0.01	1		GO:0004462	lactoylglutathione lyase activity	1	0	0	1
GO:0001816	cytokine production	12	0	0.01	1		GO:0005930	axoneme	2	0	0	1		GO:0004465	lipoprotein lipase activity	1	0	0	1
GO:0001817	regulation of cytokine production	12	0	0.01	1		GO:0005938	cell cortex	23	0	0.02	1		GO:0004467	long-chain fatty acid-CoA ligase activit...	3	0	0	1
GO:0001818	negative regulation of cytokine producti...	4	0	0	1		GO:0005942	phosphatidylinositol 3-kinase complex	3	0	0	1		GO:0004468	lysine N-acetyltransferase activity, act...	1	0	0	1
GO:0001819	positive regulation of cytokine producti...	4	0	0	1		GO:0005945	6-phosphofructokinase complex	1	0	0	1		GO:0004478	methionine adenosyltransferase activity	1	0	0	1
GO:0001822	kidney development	31	0	0.03	1		GO:0005947	mitochondrial alpha-ketoglutarate dehydr...	1	0	0	1		GO:0004497	monooxygenase activity	4	0	0	1
GO:0001823	mesonephros development	1	0	0	1		GO:0005952	cAMP-dependent protein kinase complex	3	0	0	1		GO:0004504	peptidylglycine monooxygenase activity	1	0	0	1
GO:0001836	release of cytochrome c from mitochondri...	1	0	0	1		GO:0005953	CAAX-protein geranylgeranyltransferase c...	1	0	0	1		GO:0004515	nicotinate-nucleotide adenylyltransferas...	1	0	0	1
GO:0001837	epithelial to mesenchymal transition	9	0	0.01	1		GO:0005955	calcineurin complex	3	0	0	1		GO:0004518	nuclease activity	9	0	0.01	1
GO:0001838	embryonic epithelial tube formation	5	0	0	1		GO:0005956	protein kinase CK2 complex	3	0	0	1		GO:0004519	endonuclease activity	5	0	0	1
GO:0001839	neural plate morphogenesis	2	0	0	1		GO:0005965	protein farnesyltransferase complex	1	0	0	1		GO:0004521	RNA endonuclease activity	3	0	0	1

## Sheet: 1_cluster
BP							CC							MF
GO.ID	Term	Annotated	Significant	Expected	Fisher		GO.ID	Term	Annotated	Significant	Expected	Fisher		GO.ID	Term	Annotated	Significant	Expected	Fisher
GO:2000252	negative regulation of feeding behavior	1	1	0	0.00027		GO:0005615	extracellular space	62	1	0.02	0.016		GO:0005179	hormone activity	16	1	0	0.0045
GO:2000228	positive regulation of pancreatic A cell...	1	1	0	0.00027		GO:0005576	extracellular region	101	1	0.03	0.027		GO:0003674	molecular_function	3564	1	1	1
GO:0003309	type B pancreatic cell differentiation	4	1	0	0.00109		GO:0110165	cellular anatomical entity	3633	1	0.96	0.96		GO:0005488	binding	2485	1	0.7	1
GO:0009749	response to glucose	6	1	0	0.00163		GO:0005575	cellular_component	3784	1	1	1		GO:0005102	signaling receptor binding	99	1	0.03	1
GO:0006006	glucose metabolic process	12	1	0	0.00326		GO:0000015	phosphopyruvate hydratase complex	3	0	0	1		GO:0098772	molecular function regulator activity	266	1	0.07	1
GO:0031667	response to nutrient levels	24	1	0.01	0.00652		GO:0000109	nucleotide-excision repair complex	1	0	0	1		GO:0140677	molecular function activator activity	117	1	0.03	1
GO:0050896	response to stimulus	985	1	0.27	1		GO:0000111	nucleotide-excision repair factor 2 comp...	1	0	0	1		GO:0030545	signaling receptor regulator activity	43	1	0.01	1
GO:0050793	regulation of developmental process	213	1	0.06	1		GO:0000118	histone deacetylase complex	30	0	0.01	1		GO:0030546	signaling receptor activator activity	38	1	0.01	1
GO:0050794	regulation of cellular process	1729	1	0.47	1		GO:0000123	histone acetyltransferase complex	30	0	0.01	1		GO:0048018	receptor ligand activity	37	1	0.01	1
GO:0048869	cellular developmental process	623	1	0.17	1		GO:0000124	SAGA complex	5	0	0	1		GO:0005515	protein binding	922	1	0.26	1
GO:0050795	regulation of behavior	7	1	0	1		GO:0000126	transcription factor TFIIIB complex	1	0	0	1		GO:0000026	alpha-1,2-mannosyltransferase activity	1	0	0	1
GO:0048521	negative regulation of behavior	1	1	0	1		GO:0000127	transcription factor TFIIIC complex	1	0	0	1		GO:0000030	mannosyltransferase activity	3	0	0	1
GO:0048522	positive regulation of cellular process	432	1	0.12	1		GO:0000137	Golgi cis cisterna	2	0	0	1		GO:0000035	acyl binding	2	0	0	1
GO:0009987	cellular process	3275	1	0.89	1		GO:0000138	Golgi trans cisterna	1	0	0	1		GO:0000036	acyl carrier activity	2	0	0	1
GO:1901700	response to oxygen-containing compound	87	1	0.02	1		GO:0000139	Golgi membrane	69	0	0.02	1		GO:0000049	tRNA binding	8	0	0	1
GO:0032501	multicellular organismal process	1089	1	0.3	1		GO:0000145	exocyst	4	0	0	1		GO:0000062	fatty-acyl-CoA binding	5	0	0	1
GO:0048731	system development	804	1	0.22	1		GO:0000151	ubiquitin ligase complex	81	0	0.02	1		GO:0000064	L-ornithine transmembrane transporter ac...	1	0	0	1
GO:0030855	epithelial cell differentiation	43	1	0.01	1		GO:0000152	nuclear ubiquitin ligase complex	15	0	0	1		GO:0000099	sulfur amino acid transmembrane transpor...	1	0	0	1
GO:0032502	developmental process	1174	1	0.32	1		GO:0000153	cytoplasmic ubiquitin ligase complex	2	0	0	1		GO:0000104	succinate dehydrogenase activity	3	0	0	1
GO:0030856	regulation of epithelial cell differenti...	7	1	0	1		GO:0000159	protein phosphatase type 2A complex	8	0	0	1		GO:0000146	microfilament motor activity	3	0	0	1
GO:0030858	positive regulation of epithelial cell d...	3	1	0	1		GO:0000164	protein phosphatase type 1 complex	4	0	0	1		GO:0000149	SNARE binding	32	0	0.01	1
GO:0051094	positive regulation of developmental pro...	58	1	0.02	1		GO:0000172	ribonuclease MRP complex	4	0	0	1		GO:0000166	nucleotide binding	529	0	0.15	1
GO:0071704	organic substance metabolic process	2012	1	0.55	1		GO:0000178	exosome (RNase complex)	1	0	0	1		GO:0000175	3'-5'-RNA exonuclease activity	6	0	0	1
GO:0048856	anatomical structure development	1144	1	0.31	1		GO:0000220	vacuolar proton-transporting V-type ATPa...	1	0	0	1		GO:0000179	rRNA (adenine-N6,N6-)-dimethyltransferas...	1	0	0	1
GO:2000226	regulation of pancreatic A cell differen...	1	1	0	1		GO:0000221	vacuolar proton-transporting V-type ATPa...	3	0	0	1		GO:0000268	peroxisome targeting sequence binding	1	0	0	1
GO:0030154	cell differentiation	623	1	0.17	1		GO:0000228	nuclear chromosome	25	0	0.01	1		GO:0000287	magnesium ion binding	31	0	0.01	1
GO:0035270	endocrine system development	16	1	0	1		GO:0000235	astral microtubule	1	0	0	1		GO:0000295	adenine nucleotide transmembrane transpo...	1	0	0	1
GO:0003310	pancreatic A cell differentiation	3	1	0	1		GO:0000243	commitment complex	6	0	0	1		GO:0000298	endopolyphosphatase activity	2	0	0	1
GO:0007631	feeding behavior	8	1	0	1		GO:0000275	mitochondrial proton-transporting ATP sy...	2	0	0	1		GO:0000309	nicotinamide-nucleotide adenylyltransfer...	1	0	0	1
GO:0002065	columnar/cuboidal epithelial cell differ...	5	1	0	1		GO:0000276	mitochondrial proton-transporting ATP sy...	4	0	0	1		GO:0000339	RNA cap binding	8	0	0	1
GO:0048513	animal organ development	575	1	0.16	1		GO:0000307	cyclin-dependent protein kinase holoenzy...	5	0	0	1		GO:0000340	RNA 7-methylguanosine cap binding	6	0	0	1
GO:0002067	glandular epithelial cell differentiatio...	4	1	0	1		GO:0000313	organellar ribosome	44	0	0.01	1		GO:0000774	adenyl-nucleotide exchange factor activi...	5	0	0	1
GO:0044238	primary metabolic process	1937	1	0.53	1		GO:0000314	organellar small ribosomal subunit	16	0	0	1		GO:0000822	inositol hexakisphosphate binding	2	0	0	1
GO:0051240	positive regulation of multicellular org...	49	1	0.01	1		GO:0000315	organellar large ribosomal subunit	26	0	0.01	1		GO:0000828	inositol hexakisphosphate kinase activit...	3	0	0	1
GO:0005975	carbohydrate metabolic process	55	1	0.01	1		GO:0000323	lytic vacuole	34	0	0.01	1		GO:0000829	inositol heptakisphosphate kinase activi...	2	0	0	1
GO:0051241	negative regulation of multicellular org...	36	1	0.01	1		GO:0000346	transcription export complex	4	0	0	1		GO:0000900	mRNA regulatory element binding translat...	2	0	0	1
GO:0009991	response to extracellular stimulus	24	1	0.01	1		GO:0000347	THO complex	4	0	0	1		GO:0000976	transcription cis-regulatory region bind...	252	0	0.07	1
GO:0065007	biological regulation	1870	1	0.51	1		GO:0000407	phagophore assembly site	14	0	0	1		GO:0000977	RNA polymerase II transcription regulato...	238	0	0.07	1
GO:0034284	response to monosaccharide	6	1	0	1		GO:0000408	EKC/KEOPS complex	1	0	0	1		GO:0000978	RNA polymerase II cis-regulatory region ...	204	0	0.06	1
GO:0009888	tissue development	341	1	0.09	1		GO:0000421	autophagosome membrane	4	0	0	1		GO:0000979	RNA polymerase II core promoter sequence...	1	0	0	1
GO:0048518	positive regulation of biological proces...	472	1	0.13	1		GO:0000428	DNA-directed RNA polymerase complex	30	0	0.01	1		GO:0000981	DNA-binding transcription factor activit...	240	0	0.07	1
GO:0007275	multicellular organism development	939	1	0.26	1		GO:0000439	transcription factor TFIIH core complex	2	0	0	1		GO:0000987	cis-regulatory region sequence-specific ...	207	0	0.06	1
GO:0048519	negative regulation of biological proces...	491	1	0.13	1		GO:0000445	THO complex part of transcription export...	4	0	0	1		GO:0000992	RNA polymerase III cis-regulatory region...	1	0	0	1
GO:0031016	pancreas development	29	1	0.01	1		GO:0000502	proteasome complex	30	0	0.01	1		GO:0000993	RNA polymerase II complex binding	12	0	0	1
GO:0005996	monosaccharide metabolic process	17	1	0	1		GO:0000775	chromosome, centromeric region	31	0	0.01	1		GO:0001006	RNA polymerase III type 3 promoter seque...	1	0	0	1
GO:0008150	biological_process	3681	1	1	1		GO:0000776	kinetochore	18	0	0	1		GO:0001016	RNA polymerase III transcription regulat...	1	0	0	1
GO:0031018	endocrine pancreas development	10	1	0	1		GO:0000779	condensed chromosome, centromeric region	18	0	0	1		GO:0001025	RNA polymerase III general transcription...	1	0	0	1
GO:0019318	hexose metabolic process	15	1	0	1		GO:0000781	chromosome, telomeric region	6	0	0	1		GO:0001046	core promoter sequence-specific DNA bind...	4	0	0	1
GO:0050789	regulation of biological process	1822	1	0.49	1		GO:0000782	telomere cap complex	1	0	0	1		GO:0001054	RNA polymerase I activity	4	0	0	1
GO:0045595	regulation of cell differentiation	104	1	0.03	1		GO:0000783	nuclear telomere cap complex	1	0	0	1		GO:0001055	RNA polymerase II activity	8	0	0	1
GO:0008152	metabolic process	2206	1	0.6	1		GO:0000785	chromatin	130	0	0.03	1		GO:0001056	RNA polymerase III activity	5	0	0	1
GO:0009743	response to carbohydrate	6	1	0	1		GO:0000786	nucleosome	8	0	0	1		GO:0001067	transcription regulatory region nucleic ...	252	0	0.07	1
GO:0045597	positive regulation of cell differentiat...	38	1	0.01	1		GO:0000792	heterochromatin	9	0	0	1		GO:0001091	RNA polymerase II general transcription ...	4	0	0	1
GO:0007610	behavior	62	1	0.02	1		GO:0000793	condensed chromosome	19	0	0.01	1		GO:0001097	TFIIH-class transcription factor complex...	3	0	0	1
GO:0009605	response to external stimulus	134	1	0.04	1		GO:0000803	sex chromosome	2	0	0	1		GO:0001098	basal transcription machinery binding	14	0	0	1
GO:0044281	small molecule metabolic process	216	1	0.06	1		GO:0000812	Swr1 complex	6	0	0	1		GO:0001099	basal RNA polymerase II transcription ma...	14	0	0	1
GO:0060259	regulation of feeding behavior	3	1	0	1		GO:0000813	ESCRT I complex	5	0	0	1		GO:0001156	TFIIIC-class transcription factor comple...	1	0	0	1
GO:2000026	regulation of multicellular organismal d...	103	1	0.03	1		GO:0000814	ESCRT II complex	1	0	0	1		GO:0001163	RNA polymerase I transcription regulator...	1	0	0	1
GO:0009746	response to hexose	6	1	0	1		GO:0000815	ESCRT III complex	7	0	0	1		GO:0001164	RNA polymerase I core promoter sequence-...	1	0	0	1
GO:0042221	response to chemical	217	1	0.06	1		GO:0000835	ER ubiquitin ligase complex	1	0	0	1		GO:0001181	RNA polymerase I general transcription i...	1	0	0	1
GO:0060429	epithelium development	207	1	0.06	1		GO:0000836	Hrd1p ubiquitin ligase complex	1	0	0	1		GO:0001216	DNA-binding transcription activator acti...	16	0	0	1
GO:0051239	regulation of multicellular organismal p...	166	1	0.05	1		GO:0000839	Hrd1p ubiquitin ligase ERAD-L complex	1	0	0	1		GO:0001217	DNA-binding transcription repressor acti...	16	0	0	1
GO:0010033	response to organic substance	171	1	0.05	1		GO:0000922	spindle pole	13	0	0	1		GO:0001221	transcription coregulator binding	6	0	0	1
GO:0035883	enteroendocrine cell differentiation	4	1	0	1		GO:0000923	equatorial microtubule organizing center	1	0	0	1		GO:0001222	transcription corepressor binding	4	0	0	1
GO:0000002	mitochondrial genome maintenance	4	0	0	1		GO:0000930	gamma-tubulin complex	1	0	0	1		GO:0001227	DNA-binding transcription repressor acti...	16	0	0	1
GO:0000003	reproduction	43	0	0.01	1		GO:0000932	P-body	22	0	0.01	1		GO:0001228	DNA-binding transcription activator acti...	16	0	0	1
GO:0000018	regulation of DNA recombination	6	0	0	1		GO:0000938	GARP complex	2	0	0	1		GO:0001517	N-acetylglucosamine 6-O-sulfotransferase...	3	0	0	1
GO:0000027	ribosomal large subunit assembly	9	0	0	1		GO:0000940	outer kinetochore	1	0	0	1		GO:0001530	lipopolysaccharide binding	3	0	0	1
GO:0000028	ribosomal small subunit assembly	4	0	0	1		GO:0000974	Prp19 complex	5	0	0	1		GO:0001540	amyloid-beta binding	6	0	0	1
GO:0000038	very long-chain fatty acid metabolic pro...	4	0	0	1		GO:0001401	SAM complex	2	0	0	1		GO:0001565	phorbol ester receptor activity	1	0	0	1
GO:0000041	transition metal ion transport	12	0	0	1		GO:0001405	PAM complex, Tim23 associated import mot...	3	0	0	1		GO:0001591	dopamine neurotransmitter receptor activ...	2	0	0	1
GO:0000045	autophagosome assembly	28	0	0.01	1		GO:0001518	voltage-gated sodium channel complex	6	0	0	1		GO:0001605	adrenomedullin receptor activity	1	0	0	1
GO:0000050	urea cycle	2	0	0	1		GO:0001650	fibrillar center	2	0	0	1		GO:0001626	nociceptin receptor activity	1	0	0	1
GO:0000054	ribosomal subunit export from nucleus	5	0	0	1		GO:0001669	acrosomal vesicle	3	0	0	1		GO:0001635	calcitonin gene-related peptide receptor...	1	0	0	1
GO:0000055	ribosomal large subunit export from nucl...	3	0	0	1		GO:0001674	female germ cell nucleus	1	0	0	1		GO:0001640	adenylate cyclase inhibiting G protein-c...	3	0	0	1
GO:0000056	ribosomal small subunit export from nucl...	3	0	0	1		GO:0001725	stress fiber	3	0	0	1		GO:0001641	group II metabotropic glutamate receptor...	1	0	0	1
GO:0000070	mitotic sister chromatid segregation	15	0	0	1		GO:0001726	ruffle	10	0	0	1		GO:0001642	group III metabotropic glutamate recepto...	1	0	0	1
GO:0000075	cell cycle checkpoint signaling	11	0	0	1		GO:0001750	photoreceptor outer segment	1	0	0	1		GO:0001653	peptide receptor activity	10	0	0	1
GO:0000077	DNA damage checkpoint signaling	3	0	0	1		GO:0001772	immunological synapse	1	0	0	1		GO:0001664	G protein-coupled receptor binding	25	0	0.01	1
GO:0000079	regulation of cyclin-dependent protein s...	2	0	0	1		GO:0002080	acrosomal membrane	1	0	0	1		GO:0001671	ATPase activator activity	6	0	0	1
GO:0000082	G1/S transition of mitotic cell cycle	8	0	0	1		GO:0002102	podosome	1	0	0	1		GO:0001727	lipid kinase activity	8	0	0	1
GO:0000083	regulation of transcription involved in ...	2	0	0	1		GO:0002116	semaphorin receptor complex	3	0	0	1		GO:0001729	ceramide kinase activity	1	0	0	1
GO:0000086	G2/M transition of mitotic cell cycle	4	0	0	1		GO:0002178	palmitoyltransferase complex	3	0	0	1		GO:0001733	galactosylceramide sulfotransferase acti...	1	0	0	1
GO:0000096	sulfur amino acid metabolic process	9	0	0	1		GO:0002189	ribose phosphate diphosphokinase complex	3	0	0	1		GO:0001784	phosphotyrosine residue binding	6	0	0	1
GO:0000097	sulfur amino acid biosynthetic process	7	0	0	1		GO:0002193	MAML1-RBP-Jkappa- ICN1 complex	1	0	0	1		GO:0001786	phosphatidylserine binding	10	0	0	1
GO:0000098	sulfur amino acid catabolic process	1	0	0	1		GO:0005622	intracellular anatomical structure	2960	0	0.78	1		GO:0001882	nucleoside binding	1	0	0	1
GO:0000122	negative regulation of transcription by ...	92	0	0.02	1		GO:0005634	nucleus	1392	0	0.37	1		GO:0001965	G-protein alpha-subunit binding	2	0	0	1
GO:0000132	establishment of mitotic spindle orienta...	6	0	0	1		GO:0005635	nuclear envelope	44	0	0.01	1		GO:0001968	fibronectin binding	1	0	0	1
GO:0000154	rRNA modification	6	0	0	1		GO:0005637	nuclear inner membrane	2	0	0	1		GO:0001972	retinoic acid binding	3	0	0	1
GO:0000165	MAPK cascade	58	0	0.02	1		GO:0005640	nuclear outer membrane	2	0	0	1		GO:0002020	protease binding	1	0	0	1
GO:0000183	rDNA heterochromatin formation	1	0	0	1		GO:0005643	nuclear pore	12	0	0	1		GO:0002039	p53 binding	5	0	0	1
GO:0000184	nuclear-transcribed mRNA catabolic proce...	11	0	0	1		GO:0005652	nuclear lamina	1	0	0	1		GO:0002083	4-hydroxybenzoate decaprenyltransferase ...	1	0	0	1
GO:0000209	protein polyubiquitination	40	0	0.01	1		GO:0005654	nucleoplasm	211	0	0.06	1		GO:0002094	polyprenyltransferase activity	3	0	0	1
GO:0000226	microtubule cytoskeleton organization	85	0	0.02	1		GO:0005655	nucleolar ribonuclease P complex	2	0	0	1		GO:0002151	G-quadruplex RNA binding	3	0	0	1
GO:0000244	spliceosomal tri-snRNP complex assembly	2	0	0	1		GO:0005657	replication fork	5	0	0	1		GO:0002161	aminoacyl-tRNA editing activity	3	0	0	1
GO:0000245	spliceosomal complex assembly	21	0	0.01	1		GO:0005662	DNA replication factor A complex	1	0	0	1		GO:0002953	5'-deoxynucleotidase activity	1	0	0	1
GO:0000266	mitochondrial fission	6	0	0	1		GO:0005663	DNA replication factor C complex	1	0	0	1		GO:0003676	nucleic acid binding	878	0	0.25	1
GO:0000271	polysaccharide biosynthetic process	7	0	0	1		GO:0005665	RNA polymerase II, core complex	10	0	0	1		GO:0003677	DNA binding	477	0	0.13	1
GO:0000272	polysaccharide catabolic process	2	0	0	1		GO:0005666	RNA polymerase III complex	7	0	0	1		GO:0003678	DNA helicase activity	4	0	0	1
GO:0000278	mitotic cell cycle	86	0	0.02	1		GO:0005667	transcription regulator complex	83	0	0.02	1		GO:0003681	bent DNA binding	1	0	0	1
GO:0000280	nuclear division	27	0	0.01	1		GO:0005669	transcription factor TFIID complex	6	0	0	1		GO:0003682	chromatin binding	97	0	0.03	1
GO:0000281	mitotic cytokinesis	8	0	0	1		GO:0005672	transcription factor TFIIA complex	2	0	0	1		GO:0003684	damaged DNA binding	6	0	0	1
GO:0000288	nuclear-transcribed mRNA catabolic proce...	13	0	0	1		GO:0005673	transcription factor TFIIE complex	1	0	0	1		GO:0003689	DNA clamp loader activity	1	0	0	1
GO:0000289	nuclear-transcribed mRNA poly(A) tail sh...	7	0	0	1		GO:0005674	transcription factor TFIIF complex	1	0	0	1		GO:0003690	double-stranded DNA binding	267	0	0.07	1
GO:0000290	deadenylation-dependent decapping of nuc...	2	0	0	1		GO:0005675	transcription factor TFIIH holo complex	2	0	0	1		GO:0003697	single-stranded DNA binding	10	0	0	1
GO:0000291	nuclear-transcribed mRNA catabolic proce...	2	0	0	1		GO:0005680	anaphase-promoting complex	7	0	0	1		GO:0003700	DNA-binding transcription factor activit...	265	0	0.07	1
GO:0000302	response to reactive oxygen species	9	0	0	1		GO:0005681	spliceosomal complex	75	0	0.02	1		GO:0003707	nuclear steroid receptor activity	5	0	0	1
GO:0000303	response to superoxide	1	0	0	1		GO:0005682	U5 snRNP	9	0	0	1		GO:0003711	transcription elongation factor activity	1	0	0	1
GO:0000305	response to oxygen radical	1	0	0	1		GO:0005684	U2-type spliceosomal complex	31	0	0.01	1		GO:0003712	transcription coregulator activity	120	0	0.03	1
GO:0000338	protein deneddylation	2	0	0	1		GO:0005685	U1 snRNP	15	0	0	1		GO:0003713	transcription coactivator activity	44	0	0.01	1
GO:0000350	generation of catalytic spliceosome for ...	2	0	0	1		GO:0005686	U2 snRNP	14	0	0	1		GO:0003714	transcription corepressor activity	39	0	0.01	1
GO:0000375	RNA splicing, via transesterification re...	128	0	0.03	1		GO:0005687	U4 snRNP	4	0	0	1		GO:0003723	RNA binding	373	0	0.1	1
GO:0000377	RNA splicing, via transesterification re...	128	0	0.03	1		GO:0005688	U6 snRNP	3	0	0	1		GO:0003724	RNA helicase activity	24	0	0.01	1
GO:0000380	alternative mRNA splicing, via spliceoso...	36	0	0.01	1		GO:0005689	U12-type spliceosomal complex	11	0	0	1		GO:0003725	double-stranded RNA binding	18	0	0.01	1
GO:0000381	regulation of alternative mRNA splicing,...	28	0	0.01	1		GO:0005694	chromosome	181	0	0.05	1		GO:0003726	double-stranded RNA adenosine deaminase ...	3	0	0	1
GO:0000387	spliceosomal snRNP assembly	11	0	0	1		GO:0005697	telomerase holoenzyme complex	5	0	0	1		GO:0003727	single-stranded RNA binding	21	0	0.01	1
GO:0000388	spliceosome conformational change to rel...	1	0	0	1		GO:0005700	polytene chromosome	1	0	0	1		GO:0003729	mRNA binding	113	0	0.03	1
GO:0000389	mRNA 3'-splice site recognition	1	0	0	1		GO:0005721	pericentric heterochromatin	5	0	0	1		GO:0003730	mRNA 3'-UTR binding	33	0	0.01	1
GO:0000390	spliceosomal complex disassembly	2	0	0	1		GO:0005726	perichromatin fibrils	1	0	0	1		GO:0003735	structural constituent of ribosome	83	0	0.02	1
GO:0000393	spliceosomal conformational changes to g...	3	0	0	1		GO:0005730	nucleolus	75	0	0.02	1		GO:0003743	translation initiation factor activity	40	0	0.01	1
GO:0000394	RNA splicing, via endonucleolytic cleava...	2	0	0	1		GO:0005732	sno(s)RNA-containing ribonucleoprotein c...	11	0	0	1		GO:0003746	translation elongation factor activity	15	0	0	1
GO:0000395	mRNA 5'-splice site recognition	3	0	0	1		GO:0005736	RNA polymerase I complex	5	0	0	1		GO:0003747	translation release factor activity	2	0	0	1
GO:0000398	mRNA splicing, via spliceosome	128	0	0.03	1		GO:0005737	cytoplasm	2029	0	0.54	1		GO:0003755	peptidyl-prolyl cis-trans isomerase acti...	14	0	0	1
GO:0000413	protein peptidyl-prolyl isomerization	7	0	0	1		GO:0005739	mitochondrion	338	0	0.09	1		GO:0003756	protein disulfide isomerase activity	3	0	0	1
GO:0000422	autophagy of mitochondrion	17	0	0	1		GO:0005740	mitochondrial envelope	137	0	0.04	1		GO:0003774	cytoskeletal motor activity	15	0	0	1
GO:0000423	mitophagy	3	0	0	1		GO:0005741	mitochondrial outer membrane	32	0	0.01	1		GO:0003777	microtubule motor activity	10	0	0	1
GO:0000460	maturation of 5.8S rRNA	6	0	0	1		GO:0005742	mitochondrial outer membrane translocase...	8	0	0	1		GO:0003779	actin binding	73	0	0.02	1
GO:0000462	maturation of SSU-rRNA from tricistronic...	3	0	0	1		GO:0005743	mitochondrial inner membrane	84	0	0.02	1		GO:0003785	actin monomer binding	3	0	0	1
GO:0000463	maturation of LSU-rRNA from tricistronic...	2	0	0	1		GO:0005744	TIM23 mitochondrial import inner membran...	4	0	0	1		GO:0003823	antigen binding	3	0	0	1
GO:0000466	maturation of 5.8S rRNA from tricistroni...	1	0	0	1		GO:0005745	m-AAA complex	1	0	0	1		GO:0003824	catalytic activity	1249	0	0.35	1
GO:0000470	maturation of LSU-rRNA	11	0	0	1		GO:0005746	mitochondrial respirasome	28	0	0.01	1		GO:0003827	alpha-1,3-mannosylglycoprotein 2-beta-N-...	1	0	0	1
GO:0000479	endonucleolytic cleavage of tricistronic...	1	0	0	1		GO:0005747	mitochondrial respiratory chain complex ...	19	0	0.01	1		GO:0003828	alpha-N-acetylneuraminate alpha-2,8-sial...	2	0	0	1
GO:0000481	maturation of 5S rRNA	1	0	0	1		GO:0005749	mitochondrial respiratory chain complex ...	3	0	0	1		GO:0003835	beta-galactoside alpha-2,6-sialyltransfe...	2	0	0	1
GO:0000491	small nucleolar ribonucleoprotein comple...	1	0	0	1		GO:0005750	mitochondrial respiratory chain complex ...	3	0	0	1		GO:0003839	gamma-glutamylcyclotransferase activity	2	0	0	1
GO:0000492	box C/D snoRNP assembly	1	0	0	1		GO:0005751	mitochondrial respiratory chain complex ...	3	0	0	1		GO:0003841	1-acylglycerol-3-phosphate O-acyltransfe...	1	0	0	1
GO:0000494	box C/D RNA 3'-end processing	1	0	0	1		GO:0005753	mitochondrial proton-transporting ATP sy...	7	0	0	1		GO:0003857	3-hydroxyacyl-CoA dehydrogenase activity	2	0	0	1
GO:0000578	embryonic axis specification	6	0	0	1		GO:0005758	mitochondrial intermembrane space	15	0	0	1		GO:0003863	3-methyl-2-oxobutanoate dehydrogenase (2...	2	0	0	1
GO:0000712	resolution of meiotic recombination inte...	1	0	0	1		GO:0005759	mitochondrial matrix	83	0	0.02	1		GO:0003867	4-aminobutyrate transaminase activity	1	0	0	1
GO:0000719	photoreactive repair	2	0	0	1		GO:0005761	mitochondrial ribosome	44	0	0.01	1		GO:0003870	5-aminolevulinate synthase activity	1	0	0	1
GO:0000723	telomere maintenance	12	0	0	1		GO:0005762	mitochondrial large ribosomal subunit	26	0	0.01	1		GO:0003872	6-phosphofructokinase activity	1	0	0	1
GO:0000724	double-strand break repair via homologou...	12	0	0	1		GO:0005763	mitochondrial small ribosomal subunit	16	0	0	1		GO:0003873	6-phosphofructo-2-kinase activity	2	0	0	1
GO:0000725	recombinational repair	12	0	0	1		GO:0005764	lysosome	33	0	0.01	1		GO:0003877	ATP adenylyltransferase activity	1	0	0	1
GO:0000729	DNA double-strand break processing	1	0	0	1		GO:0005765	lysosomal membrane	17	0	0	1		GO:0003880	protein C-terminal carboxyl O-methyltran...	1	0	0	1
GO:0000731	DNA synthesis involved in DNA repair	2	0	0	1		GO:0005768	endosome	124	0	0.03	1		GO:0003881	CDP-diacylglycerol-inositol 3-phosphatid...	1	0	0	1
GO:0000768	syncytium formation by plasma membrane f...	6	0	0	1		GO:0005769	early endosome	34	0	0.01	1		GO:0003883	CTP synthase activity	1	0	0	1
GO:0000819	sister chromatid segregation	17	0	0	1		GO:0005770	late endosome	35	0	0.01	1		GO:0003886	DNA (cytosine-5-)-methyltransferase acti...	1	0	0	1
GO:0000820	regulation of glutamine family amino aci...	1	0	0	1		GO:0005771	multivesicular body	10	0	0	1		GO:0003887	DNA-directed DNA polymerase activity	3	0	0	1
GO:0000821	regulation of arginine metabolic process	1	0	0	1		GO:0005773	vacuole	59	0	0.02	1		GO:0003899	DNA-directed 5'-3' RNA polymerase activi...	11	0	0	1
GO:0000902	cell morphogenesis	180	0	0.05	1		GO:0005774	vacuolar membrane	30	0	0.01	1		GO:0003904	deoxyribodipyrimidine photo-lyase activi...	2	0	0	1
GO:0000910	cytokinesis	15	0	0	1		GO:0005776	autophagosome	17	0	0	1		GO:0003906	DNA-(apurinic or apyrimidinic site) endo...	2	0	0	1
GO:0000956	nuclear-transcribed mRNA catabolic proce...	28	0	0.01	1		GO:0005777	peroxisome	10	0	0	1		GO:0003909	DNA ligase activity	1	0	0	1
GO:0000959	mitochondrial RNA metabolic process	5	0	0	1		GO:0005778	peroxisomal membrane	2	0	0	1		GO:0003910	DNA ligase (ATP) activity	1	0	0	1
GO:0000963	mitochondrial RNA processing	1	0	0	1		GO:0005782	peroxisomal matrix	1	0	0	1		GO:0003913	DNA photolyase activity	2	0	0	1
GO:0000966	RNA 5'-end processing	5	0	0	1		GO:0005783	endoplasmic reticulum	246	0	0.07	1		GO:0003916	DNA topoisomerase activity	1	0	0	1
GO:0000972	transcription-dependent tethering of RNA...	2	0	0	1		GO:0005784	Sec61 translocon complex	1	0	0	1		GO:0003918	DNA topoisomerase type II (double strand...	1	0	0	1
GO:0000973	post-transcriptional tethering of RNA po...	1	0	0	1		GO:0005785	signal recognition particle receptor com...	2	0	0	1		GO:0003921	GMP synthase activity	1	0	0	1
GO:0001101	response to acid chemical	9	0	0	1		GO:0005786	signal recognition particle, endoplasmic...	6	0	0	1		GO:0003922	GMP synthase (glutamine-hydrolyzing) act...	1	0	0	1
GO:0001173	DNA-templated transcriptional start site...	1	0	0	1		GO:0005787	signal peptidase complex	2	0	0	1		GO:0003924	GTPase activity	100	0	0.03	1
GO:0001174	transcriptional start site selection at ...	1	0	0	1		GO:0005788	endoplasmic reticulum lumen	12	0	0	1		GO:0003925	G protein activity	8	0	0	1
GO:0001192	maintenance of transcriptional fidelity ...	1	0	0	1		GO:0005789	endoplasmic reticulum membrane	145	0	0.04	1		GO:0003938	IMP dehydrogenase activity	1	0	0	1
GO:0001193	maintenance of transcriptional fidelity ...	1	0	0	1		GO:0005790	smooth endoplasmic reticulum	1	0	0	1		GO:0003950	NAD+ ADP-ribosyltransferase activity	8	0	0	1
GO:0001501	skeletal system development	91	0	0.02	1		GO:0005791	rough endoplasmic reticulum	13	0	0	1		GO:0003953	NAD+ nucleosidase activity	2	0	0	1
GO:0001502	cartilage condensation	1	0	0	1		GO:0005793	endoplasmic reticulum-Golgi intermediate...	14	0	0	1		GO:0003954	NADH dehydrogenase activity	2	0	0	1
GO:0001503	ossification	23	0	0.01	1		GO:0005794	Golgi apparatus	196	0	0.05	1		GO:0003955	NAD(P)H dehydrogenase (quinone) activity	1	0	0	1
GO:0001505	regulation of neurotransmitter levels	33	0	0.01	1		GO:0005795	Golgi stack	14	0	0	1		GO:0003963	RNA-3'-phosphate cyclase activity	1	0	0	1
GO:0001508	action potential	14	0	0	1		GO:0005796	Golgi lumen	1	0	0	1		GO:0003983	UTP:glucose-1-phosphate uridylyltransfer...	1	0	0	1
GO:0001510	RNA methylation	8	0	0	1		GO:0005797	Golgi medial cisterna	1	0	0	1		GO:0003985	acetyl-CoA C-acetyltransferase activity	2	0	0	1
GO:0001516	prostaglandin biosynthetic process	3	0	0	1		GO:0005798	Golgi-associated vesicle	23	0	0.01	1		GO:0003988	acetyl-CoA C-acyltransferase activity	3	0	0	1
GO:0001522	pseudouridine synthesis	1	0	0	1		GO:0005801	cis-Golgi network	11	0	0	1		GO:0003989	acetyl-CoA carboxylase activity	1	0	0	1
GO:0001523	retinoid metabolic process	4	0	0	1		GO:0005802	trans-Golgi network	31	0	0.01	1		GO:0003990	acetylcholinesterase activity	1	0	0	1
GO:0001525	angiogenesis	76	0	0.02	1		GO:0005811	lipid droplet	6	0	0	1		GO:0003993	acid phosphatase activity	1	0	0	1
GO:0001539	cilium or flagellum-dependent cell motil...	2	0	0	1		GO:0005813	centrosome	33	0	0.01	1		GO:0003994	aconitate hydratase activity	1	0	0	1
GO:0001541	ovarian follicle development	3	0	0	1		GO:0005814	centriole	6	0	0	1		GO:0003995	acyl-CoA dehydrogenase activity	7	0	0	1
GO:0001556	oocyte maturation	6	0	0	1		GO:0005815	microtubule organizing center	57	0	0.02	1		GO:0003997	acyl-CoA oxidase activity	1	0	0	1
GO:0001558	regulation of cell growth	25	0	0.01	1		GO:0005818	aster	1	0	0	1		GO:0003998	acylphosphatase activity	1	0	0	1
GO:0001561	fatty acid alpha-oxidation	1	0	0	1		GO:0005819	spindle	38	0	0.01	1		GO:0004000	adenosine deaminase activity	3	0	0	1
GO:0001568	blood vessel development	96	0	0.03	1		GO:0005827	polar microtubule	1	0	0	1		GO:0004001	adenosine kinase activity	2	0	0	1
GO:0001569	branching involved in blood vessel morph...	2	0	0	1		GO:0005829	cytosol	324	0	0.09	1		GO:0004013	adenosylhomocysteinase activity	2	0	0	1
GO:0001570	vasculogenesis	13	0	0	1		GO:0005832	chaperonin-containing T-complex	3	0	0	1		GO:0004014	adenosylmethionine decarboxylase activit...	1	0	0	1
GO:0001578	microtubule bundle formation	7	0	0	1		GO:0005834	heterotrimeric G-protein complex	11	0	0	1		GO:0004016	adenylate cyclase activity	2	0	0	1
GO:0001579	medium-chain fatty acid transport	1	0	0	1		GO:0005838	proteasome regulatory particle	17	0	0	1		GO:0004017	adenylate kinase activity	3	0	0	1
GO:0001649	osteoblast differentiation	6	0	0	1		GO:0005839	proteasome core complex	8	0	0	1		GO:0004022	alcohol dehydrogenase (NAD+) activity	1	0	0	1
GO:0001654	eye development	126	0	0.03	1		GO:0005840	ribosome	103	0	0.03	1		GO:0004024	alcohol dehydrogenase activity, zinc-dep...	1	0	0	1
GO:0001655	urogenital system development	1	0	0	1		GO:0005844	polysome	12	0	0	1		GO:0004032	alditol:NADP+ 1-oxidoreductase activity	2	0	0	1
GO:0001657	ureteric bud development	2	0	0	1		GO:0005845	mRNA cap binding complex	2	0	0	1		GO:0004033	aldo-keto reductase (NADP) activity	3	0	0	1
GO:0001658	branching involved in ureteric bud morph...	2	0	0	1		GO:0005846	nuclear cap binding complex	1	0	0	1		GO:0004053	arginase activity	1	0	0	1
GO:0001666	response to hypoxia	18	0	0	1		GO:0005847	mRNA cleavage and polyadenylation specif...	6	0	0	1		GO:0004061	arylformamidase activity	1	0	0	1
GO:0001667	ameboidal-type cell migration	43	0	0.01	1		GO:0005849	mRNA cleavage factor complex	8	0	0	1		GO:0004064	arylesterase activity	1	0	0	1
GO:0001675	acrosome assembly	1	0	0	1		GO:0005850	eukaryotic translation initiation factor...	3	0	0	1		GO:0004065	arylsulfatase activity	2	0	0	1
GO:0001676	long-chain fatty acid metabolic process	6	0	0	1		GO:0005851	eukaryotic translation initiation factor...	2	0	0	1		GO:0004069	L-aspartate:2-oxoglutarate aminotransfer...	1	0	0	1
GO:0001678	intracellular glucose homeostasis	3	0	0	1		GO:0005852	eukaryotic translation initiation factor...	10	0	0	1		GO:0004082	bisphosphoglycerate mutase activity	3	0	0	1
GO:0001682	tRNA 5'-leader removal	5	0	0	1		GO:0005853	eukaryotic translation elongation factor...	1	0	0	1		GO:0004084	branched-chain-amino-acid transaminase a...	2	0	0	1
GO:0001702	gastrulation with mouth forming second	13	0	0	1		GO:0005854	nascent polypeptide-associated complex	2	0	0	1		GO:0004089	carbonate dehydratase activity	1	0	0	1
GO:0001704	formation of primary germ layer	9	0	0	1		GO:0005856	cytoskeleton	234	0	0.06	1		GO:0004092	carnitine O-acetyltransferase activity	1	0	0	1
GO:0001705	ectoderm formation	1	0	0	1		GO:0005865	striated muscle thin filament	1	0	0	1		GO:0004095	carnitine O-palmitoyltransferase activit...	1	0	0	1
GO:0001706	endoderm formation	8	0	0	1		GO:0005868	cytoplasmic dynein complex	7	0	0	1		GO:0004102	choline O-acetyltransferase activity	1	0	0	1
GO:0001707	mesoderm formation	2	0	0	1		GO:0005869	dynactin complex	5	0	0	1		GO:0004103	choline kinase activity	1	0	0	1
GO:0001708	cell fate specification	15	0	0	1		GO:0005871	kinesin complex	10	0	0	1		GO:0004104	cholinesterase activity	1	0	0	1
GO:0001709	cell fate determination	1	0	0	1		GO:0005874	microtubule	67	0	0.02	1		GO:0004108	citrate (Si)-synthase activity	1	0	0	1
GO:0001711	endodermal cell fate commitment	3	0	0	1		GO:0005875	microtubule associated complex	29	0	0.01	1		GO:0004111	creatine kinase activity	1	0	0	1

## Sheet: 2_cluster
BP							CC							MF
GO.ID	Term	Annotated	Significant	Expected	Fisher		GO.ID	Term	Annotated	Significant	Expected	Fisher		GO.ID	Term	Annotated	Significant	Expected	Fisher
GO:0032099	negative regulation of appetite	1	1	0	0.00043		GO:0043209	myelin sheath	5	1	0	0.0021		GO:0097718	disordered domain specific binding	2	1	0	0.00089
GO:0046677	response to antibiotic	2	1	0	0.00085		GO:0048471	perinuclear region of cytoplasm	44	1	0.02	0.0182		GO:0005184	neuropeptide hormone activity	8	1	0	0.00354
GO:0008343	adult feeding behavior	2	1	0	0.00085		GO:0044297	cell body	45	1	0.02	0.0186		GO:0140662	ATP-dependent protein folding chaperone	20	1	0.01	0.00885
GO:0034605	cellular response to heat	5	1	0	0.00212		GO:0043025	neuronal cell body	45	1	0.02	0.0186		GO:0051082	unfolded protein binding	32	1	0.01	0.01414
GO:0009409	response to cold	5	1	0	0.00212		GO:0005615	extracellular space	88	1	0.04	0.0363		GO:0016887	ATP hydrolysis activity	97	1	0.04	0.04254
GO:0050821	protein stabilization	10	1	0	0.00425		GO:0036477	somatodendritic compartment	121	1	0.05	0.0497		GO:0017111	ribonucleoside triphosphate phosphatase ...	217	1	0.1	0.09389
GO:0043410	positive regulation of MAPK cascade	19	1	0.01	0.00806		GO:0005576	extracellular region	152	1	0.06	0.0623		GO:0016462	pyrophosphatase activity	228	1	0.1	0.09852
GO:0009267	cellular response to starvation	23	1	0.01	0.00975		GO:0005829	cytosol	422	1	0.18	0.168		GO:0016817	hydrolase activity, acting on acid anhyd...	229	1	0.1	0.09894
GO:0006457	protein folding	67	1	0.03	0.02828		GO:0005886	plasma membrane	811	1	0.34	0.3091		GO:0016818	hydrolase activity, acting on acid anhyd...	229	1	0.1	0.09894
GO:0051604	protein maturation	104	1	0.04	0.04372		GO:0071944	cell periphery	857	1	0.36	0.3249		GO:0005524	ATP binding	508	1	0.23	0.21252
GO:0007186	G protein-coupled receptor signaling pat...	115	1	0.05	0.04829		GO:0032991	protein-containing complex	1469	1	0.61	0.518		GO:0032559	adenyl ribonucleotide binding	519	1	0.23	0.21684
GO:0019538	protein metabolic process	1156	1	0.49	0.43106		GO:0005634	nucleus	1690	1	0.7	0.5798		GO:0030554	adenyl nucleotide binding	544	1	0.24	0.22662
GO:1901564	organonitrogen compound metabolic proces...	1331	1	0.57	0.4858		GO:0016020	membrane	1902	1	0.79	0.635		GO:0016787	hydrolase activity	627	1	0.28	0.25864
GO:0010467	gene expression	1417	1	0.6	0.51168		GO:0005737	cytoplasm	2507	1	1.04	0.7713		GO:0035639	purine ribonucleoside triphosphate bindi...	644	1	0.29	0.26512
GO:0009059	macromolecule biosynthetic process	1538	1	0.65	0.54696		GO:0043231	intracellular membrane-bounded organelle	2695	1	1.12	0.8072		GO:0032555	purine ribonucleotide binding	655	1	0.29	0.26929
GO:0044249	cellular biosynthetic process	1704	1	0.72	0.59322		GO:0043227	membrane-bounded organelle	2733	1	1.14	0.8141		GO:0032553	ribonucleotide binding	659	1	0.29	0.27081
GO:1901576	organic substance biosynthetic process	1717	1	0.73	0.59674		GO:0043229	intracellular organelle	3053	1	1.27	0.8671		GO:0017076	purine nucleotide binding	680	1	0.3	0.27873
GO:0009058	biosynthetic process	1722	1	0.73	0.59809		GO:0043226	organelle	3129	1	1.3	0.8784		GO:0097367	carbohydrate derivative binding	688	1	0.3	0.28174
GO:0043170	macromolecule metabolic process	2211	1	0.94	0.71907		GO:0005622	intracellular anatomical structure	3679	1	1.53	0.9451		GO:1901265	nucleoside phosphate binding	716	1	0.32	0.29222
GO:0006807	nitrogen compound metabolic process	2327	1	0.99	0.7446		GO:0110165	cellular anatomical entity	4622	2	1.92	0.9619		GO:0000166	nucleotide binding	716	1	0.32	0.29222
GO:0044237	cellular metabolic process	2398	1	1.02	0.75963		GO:0005575	cellular_component	4805	2	2	1		GO:0043168	anion binding	731	1	0.32	0.29781
GO:0044238	primary metabolic process	2448	1	1.04	0.76994		GO:0000015	phosphopyruvate hydratase complex	1	0	0	1		GO:0036094	small molecule binding	761	1	0.34	0.30891
GO:0071704	organic substance metabolic process	2536	1	1.08	0.78753		GO:0000109	nucleotide-excision repair complex	1	0	0	1		GO:0043167	ion binding	1592	1	0.71	0.58123
GO:0008152	metabolic process	2788	1	1.19	0.83404		GO:0000111	nucleotide-excision repair factor 2 comp...	1	0	0	1		GO:0003824	catalytic activity	1610	1	0.71	0.58638
GO:0032094	response to food	1	1	0	1		GO:0000118	histone deacetylase complex	37	0	0.02	1		GO:1901363	heterocyclic compound binding	1704	1	0.76	0.61274
GO:0032501	multicellular organismal process	1450	1	0.62	1		GO:0000123	histone acetyltransferase complex	35	0	0.01	1		GO:0097159	organic cyclic compound binding	1714	1	0.76	0.6155
GO:0032095	regulation of response to food	1	1	0	1		GO:0000124	SAGA complex	5	0	0	1		GO:0044183	protein folding chaperone	27	1	0.01	1
GO:0032096	negative regulation of response to food	1	1	0	1		GO:0000126	transcription factor TFIIIB complex	2	0	0	1		GO:0140657	ATP-dependent activity	176	1	0.08	1
GO:0033554	cellular response to stress	249	2	0.11	1		GO:0000127	transcription factor TFIIIC complex	2	0	0	1		GO:0005179	hormone activity	14	1	0.01	1
GO:0032098	regulation of appetite	1	1	0	1		GO:0000137	Golgi cis cisterna	3	0	0	1		GO:0160041	neuropeptide activity	8	1	0	1
GO:0050794	regulation of cellular process	2260	1	0.96	1		GO:0000139	Golgi membrane	95	0	0.04	1		GO:0003674	molecular_function	4512	2	2	1
GO:0007610	behavior	80	1	0.03	1		GO:0000145	exocyst	7	0	0	1		GO:0030545	signaling receptor regulator activity	51	1	0.02	1
GO:0050789	regulation of biological process	2389	1	1.02	1		GO:0000151	ubiquitin ligase complex	100	0	0.04	1		GO:0030546	signaling receptor activator activity	46	1	0.02	1
GO:1902531	regulation of intracellular signal trans...	162	1	0.07	1		GO:0000152	nuclear ubiquitin ligase complex	19	0	0.01	1		GO:0048018	receptor ligand activity	44	1	0.02	1
GO:0009991	response to extracellular stimulus	28	1	0.01	1		GO:0000153	cytoplasmic ubiquitin ligase complex	2	0	0	1		GO:0019904	protein domain specific binding	46	1	0.02	1
GO:0048522	positive regulation of cellular process	570	1	0.24	1		GO:0000159	protein phosphatase type 2A complex	9	0	0	1		GO:0005102	signaling receptor binding	153	1	0.07	1
GO:1902533	positive regulation of intracellular sig...	53	1	0.02	1		GO:0000164	protein phosphatase type 1 complex	4	0	0	1		GO:0005515	protein binding	1192	2	0.53	1
GO:0010646	regulation of cell communication	432	1	0.18	1		GO:0000172	ribonuclease MRP complex	2	0	0	1		GO:0098772	molecular function regulator activity	354	1	0.16	1
GO:0010647	positive regulation of cell communicatio...	128	1	0.05	1		GO:0000177	cytoplasmic exosome (RNase complex)	1	0	0	1		GO:0005488	binding	3173	2	1.41	1
GO:0007165	signal transduction	967	1	0.41	1		GO:0000178	exosome (RNase complex)	2	0	0	1		GO:0140677	molecular function activator activity	160	1	0.07	1
GO:0023051	regulation of signaling	431	1	0.18	1		GO:0000220	vacuolar proton-transporting V-type ATPa...	3	0	0	1		GO:0000026	alpha-1,2-mannosyltransferase activity	2	0	0	1
GO:0071496	cellular response to external stimulus	24	1	0.01	1		GO:0000221	vacuolar proton-transporting V-type ATPa...	3	0	0	1		GO:0000030	mannosyltransferase activity	8	0	0	1
GO:0009266	response to temperature stimulus	23	1	0.01	1		GO:0000228	nuclear chromosome	31	0	0.01	1		GO:0000035	acyl binding	1	0	0	1
GO:0023052	signaling	1077	1	0.46	1		GO:0000243	commitment complex	5	0	0	1		GO:0000036	acyl carrier activity	1	0	0	1
GO:0009987	cellular process	4210	2	1.79	1		GO:0000274	mitochondrial proton-transporting ATP sy...	1	0	0	1		GO:0000049	tRNA binding	8	0	0	1
GO:0008150	biological_process	4705	2	2	1		GO:0000275	mitochondrial proton-transporting ATP sy...	3	0	0	1		GO:0000062	fatty-acyl-CoA binding	6	0	0	1
GO:0000165	MAPK cascade	61	1	0.03	1		GO:0000276	mitochondrial proton-transporting ATP sy...	7	0	0	1		GO:0000099	sulfur amino acid transmembrane transpor...	1	0	0	1
GO:0023056	positive regulation of signaling	128	1	0.05	1		GO:0000307	cyclin-dependent protein kinase holoenzy...	9	0	0	1		GO:0000104	succinate dehydrogenase activity	2	0	0	1
GO:0031667	response to nutrient levels	28	1	0.01	1		GO:0000308	cytoplasmic cyclin-dependent protein kin...	1	0	0	1		GO:0000146	microfilament motor activity	4	0	0	1
GO:0031668	cellular response to extracellular stimu...	24	1	0.01	1		GO:0000313	organellar ribosome	27	0	0.01	1		GO:0000149	SNARE binding	33	0	0.01	1
GO:0043408	regulation of MAPK cascade	48	1	0.02	1		GO:0000314	organellar small ribosomal subunit	9	0	0	1		GO:0000175	3'-5'-RNA exonuclease activity	10	0	0	1
GO:0031669	cellular response to nutrient levels	24	1	0.01	1		GO:0000315	organellar large ribosomal subunit	16	0	0.01	1		GO:0000179	rRNA (adenine-N6,N6-)-dimethyltransferas...	1	0	0	1
GO:0050896	response to stimulus	1346	2	0.57	1		GO:0000323	lytic vacuole	50	0	0.02	1		GO:0000225	N-acetylglucosaminylphosphatidylinositol...	1	0	0	1
GO:0032101	regulation of response to external stimu...	67	1	0.03	1		GO:0000346	transcription export complex	4	0	0	1		GO:0000268	peroxisome targeting sequence binding	3	0	0	1
GO:0032102	negative regulation of response to exter...	25	1	0.01	1		GO:0000347	THO complex	4	0	0	1		GO:0000285	1-phosphatidylinositol-3-phosphate 5-kin...	1	0	0	1
GO:0051716	cellular response to stimulus	1179	2	0.5	1		GO:0000407	phagophore assembly site	13	0	0.01	1		GO:0000287	magnesium ion binding	28	0	0.01	1
GO:0032104	regulation of response to extracellular ...	2	1	0	1		GO:0000417	HIR complex	1	0	0	1		GO:0000295	adenine nucleotide transmembrane transpo...	4	0	0	1
GO:0007154	cell communication	1097	1	0.47	1		GO:0000421	autophagosome membrane	8	0	0	1		GO:0000298	endopolyphosphatase activity	2	0	0	1
GO:0006950	response to stress	378	2	0.16	1		GO:0000428	DNA-directed RNA polymerase complex	28	0	0.01	1		GO:0000309	nicotinamide-nucleotide adenylyltransfer...	1	0	0	1
GO:0048518	positive regulation of biological proces...	621	1	0.26	1		GO:0000439	transcription factor TFIIH core complex	1	0	0	1		GO:0000339	RNA cap binding	5	0	0	1
GO:0032105	negative regulation of response to extra...	1	1	0	1		GO:0000445	THO complex part of transcription export...	4	0	0	1		GO:0000340	RNA 7-methylguanosine cap binding	4	0	0	1
GO:0048519	negative regulation of biological proces...	613	1	0.26	1		GO:0000502	proteasome complex	36	0	0.01	1		GO:0000700	mismatch base pair DNA N-glycosylase act...	2	0	0	1
GO:0032107	regulation of response to nutrient level...	2	1	0	1		GO:0000506	glycosylphosphatidylinositol-N-acetylglu...	1	0	0	1		GO:0000774	adenyl-nucleotide exchange factor activi...	5	0	0	1
GO:0032108	negative regulation of response to nutri...	1	1	0	1		GO:0000775	chromosome, centromeric region	29	0	0.01	1		GO:0000828	inositol hexakisphosphate kinase activit...	4	0	0	1
GO:0042594	response to starvation	24	1	0.01	1		GO:0000776	kinetochore	16	0	0.01	1		GO:0000829	inositol heptakisphosphate kinase activi...	1	0	0	1
GO:0007631	feeding behavior	7	1	0	1		GO:0000779	condensed chromosome, centromeric region	16	0	0.01	1		GO:0000900	mRNA regulatory element binding translat...	1	0	0	1
GO:0035556	intracellular signal transduction	412	1	0.18	1		GO:0000781	chromosome, telomeric region	7	0	0	1		GO:0000976	transcription cis-regulatory region bind...	324	0	0.14	1
GO:0031647	regulation of protein stability	16	1	0.01	1		GO:0000782	telomere cap complex	1	0	0	1		GO:0000977	RNA polymerase II transcription regulato...	303	0	0.13	1
GO:0009628	response to abiotic stimulus	109	1	0.05	1		GO:0000783	nuclear telomere cap complex	1	0	0	1		GO:0000978	RNA polymerase II cis-regulatory region ...	259	0	0.11	1
GO:0065007	biological regulation	2445	2	1.04	1		GO:0000785	chromatin	169	0	0.07	1		GO:0000979	RNA polymerase II core promoter sequence...	1	0	0	1
GO:0065008	regulation of biological quality	306	2	0.13	1		GO:0000786	nucleosome	15	0	0.01	1		GO:0000981	DNA-binding transcription factor activit...	310	0	0.14	1
GO:0030534	adult behavior	4	1	0	1		GO:0000791	euchromatin	1	0	0	1		GO:0000987	cis-regulatory region sequence-specific ...	263	0	0.12	1
GO:0009408	response to heat	14	1	0.01	1		GO:0000792	heterochromatin	10	0	0	1		GO:0000992	RNA polymerase III cis-regulatory region...	3	0	0	1
GO:0048583	regulation of response to stimulus	442	1	0.19	1		GO:0000793	condensed chromosome	19	0	0.01	1		GO:0000993	RNA polymerase II complex binding	14	0	0.01	1
GO:0048584	positive regulation of response to stimu...	141	1	0.06	1		GO:0000803	sex chromosome	1	0	0	1		GO:0000995	RNA polymerase III general transcription...	1	0	0	1
GO:0048585	negative regulation of response to stimu...	163	1	0.07	1		GO:0000812	Swr1 complex	5	0	0	1		GO:0001006	RNA polymerase III type 3 promoter seque...	3	0	0	1
GO:0009605	response to external stimulus	189	1	0.08	1		GO:0000813	ESCRT I complex	3	0	0	1		GO:0001016	RNA polymerase III transcription regulat...	3	0	0	1
GO:0042221	response to chemical	281	2	0.12	1		GO:0000815	ESCRT III complex	7	0	0	1		GO:0001018	mitochondrial promoter sequence-specific...	1	0	0	1
GO:0009966	regulation of signal transduction	365	1	0.16	1		GO:0000835	ER ubiquitin ligase complex	2	0	0	1		GO:0001025	RNA polymerase III general transcription...	1	0	0	1
GO:0009967	positive regulation of signal transducti...	106	1	0.05	1		GO:0000836	Hrd1p ubiquitin ligase complex	2	0	0	1		GO:0001046	core promoter sequence-specific DNA bind...	5	0	0	1
GO:0000002	mitochondrial genome maintenance	1	0	0	1		GO:0000839	Hrd1p ubiquitin ligase ERAD-L complex	2	0	0	1		GO:0001054	RNA polymerase I activity	1	0	0	1
GO:0000003	reproduction	47	0	0.02	1		GO:0000922	spindle pole	15	0	0.01	1		GO:0001055	RNA polymerase II activity	5	0	0	1
GO:0000018	regulation of DNA recombination	7	0	0	1		GO:0000923	equatorial microtubule organizing center	3	0	0	1		GO:0001056	RNA polymerase III activity	1	0	0	1
GO:0000022	mitotic spindle elongation	1	0	0	1		GO:0000930	gamma-tubulin complex	5	0	0	1		GO:0001067	transcription regulatory region nucleic ...	324	0	0.14	1
GO:0000027	ribosomal large subunit assembly	9	0	0	1		GO:0000931	gamma-tubulin ring complex	1	0	0	1		GO:0001091	RNA polymerase II general transcription ...	2	0	0	1
GO:0000028	ribosomal small subunit assembly	8	0	0	1		GO:0000932	P-body	28	0	0.01	1		GO:0001097	TFIIH-class transcription factor complex...	2	0	0	1
GO:0000038	very long-chain fatty acid metabolic pro...	7	0	0	1		GO:0000938	GARP complex	2	0	0	1		GO:0001098	basal transcription machinery binding	15	0	0.01	1
GO:0000041	transition metal ion transport	12	0	0.01	1		GO:0000940	outer kinetochore	1	0	0	1		GO:0001099	basal RNA polymerase II transcription ma...	15	0	0.01	1
GO:0000045	autophagosome assembly	31	0	0.01	1		GO:0000974	Prp19 complex	6	0	0	1		GO:0001156	TFIIIC-class transcription factor comple...	1	0	0	1
GO:0000050	urea cycle	2	0	0	1		GO:0001401	SAM complex	2	0	0	1		GO:0001163	RNA polymerase I transcription regulator...	2	0	0	1
GO:0000054	ribosomal subunit export from nucleus	7	0	0	1		GO:0001518	voltage-gated sodium channel complex	8	0	0	1		GO:0001164	RNA polymerase I core promoter sequence-...	2	0	0	1
GO:0000055	ribosomal large subunit export from nucl...	3	0	0	1		GO:0001650	fibrillar center	2	0	0	1		GO:0001181	RNA polymerase I general transcription i...	2	0	0	1
GO:0000056	ribosomal small subunit export from nucl...	2	0	0	1		GO:0001669	acrosomal vesicle	2	0	0	1		GO:0001216	DNA-binding transcription activator acti...	22	0	0.01	1
GO:0000070	mitotic sister chromatid segregation	14	0	0.01	1		GO:0001725	stress fiber	7	0	0	1		GO:0001217	DNA-binding transcription repressor acti...	15	0	0.01	1
GO:0000075	cell cycle checkpoint signaling	15	0	0.01	1		GO:0001726	ruffle	18	0	0.01	1		GO:0001221	transcription coregulator binding	7	0	0	1
GO:0000076	DNA replication checkpoint signaling	1	0	0	1		GO:0001750	photoreceptor outer segment	1	0	0	1		GO:0001222	transcription corepressor binding	5	0	0	1
GO:0000077	DNA damage checkpoint signaling	7	0	0	1		GO:0001917	photoreceptor inner segment	2	0	0	1		GO:0001227	DNA-binding transcription repressor acti...	15	0	0.01	1
GO:0000079	regulation of cyclin-dependent protein s...	6	0	0	1		GO:0002102	podosome	2	0	0	1		GO:0001228	DNA-binding transcription activator acti...	22	0	0.01	1
GO:0000082	G1/S transition of mitotic cell cycle	17	0	0.01	1		GO:0002116	semaphorin receptor complex	5	0	0	1		GO:0001517	N-acetylglucosamine 6-O-sulfotransferase...	3	0	0	1
GO:0000083	regulation of transcription involved in ...	3	0	0	1		GO:0002139	stereocilia coupling link	2	0	0	1		GO:0001530	lipopolysaccharide binding	2	0	0	1
GO:0000086	G2/M transition of mitotic cell cycle	6	0	0	1		GO:0002141	stereocilia ankle link	2	0	0	1		GO:0001540	amyloid-beta binding	11	0	0	1
GO:0000096	sulfur amino acid metabolic process	9	0	0	1		GO:0002142	stereocilia ankle link complex	2	0	0	1		GO:0001565	phorbol ester receptor activity	1	0	0	1
GO:0000097	sulfur amino acid biosynthetic process	6	0	0	1		GO:0002178	palmitoyltransferase complex	4	0	0	1		GO:0001591	dopamine neurotransmitter receptor activ...	1	0	0	1
GO:0000098	sulfur amino acid catabolic process	1	0	0	1		GO:0002189	ribose phosphate diphosphokinase complex	2	0	0	1		GO:0001614	purinergic nucleotide receptor activity	1	0	0	1
GO:0000122	negative regulation of transcription by ...	102	0	0.04	1		GO:0002193	MAML1-RBP-Jkappa- ICN1 complex	1	0	0	1		GO:0001626	nociceptin receptor activity	1	0	0	1
GO:0000132	establishment of mitotic spindle orienta...	4	0	0	1		GO:0005579	membrane attack complex	1	0	0	1		GO:0001637	G protein-coupled chemoattractant recept...	2	0	0	1
GO:0000154	rRNA modification	5	0	0	1		GO:0005581	collagen trimer	1	0	0	1		GO:0001640	adenylate cyclase inhibiting G protein-c...	7	0	0	1
GO:0000183	rDNA heterochromatin formation	1	0	0	1		GO:0005604	basement membrane	7	0	0	1		GO:0001641	group II metabotropic glutamate receptor...	3	0	0	1
GO:0000184	nuclear-transcribed mRNA catabolic proce...	16	0	0.01	1		GO:0005635	nuclear envelope	52	0	0.02	1		GO:0001642	group III metabotropic glutamate recepto...	2	0	0	1
GO:0000209	protein polyubiquitination	54	0	0.02	1		GO:0005637	nuclear inner membrane	3	0	0	1		GO:0001653	peptide receptor activity	12	0	0.01	1
GO:0000212	meiotic spindle organization	1	0	0	1		GO:0005640	nuclear outer membrane	2	0	0	1		GO:0001664	G protein-coupled receptor binding	32	0	0.01	1
GO:0000226	microtubule cytoskeleton organization	113	0	0.05	1		GO:0005643	nuclear pore	13	0	0.01	1		GO:0001665	alpha-N-acetylgalactosaminide alpha-2,6-...	1	0	0	1
GO:0000244	spliceosomal tri-snRNP complex assembly	2	0	0	1		GO:0005652	nuclear lamina	2	0	0	1		GO:0001671	ATPase activator activity	7	0	0	1
GO:0000245	spliceosomal complex assembly	19	0	0.01	1		GO:0005654	nucleoplasm	237	0	0.1	1		GO:0001727	lipid kinase activity	17	0	0.01	1
GO:0000266	mitochondrial fission	6	0	0	1		GO:0005657	replication fork	5	0	0	1		GO:0001733	galactosylceramide sulfotransferase acti...	2	0	0	1
GO:0000271	polysaccharide biosynthetic process	11	0	0	1		GO:0005662	DNA replication factor A complex	1	0	0	1		GO:0001784	phosphotyrosine residue binding	7	0	0	1
GO:0000272	polysaccharide catabolic process	2	0	0	1		GO:0005663	DNA replication factor C complex	1	0	0	1		GO:0001786	phosphatidylserine binding	11	0	0	1
GO:0000278	mitotic cell cycle	111	0	0.05	1		GO:0005665	RNA polymerase II, core complex	6	0	0	1		GO:0001882	nucleoside binding	1	0	0	1
GO:0000280	nuclear division	34	0	0.01	1		GO:0005666	RNA polymerase III complex	3	0	0	1		GO:0001965	G-protein alpha-subunit binding	3	0	0	1
GO:0000281	mitotic cytokinesis	10	0	0	1		GO:0005667	transcription regulator complex	99	0	0.04	1		GO:0001968	fibronectin binding	1	0	0	1
GO:0000288	nuclear-transcribed mRNA catabolic proce...	14	0	0.01	1		GO:0005669	transcription factor TFIID complex	9	0	0	1		GO:0001972	retinoic acid binding	2	0	0	1
GO:0000289	nuclear-transcribed mRNA poly(A) tail sh...	9	0	0	1		GO:0005672	transcription factor TFIIA complex	2	0	0	1		GO:0002020	protease binding	4	0	0	1
GO:0000290	deadenylation-dependent decapping of nuc...	3	0	0	1		GO:0005673	transcription factor TFIIE complex	1	0	0	1		GO:0002039	p53 binding	5	0	0	1
GO:0000291	nuclear-transcribed mRNA catabolic proce...	2	0	0	1		GO:0005674	transcription factor TFIIF complex	1	0	0	1		GO:0002151	G-quadruplex RNA binding	2	0	0	1
GO:0000301	retrograde transport, vesicle recycling ...	1	0	0	1		GO:0005675	transcription factor TFIIH holo complex	1	0	0	1		GO:0002161	aminoacyl-tRNA editing activity	3	0	0	1
GO:0000302	response to reactive oxygen species	10	0	0	1		GO:0005677	chromatin silencing complex	1	0	0	1		GO:0003676	nucleic acid binding	1058	0	0.47	1
GO:0000303	response to superoxide	1	0	0	1		GO:0005680	anaphase-promoting complex	10	0	0	1		GO:0003677	DNA binding	596	0	0.26	1
GO:0000305	response to oxygen radical	1	0	0	1		GO:0005681	spliceosomal complex	80	0	0.03	1		GO:0003678	DNA helicase activity	2	0	0	1
GO:0000338	protein deneddylation	2	0	0	1		GO:0005682	U5 snRNP	6	0	0	1		GO:0003681	bent DNA binding	1	0	0	1
GO:0000349	generation of catalytic spliceosome for ...	1	0	0	1		GO:0005684	U2-type spliceosomal complex	31	0	0.01	1		GO:0003682	chromatin binding	118	0	0.05	1
GO:0000350	generation of catalytic spliceosome for ...	1	0	0	1		GO:0005685	U1 snRNP	11	0	0	1		GO:0003684	damaged DNA binding	10	0	0	1
GO:0000375	RNA splicing, via transesterification re...	131	0	0.06	1		GO:0005686	U2 snRNP	13	0	0.01	1		GO:0003689	DNA clamp loader activity	1	0	0	1
GO:0000377	RNA splicing, via transesterification re...	131	0	0.06	1		GO:0005687	U4 snRNP	2	0	0	1		GO:0003690	double-stranded DNA binding	342	0	0.15	1
GO:0000380	alternative mRNA splicing, via spliceoso...	35	0	0.01	1		GO:0005688	U6 snRNP	4	0	0	1		GO:0003691	double-stranded telomeric DNA binding	1	0	0	1
GO:0000381	regulation of alternative mRNA splicing,...	28	0	0.01	1		GO:0005689	U12-type spliceosomal complex	8	0	0	1		GO:0003697	single-stranded DNA binding	11	0	0	1
GO:0000387	spliceosomal snRNP assembly	11	0	0	1		GO:0005694	chromosome	230	0	0.1	1		GO:0003700	DNA-binding transcription factor activit...	336	0	0.15	1
GO:0000388	spliceosome conformational change to rel...	1	0	0	1		GO:0005697	telomerase holoenzyme complex	3	0	0	1		GO:0003707	nuclear steroid receptor activity	6	0	0	1
GO:0000389	mRNA 3'-splice site recognition	1	0	0	1		GO:0005700	polytene chromosome	1	0	0	1		GO:0003711	transcription elongation factor activity	1	0	0	1
GO:0000390	spliceosomal complex disassembly	2	0	0	1		GO:0005721	pericentric heterochromatin	5	0	0	1		GO:0003712	transcription coregulator activity	149	0	0.07	1
GO:0000393	spliceosomal conformational changes to g...	3	0	0	1		GO:0005726	perichromatin fibrils	1	0	0	1		GO:0003713	transcription coactivator activity	59	0	0.03	1
GO:0000394	RNA splicing, via endonucleolytic cleava...	2	0	0	1		GO:0005730	nucleolus	77	0	0.03	1		GO:0003714	transcription corepressor activity	49	0	0.02	1
GO:0000395	mRNA 5'-splice site recognition	2	0	0	1		GO:0005732	sno(s)RNA-containing ribonucleoprotein c...	6	0	0	1		GO:0003723	RNA binding	412	0	0.18	1
GO:0000398	mRNA splicing, via spliceosome	131	0	0.06	1		GO:0005736	RNA polymerase I complex	2	0	0	1		GO:0003724	RNA helicase activity	25	0	0.01	1
GO:0000413	protein peptidyl-prolyl isomerization	8	0	0	1		GO:0005739	mitochondrion	310	0	0.13	1		GO:0003725	double-stranded RNA binding	17	0	0.01	1
GO:0000422	autophagy of mitochondrion	19	0	0.01	1		GO:0005740	mitochondrial envelope	153	0	0.06	1		GO:0003726	double-stranded RNA adenosine deaminase ...	3	0	0	1
GO:0000423	mitophagy	4	0	0	1		GO:0005741	mitochondrial outer membrane	38	0	0.02	1		GO:0003727	single-stranded RNA binding	24	0	0.01	1
GO:0000447	endonucleolytic cleavage in ITS1 to sepa...	2	0	0	1		GO:0005742	mitochondrial outer membrane translocase...	9	0	0	1		GO:0003729	mRNA binding	135	0	0.06	1
GO:0000448	cleavage in ITS2 between 5.8S rRNA and L...	1	0	0	1		GO:0005743	mitochondrial inner membrane	98	0	0.04	1		GO:0003730	mRNA 3'-UTR binding	43	0	0.02	1
GO:0000460	maturation of 5.8S rRNA	11	0	0	1		GO:0005744	TIM23 mitochondrial import inner membran...	3	0	0	1		GO:0003735	structural constituent of ribosome	104	0	0.05	1
GO:0000461	endonucleolytic cleavage to generate mat...	1	0	0	1		GO:0005745	m-AAA complex	2	0	0	1		GO:0003743	translation initiation factor activity	47	0	0.02	1
GO:0000462	maturation of SSU-rRNA from tricistronic...	8	0	0	1		GO:0005746	mitochondrial respirasome	40	0	0.02	1		GO:0003746	translation elongation factor activity	25	0	0.01	1
GO:0000463	maturation of LSU-rRNA from tricistronic...	4	0	0	1		GO:0005747	mitochondrial respiratory chain complex ...	26	0	0.01	1		GO:0003747	translation release factor activity	3	0	0	1
GO:0000466	maturation of 5.8S rRNA from tricistroni...	5	0	0	1		GO:0005749	mitochondrial respiratory chain complex ...	2	0	0	1		GO:0003755	peptidyl-prolyl cis-trans isomerase acti...	14	0	0.01	1
GO:0000467	exonucleolytic trimming to generate matu...	1	0	0	1		GO:0005750	mitochondrial respiratory chain complex ...	5	0	0	1		GO:0003756	protein disulfide isomerase activity	7	0	0	1
GO:0000470	maturation of LSU-rRNA	11	0	0	1		GO:0005751	mitochondrial respiratory chain complex ...	6	0	0	1		GO:0003774	cytoskeletal motor activity	26	0	0.01	1
GO:0000479	endonucleolytic cleavage of tricistronic...	4	0	0	1		GO:0005753	mitochondrial proton-transporting ATP sy...	11	0	0	1		GO:0003777	microtubule motor activity	20	0	0.01	1
GO:0000481	maturation of 5S rRNA	1	0	0	1		GO:0005754	mitochondrial proton-transporting ATP sy...	1	0	0	1		GO:0003779	actin binding	109	0	0.05	1
GO:0000491	small nucleolar ribonucleoprotein comple...	2	0	0	1		GO:0005758	mitochondrial intermembrane space	10	0	0	1		GO:0003785	actin monomer binding	5	0	0	1
GO:0000492	box C/D snoRNP assembly	2	0	0	1		GO:0005759	mitochondrial matrix	52	0	0.02	1		GO:0003823	antigen binding	3	0	0	1
GO:0000494	box C/D RNA 3'-end processing	2	0	0	1		GO:0005761	mitochondrial ribosome	27	0	0.01	1		GO:0003827	alpha-1,3-mannosylglycoprotein 2-beta-N-...	1	0	0	1
GO:0000578	embryonic axis specification	6	0	0	1		GO:0005762	mitochondrial large ribosomal subunit	16	0	0.01	1		GO:0003828	alpha-N-acetylneuraminate alpha-2,8-sial...	4	0	0	1
GO:0000712	resolution of meiotic recombination inte...	1	0	0	1		GO:0005763	mitochondrial small ribosomal subunit	9	0	0	1		GO:0003835	beta-galactoside alpha-2,6-sialyltransfe...	2	0	0	1
GO:0000719	photoreactive repair	2	0	0	1		GO:0005764	lysosome	49	0	0.02	1		GO:0003839	gamma-glutamylcyclotransferase activity	1	0	0	1
GO:0000723	telomere maintenance	14	0	0.01	1		GO:0005765	lysosomal membrane	24	0	0.01	1		GO:0003841	1-acylglycerol-3-phosphate O-acyltransfe...	4	0	0	1
GO:0000724	double-strand break repair via homologou...	14	0	0.01	1		GO:0005768	endosome	172	0	0.07	1		GO:0003854	3-beta-hydroxy-delta5-steroid dehydrogen...	1	0	0	1
GO:0000725	recombinational repair	14	0	0.01	1		GO:0005769	early endosome	54	0	0.02	1		GO:0003857	3-hydroxyacyl-CoA dehydrogenase activity	2	0	0	1
GO:0000729	DNA double-strand break processing	2	0	0	1		GO:0005770	late endosome	45	0	0.02	1		GO:0003863	3-methyl-2-oxobutanoate dehydrogenase (2...	1	0	0	1
GO:0000731	DNA synthesis involved in DNA repair	2	0	0	1		GO:0005771	multivesicular body	11	0	0	1		GO:0003867	4-aminobutyrate transaminase activity	1	0	0	1
GO:0000768	syncytium formation by plasma membrane f...	11	0	0	1		GO:0005773	vacuole	81	0	0.03	1		GO:0003870	5-aminolevulinate synthase activity	1	0	0	1
GO:0000819	sister chromatid segregation	16	0	0.01	1		GO:0005774	vacuolar membrane	43	0	0.02	1		GO:0003872	6-phosphofructokinase activity	2	0	0	1
GO:0000820	regulation of glutamine family amino aci...	1	0	0	1		GO:0005775	vacuolar lumen	1	0	0	1		GO:0003873	6-phosphofructo-2-kinase activity	2	0	0	1
GO:0000821	regulation of arginine metabolic process	1	0	0	1		GO:0005776	autophagosome	20	0	0.01	1		GO:0003876	AMP deaminase activity	1	0	0	1
GO:0000902	cell morphogenesis	235	0	0.1	1		GO:0005777	peroxisome	18	0	0.01	1		GO:0003877	ATP adenylyltransferase activity	1	0	0	1
GO:0000910	cytokinesis	18	0	0.01	1		GO:0005778	peroxisomal membrane	9	0	0	1		GO:0003881	CDP-diacylglycerol-inositol 3-phosphatid...	1	0	0	1
GO:0000956	nuclear-transcribed mRNA catabolic proce...	37	0	0.02	1		GO:0005782	peroxisomal matrix	1	0	0	1		GO:0003883	CTP synthase activity	2	0	0	1
GO:0000959	mitochondrial RNA metabolic process	5	0	0	1		GO:0005783	endoplasmic reticulum	311	0	0.13	1		GO:0003886	DNA (cytosine-5-)-methyltransferase acti...	2	0	0	1
GO:0000963	mitochondrial RNA processing	1	0	0	1		GO:0005784	Sec61 translocon complex	2	0	0	1		GO:0003887	DNA-directed DNA polymerase activity	2	0	0	1
GO:0000965	mitochondrial RNA 3'-end processing	1	0	0	1		GO:0005785	signal recognition particle receptor com...	1	0	0	1		GO:0003899	DNA-directed 5'-3' RNA polymerase activi...	7	0	0	1
GO:0000966	RNA 5'-end processing	2	0	0	1		GO:0005786	signal recognition particle, endoplasmic...	3	0	0	1		GO:0003904	deoxyribodipyrimidine photo-lyase activi...	3	0	0	1
GO:0000972	transcription-dependent tethering of RNA...	2	0	0	1		GO:0005787	signal peptidase complex	3	0	0	1		GO:0003906	DNA-(apurinic or apyrimidinic site) endo...	2	0	0	1
GO:0000973	post-transcriptional tethering of RNA po...	2	0	0	1		GO:0005788	endoplasmic reticulum lumen	16	0	0.01	1		GO:0003909	DNA ligase activity	2	0	0	1
GO:0001101	response to acid chemical	9	0	0	1		GO:0005789	endoplasmic reticulum membrane	188	0	0.08	1		GO:0003910	DNA ligase (ATP) activity	2	0	0	1
GO:0001173	DNA-templated transcriptional start site...	1	0	0	1		GO:0005790	smooth endoplasmic reticulum	2	0	0	1		GO:0003913	DNA photolyase activity	3	0	0	1
GO:0001174	transcriptional start site selection at ...	1	0	0	1		GO:0005791	rough endoplasmic reticulum	14	0	0.01	1		GO:0003914	DNA (6-4) photolyase activity	1	0	0	1
GO:0001501	skeletal system development	123	0	0.05	1		GO:0005793	endoplasmic reticulum-Golgi intermediate...	20	0	0.01	1		GO:0003921	GMP synthase activity	1	0	0	1
GO:0001502	cartilage condensation	2	0	0	1		GO:0005794	Golgi apparatus	282	0	0.12	1		GO:0003922	GMP synthase (glutamine-hydrolyzing) act...	1	0	0	1
GO:0001503	ossification	24	0	0.01	1		GO:0005795	Golgi stack	23	0	0.01	1		GO:0003924	GTPase activity	120	0	0.05	1
GO:0001505	regulation of neurotransmitter levels	36	0	0.02	1		GO:0005796	Golgi lumen	1	0	0	1		GO:0003925	G protein activity	10	0	0	1
GO:0001508	action potential	20	0	0.01	1		GO:0005797	Golgi medial cisterna	1	0	0	1		GO:0003933	GTP cyclohydrolase activity	1	0	0	1
GO:0001510	RNA methylation	10	0	0	1		GO:0005798	Golgi-associated vesicle	27	0	0.01	1		GO:0003934	GTP cyclohydrolase I activity	1	0	0	1
GO:0001516	prostaglandin biosynthetic process	3	0	0	1		GO:0005801	cis-Golgi network	10	0	0	1		GO:0003938	IMP dehydrogenase activity	1	0	0	1
GO:0001522	pseudouridine synthesis	4	0	0	1		GO:0005802	trans-Golgi network	42	0	0.02	1		GO:0003950	NAD+ ADP-ribosyltransferase activity	10	0	0	1
GO:0001523	retinoid metabolic process	4	0	0	1		GO:0005811	lipid droplet	11	0	0	1		GO:0003953	NAD+ nucleosidase activity	1	0	0	1
GO:0001525	angiogenesis	94	0	0.04	1		GO:0005813	centrosome	45	0	0.02	1		GO:0003954	NADH dehydrogenase activity	6	0	0	1
GO:0001539	cilium or flagellum-dependent cell motil...	3	0	0	1		GO:0005814	centriole	5	0	0	1		GO:0003955	NAD(P)H dehydrogenase (quinone) activity	3	0	0	1
GO:0001541	ovarian follicle development	1	0	0	1		GO:0005815	microtubule organizing center	79	0	0.03	1		GO:0003963	RNA-3'-phosphate cyclase activity	1	0	0	1
GO:0001556	oocyte maturation	4	0	0	1		GO:0005819	spindle	44	0	0.02	1		GO:0003976	UDP-N-acetylglucosamine-lysosomal-enzyme...	1	0	0	1
GO:0001558	regulation of cell growth	38	0	0.02	1		GO:0005827	polar microtubule	1	0	0	1		GO:0003979	UDP-glucose 6-dehydrogenase activity	1	0	0	1
GO:0001561	fatty acid alpha-oxidation	1	0	0	1		GO:0005832	chaperonin-containing T-complex	7	0	0	1		GO:0003980	UDP-glucose:glycoprotein glucosyltransfe...	1	0	0	1
GO:0001568	blood vessel development	125	0	0.05	1		GO:0005834	heterotrimeric G-protein complex	14	0	0.01	1		GO:0003983	UTP:glucose-1-phosphate uridylyltransfer...	1	0	0	1

## Sheet: 3_cluster
BP							CC							MF
GO.ID	Term	Annotated	Significant	Expected	Fisher		GO.ID	Term	Annotated	Significant	Expected	Fisher		GO.ID	Term	Annotated	Significant	Expected	Fisher
GO:2000252	negative regulation of feeding behavior	1	1	0	0.00033		GO:0005615	extracellular space	41	1	0.01	0.013		GO:0005179	hormone activity	6	1	0	0.0021
GO:2000228	positive regulation of pancreatic A cell...	1	1	0	0.00033		GO:0005576	extracellular region	73	1	0.02	0.024		GO:0003674	molecular_function	2871	1	1	1
GO:0003309	type B pancreatic cell differentiation	4	1	0	0.00134		GO:0110165	cellular anatomical entity	2959	1	0.96	0.96		GO:0005488	binding	2056	1	0.72	1
GO:0009749	response to glucose	5	1	0	0.00167		GO:0005575	cellular_component	3083	1	1	1		GO:0005102	signaling receptor binding	69	1	0.02	1
GO:0006006	glucose metabolic process	10	1	0	0.00335		GO:0000015	phosphopyruvate hydratase complex	2	0	0	1		GO:0098772	molecular function regulator activity	201	1	0.07	1
GO:0031667	response to nutrient levels	19	1	0.01	0.00636		GO:0000109	nucleotide-excision repair complex	1	0	0	1		GO:0140677	molecular function activator activity	78	1	0.03	1
GO:0050896	response to stimulus	758	1	0.25	1		GO:0000111	nucleotide-excision repair factor 2 comp...	1	0	0	1		GO:0030545	signaling receptor regulator activity	23	1	0.01	1
GO:0050793	regulation of developmental process	165	1	0.06	1		GO:0000118	histone deacetylase complex	30	0	0.01	1		GO:0030546	signaling receptor activator activity	21	1	0.01	1
GO:0050794	regulation of cellular process	1389	1	0.47	1		GO:0000123	histone acetyltransferase complex	33	0	0.01	1		GO:0048018	receptor ligand activity	19	1	0.01	1
GO:0048869	cellular developmental process	522	1	0.17	1		GO:0000124	SAGA complex	5	0	0	1		GO:0005515	protein binding	778	1	0.27	1
GO:0050795	regulation of behavior	3	1	0	1		GO:0000126	transcription factor TFIIIB complex	1	0	0	1		GO:0000026	alpha-1,2-mannosyltransferase activity	1	0	0	1
GO:0048521	negative regulation of behavior	1	1	0	1		GO:0000127	transcription factor TFIIIC complex	2	0	0	1		GO:0000030	mannosyltransferase activity	1	0	0	1
GO:0048522	positive regulation of cellular process	365	1	0.12	1		GO:0000138	Golgi trans cisterna	1	0	0	1		GO:0000035	acyl binding	1	0	0	1
GO:0009987	cellular process	2668	1	0.89	1		GO:0000139	Golgi membrane	46	0	0.01	1		GO:0000036	acyl carrier activity	1	0	0	1
GO:1901700	response to oxygen-containing compound	53	1	0.02	1		GO:0000145	exocyst	3	0	0	1		GO:0000049	tRNA binding	8	0	0	1
GO:0032501	multicellular organismal process	881	1	0.29	1		GO:0000151	ubiquitin ligase complex	64	0	0.02	1		GO:0000062	fatty-acyl-CoA binding	4	0	0	1
GO:0048731	system development	679	1	0.23	1		GO:0000152	nuclear ubiquitin ligase complex	17	0	0.01	1		GO:0000064	L-ornithine transmembrane transporter ac...	1	0	0	1
GO:0030855	epithelial cell differentiation	47	1	0.02	1		GO:0000153	cytoplasmic ubiquitin ligase complex	1	0	0	1		GO:0000104	succinate dehydrogenase activity	4	0	0	1
GO:0032502	developmental process	1004	1	0.34	1		GO:0000159	protein phosphatase type 2A complex	9	0	0	1		GO:0000146	microfilament motor activity	4	0	0	1
GO:0030856	regulation of epithelial cell differenti...	4	1	0	1		GO:0000164	protein phosphatase type 1 complex	2	0	0	1		GO:0000149	SNARE binding	21	0	0.01	1
GO:0030858	positive regulation of epithelial cell d...	1	1	0	1		GO:0000172	ribonuclease MRP complex	1	0	0	1		GO:0000166	nucleotide binding	428	0	0.15	1
GO:0051094	positive regulation of developmental pro...	47	1	0.02	1		GO:0000176	nuclear exosome (RNase complex)	2	0	0	1		GO:0000175	3'-5'-RNA exonuclease activity	5	0	0	1
GO:0071704	organic substance metabolic process	1745	1	0.58	1		GO:0000177	cytoplasmic exosome (RNase complex)	1	0	0	1		GO:0000268	peroxisome targeting sequence binding	1	0	0	1
GO:0048856	anatomical structure development	981	1	0.33	1		GO:0000178	exosome (RNase complex)	2	0	0	1		GO:0000287	magnesium ion binding	19	0	0.01	1
GO:2000226	regulation of pancreatic A cell differen...	1	1	0	1		GO:0000220	vacuolar proton-transporting V-type ATPa...	1	0	0	1		GO:0000295	adenine nucleotide transmembrane transpo...	1	0	0	1
GO:0030154	cell differentiation	521	1	0.17	1		GO:0000221	vacuolar proton-transporting V-type ATPa...	2	0	0	1		GO:0000298	endopolyphosphatase activity	2	0	0	1
GO:0035270	endocrine system development	14	1	0	1		GO:0000228	nuclear chromosome	28	0	0.01	1		GO:0000339	RNA cap binding	6	0	0	1
GO:0003310	pancreatic A cell differentiation	4	1	0	1		GO:0000243	commitment complex	4	0	0	1		GO:0000340	RNA 7-methylguanosine cap binding	4	0	0	1
GO:0007631	feeding behavior	3	1	0	1		GO:0000274	mitochondrial proton-transporting ATP sy...	2	0	0	1		GO:0000700	mismatch base pair DNA N-glycosylase act...	2	0	0	1
GO:0002065	columnar/cuboidal epithelial cell differ...	5	1	0	1		GO:0000275	mitochondrial proton-transporting ATP sy...	3	0	0	1		GO:0000774	adenyl-nucleotide exchange factor activi...	6	0	0	1
GO:0048513	animal organ development	481	1	0.16	1		GO:0000276	mitochondrial proton-transporting ATP sy...	9	0	0	1		GO:0000822	inositol hexakisphosphate binding	2	0	0	1
GO:0002067	glandular epithelial cell differentiatio...	5	1	0	1		GO:0000307	cyclin-dependent protein kinase holoenzy...	6	0	0	1		GO:0000828	inositol hexakisphosphate kinase activit...	1	0	0	1
GO:0044238	primary metabolic process	1700	1	0.57	1		GO:0000313	organellar ribosome	41	0	0.01	1		GO:0000900	mRNA regulatory element binding translat...	1	0	0	1
GO:0051240	positive regulation of multicellular org...	40	1	0.01	1		GO:0000314	organellar small ribosomal subunit	17	0	0.01	1		GO:0000976	transcription cis-regulatory region bind...	213	0	0.07	1
GO:0005975	carbohydrate metabolic process	35	1	0.01	1		GO:0000315	organellar large ribosomal subunit	21	0	0.01	1		GO:0000977	RNA polymerase II transcription regulato...	199	0	0.07	1
GO:0051241	negative regulation of multicellular org...	25	1	0.01	1		GO:0000323	lytic vacuole	29	0	0.01	1		GO:0000978	RNA polymerase II cis-regulatory region ...	174	0	0.06	1
GO:0009991	response to extracellular stimulus	19	1	0.01	1		GO:0000346	transcription export complex	5	0	0	1		GO:0000979	RNA polymerase II core promoter sequence...	1	0	0	1
GO:0065007	biological regulation	1497	1	0.5	1		GO:0000347	THO complex	5	0	0	1		GO:0000981	DNA-binding transcription factor activit...	196	0	0.07	1
GO:0034284	response to monosaccharide	5	1	0	1		GO:0000407	phagophore assembly site	4	0	0	1		GO:0000987	cis-regulatory region sequence-specific ...	177	0	0.06	1
GO:0009888	tissue development	277	1	0.09	1		GO:0000408	EKC/KEOPS complex	1	0	0	1		GO:0000993	RNA polymerase II complex binding	13	0	0	1
GO:0048518	positive regulation of biological proces...	399	1	0.13	1		GO:0000421	autophagosome membrane	5	0	0	1		GO:0001025	RNA polymerase III general transcription...	1	0	0	1
GO:0007275	multicellular organism development	792	1	0.27	1		GO:0000428	DNA-directed RNA polymerase complex	26	0	0.01	1		GO:0001046	core promoter sequence-specific DNA bind...	3	0	0	1
GO:0048519	negative regulation of biological proces...	422	1	0.14	1		GO:0000439	transcription factor TFIIH core complex	2	0	0	1		GO:0001054	RNA polymerase I activity	2	0	0	1
GO:0031016	pancreas development	31	1	0.01	1		GO:0000445	THO complex part of transcription export...	5	0	0	1		GO:0001055	RNA polymerase II activity	6	0	0	1
GO:0005996	monosaccharide metabolic process	11	1	0	1		GO:0000502	proteasome complex	38	0	0.01	1		GO:0001056	RNA polymerase III activity	2	0	0	1
GO:0008150	biological_process	2987	1	1	1		GO:0000775	chromosome, centromeric region	28	0	0.01	1		GO:0001067	transcription regulatory region nucleic ...	213	0	0.07	1
GO:0031018	endocrine pancreas development	10	1	0	1		GO:0000776	kinetochore	17	0	0.01	1		GO:0001091	RNA polymerase II general transcription ...	5	0	0	1
GO:0019318	hexose metabolic process	11	1	0	1		GO:0000779	condensed chromosome, centromeric region	17	0	0.01	1		GO:0001096	TFIIF-class transcription factor complex...	1	0	0	1
GO:0050789	regulation of biological process	1467	1	0.49	1		GO:0000781	chromosome, telomeric region	4	0	0	1		GO:0001097	TFIIH-class transcription factor complex...	3	0	0	1
GO:0045595	regulation of cell differentiation	77	1	0.03	1		GO:0000785	chromatin	138	0	0.04	1		GO:0001098	basal transcription machinery binding	16	0	0.01	1
GO:0008152	metabolic process	1884	1	0.63	1		GO:0000786	nucleosome	10	0	0	1		GO:0001099	basal RNA polymerase II transcription ma...	16	0	0.01	1
GO:0009743	response to carbohydrate	5	1	0	1		GO:0000792	heterochromatin	6	0	0	1		GO:0001156	TFIIIC-class transcription factor comple...	1	0	0	1
GO:0045597	positive regulation of cell differentiat...	32	1	0.01	1		GO:0000793	condensed chromosome	18	0	0.01	1		GO:0001163	RNA polymerase I transcription regulator...	1	0	0	1
GO:0007610	behavior	38	1	0.01	1		GO:0000803	sex chromosome	2	0	0	1		GO:0001164	RNA polymerase I core promoter sequence-...	1	0	0	1
GO:0009605	response to external stimulus	106	1	0.04	1		GO:0000812	Swr1 complex	9	0	0	1		GO:0001181	RNA polymerase I general transcription i...	1	0	0	1
GO:0044281	small molecule metabolic process	156	1	0.05	1		GO:0000813	ESCRT I complex	3	0	0	1		GO:0001216	DNA-binding transcription activator acti...	19	0	0.01	1
GO:0060259	regulation of feeding behavior	1	1	0	1		GO:0000814	ESCRT II complex	1	0	0	1		GO:0001217	DNA-binding transcription repressor acti...	16	0	0.01	1
GO:2000026	regulation of multicellular organismal d...	88	1	0.03	1		GO:0000815	ESCRT III complex	6	0	0	1		GO:0001221	transcription coregulator binding	5	0	0	1
GO:0009746	response to hexose	5	1	0	1		GO:0000835	ER ubiquitin ligase complex	1	0	0	1		GO:0001222	transcription corepressor binding	3	0	0	1
GO:0042221	response to chemical	155	1	0.05	1		GO:0000836	Hrd1p ubiquitin ligase complex	1	0	0	1		GO:0001227	DNA-binding transcription repressor acti...	16	0	0.01	1
GO:0060429	epithelium development	181	1	0.06	1		GO:0000839	Hrd1p ubiquitin ligase ERAD-L complex	1	0	0	1		GO:0001228	DNA-binding transcription activator acti...	19	0	0.01	1
GO:0051239	regulation of multicellular organismal p...	131	1	0.04	1		GO:0000922	spindle pole	9	0	0	1		GO:0001517	N-acetylglucosamine 6-O-sulfotransferase...	2	0	0	1
GO:0010033	response to organic substance	110	1	0.04	1		GO:0000923	equatorial microtubule organizing center	1	0	0	1		GO:0001530	lipopolysaccharide binding	2	0	0	1
GO:0035883	enteroendocrine cell differentiation	5	1	0	1		GO:0000930	gamma-tubulin complex	3	0	0	1		GO:0001540	amyloid-beta binding	7	0	0	1
GO:0000002	mitochondrial genome maintenance	3	0	0	1		GO:0000931	gamma-tubulin ring complex	1	0	0	1		GO:0001626	nociceptin receptor activity	1	0	0	1
GO:0000003	reproduction	33	0	0.01	1		GO:0000932	P-body	20	0	0.01	1		GO:0001637	G protein-coupled chemoattractant recept...	1	0	0	1
GO:0000018	regulation of DNA recombination	4	0	0	1		GO:0000938	GARP complex	1	0	0	1		GO:0001653	peptide receptor activity	1	0	0	1
GO:0000027	ribosomal large subunit assembly	9	0	0	1		GO:0000940	outer kinetochore	1	0	0	1		GO:0001664	G protein-coupled receptor binding	18	0	0.01	1
GO:0000028	ribosomal small subunit assembly	6	0	0	1		GO:0000974	Prp19 complex	6	0	0	1		GO:0001671	ATPase activator activity	5	0	0	1
GO:0000038	very long-chain fatty acid metabolic pro...	4	0	0	1		GO:0001401	SAM complex	1	0	0	1		GO:0001727	lipid kinase activity	3	0	0	1
GO:0000041	transition metal ion transport	7	0	0	1		GO:0001405	PAM complex, Tim23 associated import mot...	2	0	0	1		GO:0001733	galactosylceramide sulfotransferase acti...	1	0	0	1
GO:0000045	autophagosome assembly	13	0	0	1		GO:0001518	voltage-gated sodium channel complex	2	0	0	1		GO:0001784	phosphotyrosine residue binding	4	0	0	1
GO:0000054	ribosomal subunit export from nucleus	7	0	0	1		GO:0001669	acrosomal vesicle	2	0	0	1		GO:0001786	phosphatidylserine binding	8	0	0	1
GO:0000055	ribosomal large subunit export from nucl...	4	0	0	1		GO:0001674	female germ cell nucleus	1	0	0	1		GO:0001882	nucleoside binding	1	0	0	1
GO:0000056	ribosomal small subunit export from nucl...	3	0	0	1		GO:0001725	stress fiber	3	0	0	1		GO:0001965	G-protein alpha-subunit binding	1	0	0	1
GO:0000070	mitotic sister chromatid segregation	12	0	0	1		GO:0001726	ruffle	10	0	0	1		GO:0001972	retinoic acid binding	1	0	0	1
GO:0000075	cell cycle checkpoint signaling	11	0	0	1		GO:0001750	photoreceptor outer segment	1	0	0	1		GO:0002020	protease binding	2	0	0	1
GO:0000076	DNA replication checkpoint signaling	1	0	0	1		GO:0002102	podosome	1	0	0	1		GO:0002039	p53 binding	3	0	0	1
GO:0000077	DNA damage checkpoint signaling	4	0	0	1		GO:0002116	semaphorin receptor complex	4	0	0	1		GO:0002094	polyprenyltransferase activity	1	0	0	1
GO:0000079	regulation of cyclin-dependent protein s...	3	0	0	1		GO:0002178	palmitoyltransferase complex	2	0	0	1		GO:0002151	G-quadruplex RNA binding	3	0	0	1
GO:0000082	G1/S transition of mitotic cell cycle	9	0	0	1		GO:0002189	ribose phosphate diphosphokinase complex	1	0	0	1		GO:0002161	aminoacyl-tRNA editing activity	2	0	0	1
GO:0000083	regulation of transcription involved in ...	3	0	0	1		GO:0002193	MAML1-RBP-Jkappa- ICN1 complex	2	0	0	1		GO:0003676	nucleic acid binding	788	0	0.27	1
GO:0000086	G2/M transition of mitotic cell cycle	3	0	0	1		GO:0005604	basement membrane	2	0	0	1		GO:0003677	DNA binding	403	0	0.14	1
GO:0000096	sulfur amino acid metabolic process	4	0	0	1		GO:0005622	intracellular anatomical structure	2552	0	0.83	1		GO:0003678	DNA helicase activity	5	0	0	1
GO:0000097	sulfur amino acid biosynthetic process	3	0	0	1		GO:0005634	nucleus	1304	0	0.42	1		GO:0003682	chromatin binding	98	0	0.03	1
GO:0000098	sulfur amino acid catabolic process	1	0	0	1		GO:0005635	nuclear envelope	36	0	0.01	1		GO:0003684	damaged DNA binding	7	0	0	1
GO:0000122	negative regulation of transcription by ...	85	0	0.03	1		GO:0005637	nuclear inner membrane	3	0	0	1		GO:0003689	DNA clamp loader activity	1	0	0	1
GO:0000132	establishment of mitotic spindle orienta...	5	0	0	1		GO:0005638	lamin filament	1	0	0	1		GO:0003690	double-stranded DNA binding	222	0	0.08	1
GO:0000154	rRNA modification	3	0	0	1		GO:0005640	nuclear outer membrane	2	0	0	1		GO:0003697	single-stranded DNA binding	8	0	0	1
GO:0000165	MAPK cascade	35	0	0.01	1		GO:0005643	nuclear pore	9	0	0	1		GO:0003700	DNA-binding transcription factor activit...	217	0	0.08	1
GO:0000183	rDNA heterochromatin formation	2	0	0	1		GO:0005652	nuclear lamina	3	0	0	1		GO:0003707	nuclear steroid receptor activity	2	0	0	1
GO:0000184	nuclear-transcribed mRNA catabolic proce...	10	0	0	1		GO:0005654	nucleoplasm	223	0	0.07	1		GO:0003711	transcription elongation factor activity	1	0	0	1
GO:0000209	protein polyubiquitination	31	0	0.01	1		GO:0005655	nucleolar ribonuclease P complex	2	0	0	1		GO:0003712	transcription coregulator activity	122	0	0.04	1
GO:0000226	microtubule cytoskeleton organization	73	0	0.02	1		GO:0005656	nuclear pre-replicative complex	1	0	0	1		GO:0003713	transcription coactivator activity	46	0	0.02	1
GO:0000244	spliceosomal tri-snRNP complex assembly	3	0	0	1		GO:0005657	replication fork	6	0	0	1		GO:0003714	transcription corepressor activity	39	0	0.01	1
GO:0000245	spliceosomal complex assembly	17	0	0.01	1		GO:0005662	DNA replication factor A complex	2	0	0	1		GO:0003723	RNA binding	349	0	0.12	1
GO:0000266	mitochondrial fission	4	0	0	1		GO:0005663	DNA replication factor C complex	1	0	0	1		GO:0003724	RNA helicase activity	21	0	0.01	1
GO:0000271	polysaccharide biosynthetic process	1	0	0	1		GO:0005665	RNA polymerase II, core complex	8	0	0	1		GO:0003725	double-stranded RNA binding	11	0	0	1
GO:0000278	mitotic cell cycle	84	0	0.03	1		GO:0005666	RNA polymerase III complex	4	0	0	1		GO:0003727	single-stranded RNA binding	18	0	0.01	1
GO:0000280	nuclear division	27	0	0.01	1		GO:0005667	transcription regulator complex	77	0	0.02	1		GO:0003729	mRNA binding	98	0	0.03	1
GO:0000281	mitotic cytokinesis	7	0	0	1		GO:0005669	transcription factor TFIID complex	7	0	0	1		GO:0003730	mRNA 3'-UTR binding	25	0	0.01	1
GO:0000288	nuclear-transcribed mRNA catabolic proce...	15	0	0.01	1		GO:0005672	transcription factor TFIIA complex	2	0	0	1		GO:0003735	structural constituent of ribosome	101	0	0.04	1
GO:0000289	nuclear-transcribed mRNA poly(A) tail sh...	10	0	0	1		GO:0005673	transcription factor TFIIE complex	1	0	0	1		GO:0003743	translation initiation factor activity	42	0	0.01	1
GO:0000290	deadenylation-dependent decapping of nuc...	3	0	0	1		GO:0005674	transcription factor TFIIF complex	1	0	0	1		GO:0003746	translation elongation factor activity	17	0	0.01	1
GO:0000291	nuclear-transcribed mRNA catabolic proce...	2	0	0	1		GO:0005675	transcription factor TFIIH holo complex	2	0	0	1		GO:0003747	translation release factor activity	3	0	0	1
GO:0000302	response to reactive oxygen species	7	0	0	1		GO:0005677	chromatin silencing complex	1	0	0	1		GO:0003755	peptidyl-prolyl cis-trans isomerase acti...	12	0	0	1
GO:0000303	response to superoxide	2	0	0	1		GO:0005680	anaphase-promoting complex	6	0	0	1		GO:0003756	protein disulfide isomerase activity	7	0	0	1
GO:0000305	response to oxygen radical	2	0	0	1		GO:0005681	spliceosomal complex	88	0	0.03	1		GO:0003774	cytoskeletal motor activity	19	0	0.01	1
GO:0000338	protein deneddylation	2	0	0	1		GO:0005682	U5 snRNP	6	0	0	1		GO:0003777	microtubule motor activity	14	0	0	1
GO:0000349	generation of catalytic spliceosome for ...	1	0	0	1		GO:0005684	U2-type spliceosomal complex	28	0	0.01	1		GO:0003779	actin binding	57	0	0.02	1
GO:0000375	RNA splicing, via transesterification re...	130	0	0.04	1		GO:0005685	U1 snRNP	11	0	0	1		GO:0003785	actin monomer binding	2	0	0	1
GO:0000377	RNA splicing, via transesterification re...	130	0	0.04	1		GO:0005686	U2 snRNP	13	0	0	1		GO:0003823	antigen binding	2	0	0	1
GO:0000380	alternative mRNA splicing, via spliceoso...	33	0	0.01	1		GO:0005687	U4 snRNP	4	0	0	1		GO:0003824	catalytic activity	945	0	0.33	1
GO:0000381	regulation of alternative mRNA splicing,...	26	0	0.01	1		GO:0005688	U6 snRNP	4	0	0	1		GO:0003828	alpha-N-acetylneuraminate alpha-2,8-sial...	2	0	0	1
GO:0000387	spliceosomal snRNP assembly	9	0	0	1		GO:0005689	U12-type spliceosomal complex	10	0	0	1		GO:0003835	beta-galactoside alpha-2,6-sialyltransfe...	1	0	0	1
GO:0000388	spliceosome conformational change to rel...	1	0	0	1		GO:0005690	U4atac snRNP	1	0	0	1		GO:0003839	gamma-glutamylcyclotransferase activity	1	0	0	1
GO:0000390	spliceosomal complex disassembly	1	0	0	1		GO:0005694	chromosome	187	0	0.06	1		GO:0003841	1-acylglycerol-3-phosphate O-acyltransfe...	2	0	0	1
GO:0000393	spliceosomal conformational changes to g...	2	0	0	1		GO:0005697	telomerase holoenzyme complex	4	0	0	1		GO:0003857	3-hydroxyacyl-CoA dehydrogenase activity	1	0	0	1
GO:0000394	RNA splicing, via endonucleolytic cleava...	2	0	0	1		GO:0005700	polytene chromosome	1	0	0	1		GO:0003863	3-methyl-2-oxobutanoate dehydrogenase (2...	1	0	0	1
GO:0000395	mRNA 5'-splice site recognition	2	0	0	1		GO:0005721	pericentric heterochromatin	3	0	0	1		GO:0003867	4-aminobutyrate transaminase activity	1	0	0	1
GO:0000398	mRNA splicing, via spliceosome	130	0	0.04	1		GO:0005726	perichromatin fibrils	1	0	0	1		GO:0003870	5-aminolevulinate synthase activity	1	0	0	1
GO:0000413	protein peptidyl-prolyl isomerization	6	0	0	1		GO:0005730	nucleolus	82	0	0.03	1		GO:0003877	ATP adenylyltransferase activity	1	0	0	1
GO:0000422	autophagy of mitochondrion	7	0	0	1		GO:0005732	sno(s)RNA-containing ribonucleoprotein c...	8	0	0	1		GO:0003880	protein C-terminal carboxyl O-methyltran...	2	0	0	1
GO:0000447	endonucleolytic cleavage in ITS1 to sepa...	1	0	0	1		GO:0005736	RNA polymerase I complex	3	0	0	1		GO:0003883	CTP synthase activity	1	0	0	1
GO:0000460	maturation of 5.8S rRNA	12	0	0	1		GO:0005737	cytoplasm	1644	0	0.53	1		GO:0003886	DNA (cytosine-5-)-methyltransferase acti...	2	0	0	1
GO:0000462	maturation of SSU-rRNA from tricistronic...	7	0	0	1		GO:0005739	mitochondrion	279	0	0.09	1		GO:0003887	DNA-directed DNA polymerase activity	2	0	0	1
GO:0000463	maturation of LSU-rRNA from tricistronic...	3	0	0	1		GO:0005740	mitochondrial envelope	139	0	0.05	1		GO:0003899	DNA-directed 5'-3' RNA polymerase activi...	8	0	0	1
GO:0000466	maturation of 5.8S rRNA from tricistroni...	5	0	0	1		GO:0005741	mitochondrial outer membrane	25	0	0.01	1		GO:0003904	deoxyribodipyrimidine photo-lyase activi...	1	0	0	1
GO:0000467	exonucleolytic trimming to generate matu...	3	0	0	1		GO:0005742	mitochondrial outer membrane translocase...	8	0	0	1		GO:0003906	DNA-(apurinic or apyrimidinic site) endo...	2	0	0	1
GO:0000470	maturation of LSU-rRNA	11	0	0	1		GO:0005743	mitochondrial inner membrane	98	0	0.03	1		GO:0003909	DNA ligase activity	1	0	0	1
GO:0000479	endonucleolytic cleavage of tricistronic...	2	0	0	1		GO:0005744	TIM23 mitochondrial import inner membran...	6	0	0	1		GO:0003910	DNA ligase (ATP) activity	1	0	0	1
GO:0000481	maturation of 5S rRNA	1	0	0	1		GO:0005745	m-AAA complex	1	0	0	1		GO:0003913	DNA photolyase activity	1	0	0	1
GO:0000491	small nucleolar ribonucleoprotein comple...	2	0	0	1		GO:0005746	mitochondrial respirasome	37	0	0.01	1		GO:0003916	DNA topoisomerase activity	1	0	0	1
GO:0000492	box C/D snoRNP assembly	2	0	0	1		GO:0005747	mitochondrial respiratory chain complex ...	21	0	0.01	1		GO:0003918	DNA topoisomerase type II (double strand...	1	0	0	1
GO:0000494	box C/D RNA 3'-end processing	2	0	0	1		GO:0005749	mitochondrial respiratory chain complex ...	4	0	0	1		GO:0003921	GMP synthase activity	1	0	0	1
GO:0000578	embryonic axis specification	5	0	0	1		GO:0005750	mitochondrial respiratory chain complex ...	6	0	0	1		GO:0003922	GMP synthase (glutamine-hydrolyzing) act...	1	0	0	1
GO:0000712	resolution of meiotic recombination inte...	1	0	0	1		GO:0005751	mitochondrial respiratory chain complex ...	5	0	0	1		GO:0003924	GTPase activity	86	0	0.03	1
GO:0000719	photoreactive repair	1	0	0	1		GO:0005753	mitochondrial proton-transporting ATP sy...	14	0	0	1		GO:0003925	G protein activity	6	0	0	1
GO:0000723	telomere maintenance	9	0	0	1		GO:0005758	mitochondrial intermembrane space	13	0	0	1		GO:0003938	IMP dehydrogenase activity	1	0	0	1
GO:0000724	double-strand break repair via homologou...	8	0	0	1		GO:0005759	mitochondrial matrix	66	0	0.02	1		GO:0003950	NAD+ ADP-ribosyltransferase activity	8	0	0	1
GO:0000725	recombinational repair	8	0	0	1		GO:0005761	mitochondrial ribosome	41	0	0.01	1		GO:0003953	NAD+ nucleosidase activity	2	0	0	1
GO:0000729	DNA double-strand break processing	2	0	0	1		GO:0005762	mitochondrial large ribosomal subunit	21	0	0.01	1		GO:0003954	NADH dehydrogenase activity	4	0	0	1
GO:0000731	DNA synthesis involved in DNA repair	2	0	0	1		GO:0005763	mitochondrial small ribosomal subunit	17	0	0.01	1		GO:0003955	NAD(P)H dehydrogenase (quinone) activity	3	0	0	1
GO:0000768	syncytium formation by plasma membrane f...	9	0	0	1		GO:0005764	lysosome	28	0	0.01	1		GO:0003963	RNA-3'-phosphate cyclase activity	1	0	0	1
GO:0000819	sister chromatid segregation	14	0	0	1		GO:0005765	lysosomal membrane	14	0	0	1		GO:0003987	acetate-CoA ligase activity	1	0	0	1
GO:0000902	cell morphogenesis	134	0	0.04	1		GO:0005768	endosome	83	0	0.03	1		GO:0003988	acetyl-CoA C-acyltransferase activity	1	0	0	1
GO:0000910	cytokinesis	15	0	0.01	1		GO:0005769	early endosome	23	0	0.01	1		GO:0003990	acetylcholinesterase activity	1	0	0	1
GO:0000956	nuclear-transcribed mRNA catabolic proce...	26	0	0.01	1		GO:0005770	late endosome	24	0	0.01	1		GO:0003993	acid phosphatase activity	1	0	0	1
GO:0000959	mitochondrial RNA metabolic process	2	0	0	1		GO:0005771	multivesicular body	10	0	0	1		GO:0003994	aconitate hydratase activity	1	0	0	1
GO:0000966	RNA 5'-end processing	2	0	0	1		GO:0005773	vacuole	46	0	0.01	1		GO:0003995	acyl-CoA dehydrogenase activity	2	0	0	1
GO:0000972	transcription-dependent tethering of RNA...	1	0	0	1		GO:0005774	vacuolar membrane	28	0	0.01	1		GO:0004001	adenosine kinase activity	1	0	0	1
GO:0001101	response to acid chemical	6	0	0	1		GO:0005776	autophagosome	11	0	0	1		GO:0004013	adenosylhomocysteinase activity	1	0	0	1
GO:0001173	DNA-templated transcriptional start site...	1	0	0	1		GO:0005777	peroxisome	7	0	0	1		GO:0004014	adenosylmethionine decarboxylase activit...	1	0	0	1
GO:0001174	transcriptional start site selection at ...	1	0	0	1		GO:0005778	peroxisomal membrane	1	0	0	1		GO:0004017	adenylate kinase activity	3	0	0	1
GO:0001192	maintenance of transcriptional fidelity ...	1	0	0	1		GO:0005782	peroxisomal matrix	1	0	0	1		GO:0004045	aminoacyl-tRNA hydrolase activity	1	0	0	1
GO:0001193	maintenance of transcriptional fidelity ...	1	0	0	1		GO:0005783	endoplasmic reticulum	187	0	0.06	1		GO:0004064	arylesterase activity	1	0	0	1
GO:0001501	skeletal system development	73	0	0.02	1		GO:0005784	Sec61 translocon complex	2	0	0	1		GO:0004069	L-aspartate:2-oxoglutarate aminotransfer...	2	0	0	1
GO:0001502	cartilage condensation	2	0	0	1		GO:0005785	signal recognition particle receptor com...	2	0	0	1		GO:0004082	bisphosphoglycerate mutase activity	2	0	0	1
GO:0001503	ossification	14	0	0	1		GO:0005786	signal recognition particle, endoplasmic...	3	0	0	1		GO:0004084	branched-chain-amino-acid transaminase a...	1	0	0	1
GO:0001505	regulation of neurotransmitter levels	18	0	0.01	1		GO:0005787	signal peptidase complex	4	0	0	1		GO:0004104	cholinesterase activity	1	0	0	1
GO:0001508	action potential	10	0	0	1		GO:0005788	endoplasmic reticulum lumen	13	0	0	1		GO:0004108	citrate (Si)-synthase activity	1	0	0	1
GO:0001510	RNA methylation	7	0	0	1		GO:0005789	endoplasmic reticulum membrane	115	0	0.04	1		GO:0004111	creatine kinase activity	1	0	0	1
GO:0001516	prostaglandin biosynthetic process	3	0	0	1		GO:0005791	rough endoplasmic reticulum	10	0	0	1		GO:0004112	cyclic-nucleotide phosphodiesterase acti...	3	0	0	1
GO:0001522	pseudouridine synthesis	1	0	0	1		GO:0005793	endoplasmic reticulum-Golgi intermediate...	17	0	0.01	1		GO:0004113	2',3'-cyclic-nucleotide 3'-phosphodieste...	1	0	0	1
GO:0001523	retinoid metabolic process	3	0	0	1		GO:0005794	Golgi apparatus	136	0	0.04	1		GO:0004114	3',5'-cyclic-nucleotide phosphodiesteras...	2	0	0	1
GO:0001525	angiogenesis	69	0	0.02	1		GO:0005795	Golgi stack	12	0	0	1		GO:0004115	3',5'-cyclic-AMP phosphodiesterase activ...	2	0	0	1
GO:0001541	ovarian follicle development	1	0	0	1		GO:0005796	Golgi lumen	1	0	0	1		GO:0004123	cystathionine gamma-lyase activity	1	0	0	1
GO:0001556	oocyte maturation	3	0	0	1		GO:0005797	Golgi medial cisterna	2	0	0	1		GO:0004127	cytidylate kinase activity	1	0	0	1
GO:0001558	regulation of cell growth	11	0	0	1		GO:0005798	Golgi-associated vesicle	17	0	0.01	1		GO:0004145	diamine N-acetyltransferase activity	2	0	0	1
GO:0001568	blood vessel development	87	0	0.03	1		GO:0005801	cis-Golgi network	7	0	0	1		GO:0004148	dihydrolipoyl dehydrogenase activity	1	0	0	1
GO:0001569	branching involved in blood vessel morph...	5	0	0	1		GO:0005802	trans-Golgi network	18	0	0.01	1		GO:0004149	dihydrolipoyllysine-residue succinyltran...	1	0	0	1
GO:0001570	vasculogenesis	8	0	0	1		GO:0005811	lipid droplet	5	0	0	1		GO:0004161	dimethylallyltranstransferase activity	1	0	0	1
GO:0001578	microtubule bundle formation	5	0	0	1		GO:0005813	centrosome	33	0	0.01	1		GO:0004175	endopeptidase activity	23	0	0.01	1
GO:0001649	osteoblast differentiation	4	0	0	1		GO:0005814	centriole	4	0	0	1		GO:0004176	ATP-dependent peptidase activity	2	0	0	1
GO:0001654	eye development	120	0	0.04	1		GO:0005815	microtubule organizing center	56	0	0.02	1		GO:0004177	aminopeptidase activity	8	0	0	1
GO:0001656	metanephros development	1	0	0	1		GO:0005819	spindle	32	0	0.01	1		GO:0004180	carboxypeptidase activity	3	0	0	1
GO:0001657	ureteric bud development	1	0	0	1		GO:0005829	cytosol	271	0	0.09	1		GO:0004181	metallocarboxypeptidase activity	1	0	0	1
GO:0001666	response to hypoxia	19	0	0.01	1		GO:0005832	chaperonin-containing T-complex	5	0	0	1		GO:0004190	aspartic-type endopeptidase activity	3	0	0	1
GO:0001667	ameboidal-type cell migration	38	0	0.01	1		GO:0005834	heterotrimeric G-protein complex	12	0	0	1		GO:0004197	cysteine-type endopeptidase activity	8	0	0	1
GO:0001676	long-chain fatty acid metabolic process	5	0	0	1		GO:0005838	proteasome regulatory particle	17	0	0.01	1		GO:0004222	metalloendopeptidase activity	5	0	0	1
GO:0001678	intracellular glucose homeostasis	3	0	0	1		GO:0005839	proteasome core complex	12	0	0	1		GO:0004239	initiator methionyl aminopeptidase activ...	2	0	0	1
GO:0001682	tRNA 5'-leader removal	2	0	0	1		GO:0005840	ribosome	118	0	0.04	1		GO:0004252	serine-type endopeptidase activity	4	0	0	1
GO:0001702	gastrulation with mouth forming second	11	0	0	1		GO:0005844	polysome	12	0	0	1		GO:0004298	threonine-type endopeptidase activity	2	0	0	1
GO:0001704	formation of primary germ layer	5	0	0	1		GO:0005845	mRNA cap binding complex	2	0	0	1		GO:0004300	enoyl-CoA hydratase activity	3	0	0	1
GO:0001706	endoderm formation	3	0	0	1		GO:0005846	nuclear cap binding complex	1	0	0	1		GO:0004303	estradiol 17-beta-dehydrogenase [NAD(P)]...	1	0	0	1
GO:0001707	mesoderm formation	3	0	0	1		GO:0005847	mRNA cleavage and polyadenylation specif...	7	0	0	1		GO:0004305	ethanolamine kinase activity	1	0	0	1
GO:0001708	cell fate specification	11	0	0	1		GO:0005848	mRNA cleavage stimulating factor complex	1	0	0	1		GO:0004306	ethanolamine-phosphate cytidylyltransfer...	1	0	0	1
GO:0001709	cell fate determination	1	0	0	1		GO:0005849	mRNA cleavage factor complex	10	0	0	1		GO:0004320	oleoyl-[acyl-carrier-protein] hydrolase ...	1	0	0	1
GO:0001710	mesodermal cell fate commitment	1	0	0	1		GO:0005850	eukaryotic translation initiation factor...	3	0	0	1		GO:0004332	fructose-bisphosphate aldolase activity	2	0	0	1
GO:0001711	endodermal cell fate commitment	1	0	0	1		GO:0005851	eukaryotic translation initiation factor...	3	0	0	1		GO:0004337	geranyltranstransferase activity	2	0	0	1
GO:0001731	formation of translation preinitiation c...	4	0	0	1		GO:0005852	eukaryotic translation initiation factor...	12	0	0	1		GO:0004340	glucokinase activity	1	0	0	1
GO:0001732	formation of cytoplasmic translation ini...	13	0	0	1		GO:0005853	eukaryotic translation elongation factor...	2	0	0	1		GO:0004347	glucose-6-phosphate isomerase activity	1	0	0	1
GO:0001736	establishment of planar polarity	2	0	0	1		GO:0005854	nascent polypeptide-associated complex	2	0	0	1		GO:0004356	glutamine synthetase activity	2	0	0	1
GO:0001738	morphogenesis of a polarized epithelium	4	0	0	1		GO:0005856	cytoskeleton	214	0	0.07	1		GO:0004364	glutathione transferase activity	3	0	0	1
GO:0001743	lens placode formation	1	0	0	1		GO:0005865	striated muscle thin filament	1	0	0	1		GO:0004365	glyceraldehyde-3-phosphate dehydrogenase...	1	0	0	1
GO:0001745	compound eye morphogenesis	1	0	0	1		GO:0005868	cytoplasmic dynein complex	7	0	0	1		GO:0004366	glycerol-3-phosphate O-acyltransferase a...	1	0	0	1
GO:0001754	eye photoreceptor cell differentiation	19	0	0.01	1		GO:0005869	dynactin complex	3	0	0	1		GO:0004376	glycolipid mannosyltransferase activity	1	0	0	1
GO:0001755	neural crest cell migration	13	0	0	1		GO:0005871	kinesin complex	13	0	0	1		GO:0004377	GDP-Man:Man3GlcNAc2-PP-Dol alpha-1,2-man...	1	0	0	1
GO:0001756	somitogenesis	25	0	0.01	1		GO:0005874	microtubule	66	0	0.02	1		GO:0004379	glycylpeptide N-tetradecanoyltransferase...	2	0	0	1
GO:0001757	somite specification	2	0	0	1		GO:0005875	microtubule associated complex	29	0	0.01	1		GO:0004385	guanylate kinase activity	1	0	0	1

## Sheet: 4_cluster
BP							CC							MF
GO.ID	Term	Annotated	Significant	Expected	Fisher		GO.ID	Term	Annotated	Significant	Expected	Fisher		GO.ID	Term	Annotated	Significant	Expected	Fisher
GO:0000002	mitochondrial genome maintenance	2	0	0	1		GO:0000015	phosphopyruvate hydratase complex	2	0	0	1		GO:0000026	alpha-1,2-mannosyltransferase activity	1	0	0	1
GO:0000003	reproduction	37	0	0	1		GO:0000109	nucleotide-excision repair complex	1	0	0	1		GO:0000030	mannosyltransferase activity	1	0	0	1
GO:0000012	single strand break repair	1	0	0	1		GO:0000111	nucleotide-excision repair factor 2 comp...	1	0	0	1		GO:0000035	acyl binding	2	0	0	1
GO:0000018	regulation of DNA recombination	7	0	0	1		GO:0000118	histone deacetylase complex	29	0	0	1		GO:0000036	acyl carrier activity	2	0	0	1
GO:0000022	mitotic spindle elongation	1	0	0	1		GO:0000123	histone acetyltransferase complex	38	0	0	1		GO:0000049	tRNA binding	9	0	0	1
GO:0000027	ribosomal large subunit assembly	5	0	0	1		GO:0000124	SAGA complex	7	0	0	1		GO:0000062	fatty-acyl-CoA binding	6	0	0	1
GO:0000028	ribosomal small subunit assembly	4	0	0	1		GO:0000127	transcription factor TFIIIC complex	1	0	0	1		GO:0000064	L-ornithine transmembrane transporter ac...	1	0	0	1
GO:0000038	very long-chain fatty acid metabolic pro...	4	0	0	1		GO:0000139	Golgi membrane	60	0	0	1		GO:0000104	succinate dehydrogenase activity	4	0	0	1
GO:0000041	transition metal ion transport	6	0	0	1		GO:0000145	exocyst	4	0	0	1		GO:0000146	microfilament motor activity	4	0	0	1
GO:0000045	autophagosome assembly	20	0	0	1		GO:0000151	ubiquitin ligase complex	80	0	0	1		GO:0000149	SNARE binding	29	0	0	1
GO:0000050	urea cycle	1	0	0	1		GO:0000152	nuclear ubiquitin ligase complex	18	0	0	1		GO:0000166	nucleotide binding	482	0	0	1
GO:0000054	ribosomal subunit export from nucleus	7	0	0	1		GO:0000153	cytoplasmic ubiquitin ligase complex	2	0	0	1		GO:0000175	3'-5'-RNA exonuclease activity	7	0	0	1
GO:0000055	ribosomal large subunit export from nucl...	4	0	0	1		GO:0000159	protein phosphatase type 2A complex	9	0	0	1		GO:0000268	peroxisome targeting sequence binding	1	0	0	1
GO:0000056	ribosomal small subunit export from nucl...	4	0	0	1		GO:0000164	protein phosphatase type 1 complex	3	0	0	1		GO:0000287	magnesium ion binding	21	0	0	1
GO:0000070	mitotic sister chromatid segregation	15	0	0	1		GO:0000172	ribonuclease MRP complex	2	0	0	1		GO:0000295	adenine nucleotide transmembrane transpo...	1	0	0	1
GO:0000075	cell cycle checkpoint signaling	11	0	0	1		GO:0000176	nuclear exosome (RNase complex)	2	0	0	1		GO:0000298	endopolyphosphatase activity	2	0	0	1
GO:0000077	DNA damage checkpoint signaling	5	0	0	1		GO:0000177	cytoplasmic exosome (RNase complex)	2	0	0	1		GO:0000309	nicotinamide-nucleotide adenylyltransfer...	1	0	0	1
GO:0000079	regulation of cyclin-dependent protein s...	4	0	0	1		GO:0000178	exosome (RNase complex)	2	0	0	1		GO:0000339	RNA cap binding	6	0	0	1
GO:0000082	G1/S transition of mitotic cell cycle	8	0	0	1		GO:0000220	vacuolar proton-transporting V-type ATPa...	1	0	0	1		GO:0000340	RNA 7-methylguanosine cap binding	5	0	0	1
GO:0000083	regulation of transcription involved in ...	2	0	0	1		GO:0000221	vacuolar proton-transporting V-type ATPa...	2	0	0	1		GO:0000700	mismatch base pair DNA N-glycosylase act...	2	0	0	1
GO:0000086	G2/M transition of mitotic cell cycle	4	0	0	1		GO:0000228	nuclear chromosome	27	0	0	1		GO:0000774	adenyl-nucleotide exchange factor activi...	5	0	0	1
GO:0000096	sulfur amino acid metabolic process	4	0	0	1		GO:0000243	commitment complex	3	0	0	1		GO:0000822	inositol hexakisphosphate binding	1	0	0	1
GO:0000097	sulfur amino acid biosynthetic process	4	0	0	1		GO:0000274	mitochondrial proton-transporting ATP sy...	2	0	0	1		GO:0000828	inositol hexakisphosphate kinase activit...	2	0	0	1
GO:0000122	negative regulation of transcription by ...	96	0	0	1		GO:0000275	mitochondrial proton-transporting ATP sy...	2	0	0	1		GO:0000829	inositol heptakisphosphate kinase activi...	1	0	0	1
GO:0000132	establishment of mitotic spindle orienta...	4	0	0	1		GO:0000276	mitochondrial proton-transporting ATP sy...	7	0	0	1		GO:0000976	transcription cis-regulatory region bind...	229	0	0	1
GO:0000154	rRNA modification	7	0	0	1		GO:0000307	cyclin-dependent protein kinase holoenzy...	6	0	0	1		GO:0000977	RNA polymerase II transcription regulato...	215	0	0	1
GO:0000165	MAPK cascade	34	0	0	1		GO:0000313	organellar ribosome	45	0	0	1		GO:0000978	RNA polymerase II cis-regulatory region ...	188	0	0	1
GO:0000183	rDNA heterochromatin formation	1	0	0	1		GO:0000314	organellar small ribosomal subunit	19	0	0	1		GO:0000979	RNA polymerase II core promoter sequence...	1	0	0	1
GO:0000184	nuclear-transcribed mRNA catabolic proce...	13	0	0	1		GO:0000315	organellar large ribosomal subunit	22	0	0	1		GO:0000981	DNA-binding transcription factor activit...	212	0	0	1
GO:0000209	protein polyubiquitination	43	0	0	1		GO:0000323	lytic vacuole	33	0	0	1		GO:0000987	cis-regulatory region sequence-specific ...	190	0	0	1
GO:0000212	meiotic spindle organization	1	0	0	1		GO:0000346	transcription export complex	4	0	0	1		GO:0000993	RNA polymerase II complex binding	13	0	0	1
GO:0000226	microtubule cytoskeleton organization	81	0	0	1		GO:0000347	THO complex	4	0	0	1		GO:0001046	core promoter sequence-specific DNA bind...	4	0	0	1
GO:0000244	spliceosomal tri-snRNP complex assembly	4	0	0	1		GO:0000407	phagophore assembly site	8	0	0	1		GO:0001054	RNA polymerase I activity	4	0	0	1
GO:0000245	spliceosomal complex assembly	20	0	0	1		GO:0000408	EKC/KEOPS complex	1	0	0	1		GO:0001055	RNA polymerase II activity	6	0	0	1
GO:0000266	mitochondrial fission	6	0	0	1		GO:0000421	autophagosome membrane	7	0	0	1		GO:0001056	RNA polymerase III activity	5	0	0	1
GO:0000271	polysaccharide biosynthetic process	1	0	0	1		GO:0000428	DNA-directed RNA polymerase complex	31	0	0	1		GO:0001067	transcription regulatory region nucleic ...	229	0	0	1
GO:0000278	mitotic cell cycle	87	0	0	1		GO:0000439	transcription factor TFIIH core complex	1	0	0	1		GO:0001091	RNA polymerase II general transcription ...	4	0	0	1
GO:0000280	nuclear division	30	0	0	1		GO:0000445	THO complex part of transcription export...	4	0	0	1		GO:0001096	TFIIF-class transcription factor complex...	1	0	0	1
GO:0000281	mitotic cytokinesis	8	0	0	1		GO:0000502	proteasome complex	38	0	0	1		GO:0001097	TFIIH-class transcription factor complex...	2	0	0	1
GO:0000288	nuclear-transcribed mRNA catabolic proce...	13	0	0	1		GO:0000775	chromosome, centromeric region	29	0	0	1		GO:0001098	basal transcription machinery binding	16	0	0	1
GO:0000289	nuclear-transcribed mRNA poly(A) tail sh...	7	0	0	1		GO:0000776	kinetochore	15	0	0	1		GO:0001099	basal RNA polymerase II transcription ma...	16	0	0	1
GO:0000290	deadenylation-dependent decapping of nuc...	4	0	0	1		GO:0000779	condensed chromosome, centromeric region	15	0	0	1		GO:0001163	RNA polymerase I transcription regulator...	2	0	0	1
GO:0000291	nuclear-transcribed mRNA catabolic proce...	4	0	0	1		GO:0000781	chromosome, telomeric region	6	0	0	1		GO:0001164	RNA polymerase I core promoter sequence-...	2	0	0	1
GO:0000302	response to reactive oxygen species	8	0	0	1		GO:0000782	telomere cap complex	1	0	0	1		GO:0001181	RNA polymerase I general transcription i...	2	0	0	1
GO:0000303	response to superoxide	2	0	0	1		GO:0000783	nuclear telomere cap complex	1	0	0	1		GO:0001216	DNA-binding transcription activator acti...	19	0	0	1
GO:0000305	response to oxygen radical	2	0	0	1		GO:0000785	chromatin	161	0	0	1		GO:0001217	DNA-binding transcription repressor acti...	18	0	0	1
GO:0000338	protein deneddylation	2	0	0	1		GO:0000786	nucleosome	14	0	0	1		GO:0001221	transcription coregulator binding	5	0	0	1
GO:0000349	generation of catalytic spliceosome for ...	1	0	0	1		GO:0000791	euchromatin	1	0	0	1		GO:0001222	transcription corepressor binding	3	0	0	1
GO:0000375	RNA splicing, via transesterification re...	137	0	0	1		GO:0000792	heterochromatin	8	0	0	1		GO:0001227	DNA-binding transcription repressor acti...	18	0	0	1
GO:0000377	RNA splicing, via transesterification re...	137	0	0	1		GO:0000793	condensed chromosome	16	0	0	1		GO:0001228	DNA-binding transcription activator acti...	19	0	0	1
GO:0000378	RNA exon ligation	1	0	0	1		GO:0000803	sex chromosome	1	0	0	1		GO:0001517	N-acetylglucosamine 6-O-sulfotransferase...	1	0	0	1
GO:0000380	alternative mRNA splicing, via spliceoso...	32	0	0	1		GO:0000812	Swr1 complex	5	0	0	1		GO:0001530	lipopolysaccharide binding	3	0	0	1
GO:0000381	regulation of alternative mRNA splicing,...	26	0	0	1		GO:0000813	ESCRT I complex	4	0	0	1		GO:0001540	amyloid-beta binding	5	0	0	1
GO:0000387	spliceosomal snRNP assembly	11	0	0	1		GO:0000815	ESCRT III complex	6	0	0	1		GO:0001640	adenylate cyclase inhibiting G protein-c...	2	0	0	1
GO:0000388	spliceosome conformational change to rel...	1	0	0	1		GO:0000835	ER ubiquitin ligase complex	2	0	0	1		GO:0001641	group II metabotropic glutamate receptor...	1	0	0	1
GO:0000390	spliceosomal complex disassembly	3	0	0	1		GO:0000836	Hrd1p ubiquitin ligase complex	2	0	0	1		GO:0001653	peptide receptor activity	1	0	0	1
GO:0000393	spliceosomal conformational changes to g...	2	0	0	1		GO:0000839	Hrd1p ubiquitin ligase ERAD-L complex	2	0	0	1		GO:0001664	G protein-coupled receptor binding	22	0	0	1
GO:0000394	RNA splicing, via endonucleolytic cleava...	3	0	0	1		GO:0000922	spindle pole	9	0	0	1		GO:0001671	ATPase activator activity	5	0	0	1
GO:0000395	mRNA 5'-splice site recognition	2	0	0	1		GO:0000923	equatorial microtubule organizing center	1	0	0	1		GO:0001727	lipid kinase activity	3	0	0	1
GO:0000398	mRNA splicing, via spliceosome	137	0	0	1		GO:0000930	gamma-tubulin complex	4	0	0	1		GO:0001729	ceramide kinase activity	1	0	0	1
GO:0000413	protein peptidyl-prolyl isomerization	8	0	0	1		GO:0000931	gamma-tubulin ring complex	1	0	0	1		GO:0001733	galactosylceramide sulfotransferase acti...	1	0	0	1
GO:0000422	autophagy of mitochondrion	13	0	0	1		GO:0000932	P-body	23	0	0	1		GO:0001784	phosphotyrosine residue binding	3	0	0	1
GO:0000423	mitophagy	1	0	0	1		GO:0000938	GARP complex	2	0	0	1		GO:0001786	phosphatidylserine binding	8	0	0	1
GO:0000454	snoRNA guided rRNA pseudouridine synthes...	1	0	0	1		GO:0000974	Prp19 complex	7	0	0	1		GO:0001882	nucleoside binding	1	0	0	1
GO:0000460	maturation of 5.8S rRNA	9	0	0	1		GO:0001401	SAM complex	1	0	0	1		GO:0001965	G-protein alpha-subunit binding	1	0	0	1
GO:0000462	maturation of SSU-rRNA from tricistronic...	9	0	0	1		GO:0001405	PAM complex, Tim23 associated import mot...	1	0	0	1		GO:0001968	fibronectin binding	1	0	0	1
GO:0000463	maturation of LSU-rRNA from tricistronic...	6	0	0	1		GO:0001518	voltage-gated sodium channel complex	2	0	0	1		GO:0001972	retinoic acid binding	2	0	0	1
GO:0000466	maturation of 5.8S rRNA from tricistroni...	4	0	0	1		GO:0001669	acrosomal vesicle	2	0	0	1		GO:0002020	protease binding	3	0	0	1
GO:0000467	exonucleolytic trimming to generate matu...	2	0	0	1		GO:0001674	female germ cell nucleus	1	0	0	1		GO:0002039	p53 binding	5	0	0	1
GO:0000470	maturation of LSU-rRNA	14	0	0	1		GO:0001725	stress fiber	4	0	0	1		GO:0002083	4-hydroxybenzoate decaprenyltransferase ...	1	0	0	1
GO:0000479	endonucleolytic cleavage of tricistronic...	2	0	0	1		GO:0001726	ruffle	8	0	0	1		GO:0002094	polyprenyltransferase activity	2	0	0	1
GO:0000481	maturation of 5S rRNA	1	0	0	1		GO:0001750	photoreceptor outer segment	1	0	0	1		GO:0002151	G-quadruplex RNA binding	3	0	0	1
GO:0000491	small nucleolar ribonucleoprotein comple...	2	0	0	1		GO:0002116	semaphorin receptor complex	5	0	0	1		GO:0002161	aminoacyl-tRNA editing activity	2	0	0	1
GO:0000492	box C/D snoRNP assembly	2	0	0	1		GO:0002178	palmitoyltransferase complex	4	0	0	1		GO:0003674	molecular_function	3209	0	0	1
GO:0000494	box C/D RNA 3'-end processing	2	0	0	1		GO:0002193	MAML1-RBP-Jkappa- ICN1 complex	1	0	0	1		GO:0003676	nucleic acid binding	879	0	0	1
GO:0000495	box H/ACA RNA 3'-end processing	1	0	0	1		GO:0005575	cellular_component	3472	0	0	1		GO:0003677	DNA binding	464	0	0	1
GO:0000578	embryonic axis specification	5	0	0	1		GO:0005576	extracellular region	94	0	0	1		GO:0003678	DNA helicase activity	3	0	0	1
GO:0000712	resolution of meiotic recombination inte...	1	0	0	1		GO:0005581	collagen trimer	1	0	0	1		GO:0003682	chromatin binding	109	0	0	1
GO:0000719	photoreactive repair	1	0	0	1		GO:0005604	basement membrane	4	0	0	1		GO:0003684	damaged DNA binding	8	0	0	1
GO:0000723	telomere maintenance	11	0	0	1		GO:0005614	interstitial matrix	1	0	0	1		GO:0003689	DNA clamp loader activity	1	0	0	1
GO:0000724	double-strand break repair via homologou...	15	0	0	1		GO:0005615	extracellular space	51	0	0	1		GO:0003690	double-stranded DNA binding	244	0	0	1
GO:0000725	recombinational repair	15	0	0	1		GO:0005622	intracellular anatomical structure	2795	0	0	1		GO:0003697	single-stranded DNA binding	13	0	0	1
GO:0000729	DNA double-strand break processing	2	0	0	1		GO:0005634	nucleus	1416	0	0	1		GO:0003700	DNA-binding transcription factor activit...	237	0	0	1
GO:0000731	DNA synthesis involved in DNA repair	4	0	0	1		GO:0005635	nuclear envelope	39	0	0	1		GO:0003707	nuclear steroid receptor activity	4	0	0	1
GO:0000768	syncytium formation by plasma membrane f...	9	0	0	1		GO:0005637	nuclear inner membrane	4	0	0	1		GO:0003712	transcription coregulator activity	116	0	0	1
GO:0000819	sister chromatid segregation	17	0	0	1		GO:0005638	lamin filament	1	0	0	1		GO:0003713	transcription coactivator activity	43	0	0	1
GO:0000820	regulation of glutamine family amino aci...	1	0	0	1		GO:0005640	nuclear outer membrane	1	0	0	1		GO:0003714	transcription corepressor activity	35	0	0	1
GO:0000821	regulation of arginine metabolic process	1	0	0	1		GO:0005643	nuclear pore	11	0	0	1		GO:0003723	RNA binding	381	0	0	1
GO:0000902	cell morphogenesis	173	0	0	1		GO:0005652	nuclear lamina	3	0	0	1		GO:0003724	RNA helicase activity	27	0	0	1
GO:0000910	cytokinesis	16	0	0	1		GO:0005654	nucleoplasm	217	0	0	1		GO:0003725	double-stranded RNA binding	11	0	0	1
GO:0000956	nuclear-transcribed mRNA catabolic proce...	33	0	0	1		GO:0005655	nucleolar ribonuclease P complex	2	0	0	1		GO:0003726	double-stranded RNA adenosine deaminase ...	2	0	0	1
GO:0000959	mitochondrial RNA metabolic process	2	0	0	1		GO:0005656	nuclear pre-replicative complex	1	0	0	1		GO:0003727	single-stranded RNA binding	16	0	0	1
GO:0000966	RNA 5'-end processing	3	0	0	1		GO:0005657	replication fork	5	0	0	1		GO:0003729	mRNA binding	115	0	0	1
GO:0000968	tRNA exon ligation	1	0	0	1		GO:0005662	DNA replication factor A complex	2	0	0	1		GO:0003730	mRNA 3'-UTR binding	33	0	0	1
GO:0000971	tRNA exon ligation utilizing 2',3' cycli...	1	0	0	1		GO:0005663	DNA replication factor C complex	1	0	0	1		GO:0003735	structural constituent of ribosome	86	0	0	1
GO:0000972	transcription-dependent tethering of RNA...	3	0	0	1		GO:0005665	RNA polymerase II, core complex	7	0	0	1		GO:0003743	translation initiation factor activity	39	0	0	1
GO:0000973	post-transcriptional tethering of RNA po...	2	0	0	1		GO:0005666	RNA polymerase III complex	8	0	0	1		GO:0003746	translation elongation factor activity	17	0	0	1
GO:0001101	response to acid chemical	5	0	0	1		GO:0005667	transcription regulator complex	83	0	0	1		GO:0003747	translation release factor activity	3	0	0	1
GO:0001173	DNA-templated transcriptional start site...	1	0	0	1		GO:0005669	transcription factor TFIID complex	10	0	0	1		GO:0003755	peptidyl-prolyl cis-trans isomerase acti...	12	0	0	1
GO:0001174	transcriptional start site selection at ...	1	0	0	1		GO:0005672	transcription factor TFIIA complex	1	0	0	1		GO:0003756	protein disulfide isomerase activity	6	0	0	1
GO:0001192	maintenance of transcriptional fidelity ...	1	0	0	1		GO:0005673	transcription factor TFIIE complex	1	0	0	1		GO:0003774	cytoskeletal motor activity	18	0	0	1
GO:0001193	maintenance of transcriptional fidelity ...	1	0	0	1		GO:0005674	transcription factor TFIIF complex	2	0	0	1		GO:0003777	microtubule motor activity	12	0	0	1
GO:0001501	skeletal system development	83	0	0	1		GO:0005675	transcription factor TFIIH holo complex	1	0	0	1		GO:0003779	actin binding	61	0	0	1
GO:0001502	cartilage condensation	2	0	0	1		GO:0005677	chromatin silencing complex	1	0	0	1		GO:0003785	actin monomer binding	2	0	0	1
GO:0001503	ossification	17	0	0	1		GO:0005680	anaphase-promoting complex	8	0	0	1		GO:0003823	antigen binding	3	0	0	1
GO:0001505	regulation of neurotransmitter levels	28	0	0	1		GO:0005681	spliceosomal complex	84	0	0	1		GO:0003824	catalytic activity	1070	0	0	1
GO:0001508	action potential	9	0	0	1		GO:0005682	U5 snRNP	8	0	0	1		GO:0003828	alpha-N-acetylneuraminate alpha-2,8-sial...	1	0	0	1
GO:0001510	RNA methylation	7	0	0	1		GO:0005684	U2-type spliceosomal complex	33	0	0	1		GO:0003835	beta-galactoside alpha-2,6-sialyltransfe...	1	0	0	1
GO:0001516	prostaglandin biosynthetic process	1	0	0	1		GO:0005685	U1 snRNP	9	0	0	1		GO:0003839	gamma-glutamylcyclotransferase activity	2	0	0	1
GO:0001522	pseudouridine synthesis	4	0	0	1		GO:0005686	U2 snRNP	16	0	0	1		GO:0003841	1-acylglycerol-3-phosphate O-acyltransfe...	2	0	0	1
GO:0001523	retinoid metabolic process	3	0	0	1		GO:0005687	U4 snRNP	4	0	0	1		GO:0003863	3-methyl-2-oxobutanoate dehydrogenase (2...	1	0	0	1
GO:0001525	angiogenesis	73	0	0	1		GO:0005688	U6 snRNP	4	0	0	1		GO:0003872	6-phosphofructokinase activity	1	0	0	1
GO:0001539	cilium or flagellum-dependent cell motil...	2	0	0	1		GO:0005689	U12-type spliceosomal complex	12	0	0	1		GO:0003873	6-phosphofructo-2-kinase activity	1	0	0	1
GO:0001541	ovarian follicle development	3	0	0	1		GO:0005690	U4atac snRNP	1	0	0	1		GO:0003876	AMP deaminase activity	1	0	0	1
GO:0001555	oocyte growth	1	0	0	1		GO:0005694	chromosome	212	0	0	1		GO:0003877	ATP adenylyltransferase activity	1	0	0	1
GO:0001556	oocyte maturation	2	0	0	1		GO:0005697	telomerase holoenzyme complex	6	0	0	1		GO:0003880	protein C-terminal carboxyl O-methyltran...	1	0	0	1
GO:0001558	regulation of cell growth	16	0	0	1		GO:0005700	polytene chromosome	1	0	0	1		GO:0003886	DNA (cytosine-5-)-methyltransferase acti...	2	0	0	1
GO:0001568	blood vessel development	90	0	0	1		GO:0005721	pericentric heterochromatin	6	0	0	1		GO:0003887	DNA-directed DNA polymerase activity	6	0	0	1
GO:0001569	branching involved in blood vessel morph...	5	0	0	1		GO:0005726	perichromatin fibrils	1	0	0	1		GO:0003899	DNA-directed 5'-3' RNA polymerase activi...	10	0	0	1
GO:0001570	vasculogenesis	11	0	0	1		GO:0005730	nucleolus	94	0	0	1		GO:0003904	deoxyribodipyrimidine photo-lyase activi...	1	0	0	1
GO:0001573	ganglioside metabolic process	1	0	0	1		GO:0005732	sno(s)RNA-containing ribonucleoprotein c...	11	0	0	1		GO:0003906	DNA-(apurinic or apyrimidinic site) endo...	2	0	0	1
GO:0001578	microtubule bundle formation	5	0	0	1		GO:0005736	RNA polymerase I complex	5	0	0	1		GO:0003909	DNA ligase activity	1	0	0	1
GO:0001579	medium-chain fatty acid transport	1	0	0	1		GO:0005737	cytoplasm	1808	0	0	1		GO:0003910	DNA ligase (ATP) activity	1	0	0	1
GO:0001649	osteoblast differentiation	2	0	0	1		GO:0005739	mitochondrion	301	0	0	1		GO:0003913	DNA photolyase activity	1	0	0	1
GO:0001654	eye development	123	0	0	1		GO:0005740	mitochondrial envelope	145	0	0	1		GO:0003916	DNA topoisomerase activity	1	0	0	1
GO:0001655	urogenital system development	1	0	0	1		GO:0005741	mitochondrial outer membrane	27	0	0	1		GO:0003918	DNA topoisomerase type II (double strand...	1	0	0	1
GO:0001666	response to hypoxia	22	0	0	1		GO:0005742	mitochondrial outer membrane translocase...	7	0	0	1		GO:0003921	GMP synthase activity	1	0	0	1
GO:0001667	ameboidal-type cell migration	46	0	0	1		GO:0005743	mitochondrial inner membrane	101	0	0	1		GO:0003922	GMP synthase (glutamine-hydrolyzing) act...	1	0	0	1
GO:0001676	long-chain fatty acid metabolic process	6	0	0	1		GO:0005744	TIM23 mitochondrial import inner membran...	4	0	0	1		GO:0003924	GTPase activity	97	0	0	1
GO:0001678	intracellular glucose homeostasis	3	0	0	1		GO:0005745	m-AAA complex	1	0	0	1		GO:0003925	G protein activity	6	0	0	1
GO:0001682	tRNA 5'-leader removal	3	0	0	1		GO:0005746	mitochondrial respirasome	43	0	0	1		GO:0003938	IMP dehydrogenase activity	1	0	0	1
GO:0001702	gastrulation with mouth forming second	11	0	0	1		GO:0005747	mitochondrial respiratory chain complex ...	26	0	0	1		GO:0003950	NAD+ ADP-ribosyltransferase activity	8	0	0	1
GO:0001704	formation of primary germ layer	5	0	0	1		GO:0005749	mitochondrial respiratory chain complex ...	4	0	0	1		GO:0003953	NAD+ nucleosidase activity	2	0	0	1
GO:0001705	ectoderm formation	1	0	0	1		GO:0005750	mitochondrial respiratory chain complex ...	5	0	0	1		GO:0003954	NADH dehydrogenase activity	4	0	0	1
GO:0001706	endoderm formation	2	0	0	1		GO:0005751	mitochondrial respiratory chain complex ...	8	0	0	1		GO:0003955	NAD(P)H dehydrogenase (quinone) activity	1	0	0	1
GO:0001707	mesoderm formation	3	0	0	1		GO:0005753	mitochondrial proton-transporting ATP sy...	11	0	0	1		GO:0003963	RNA-3'-phosphate cyclase activity	1	0	0	1
GO:0001708	cell fate specification	15	0	0	1		GO:0005758	mitochondrial intermembrane space	14	0	0	1		GO:0003972	RNA ligase (ATP) activity	1	0	0	1
GO:0001709	cell fate determination	1	0	0	1		GO:0005759	mitochondrial matrix	69	0	0	1		GO:0003980	UDP-glucose:glycoprotein glucosyltransfe...	1	0	0	1
GO:0001711	endodermal cell fate commitment	1	0	0	1		GO:0005761	mitochondrial ribosome	45	0	0	1		GO:0003987	acetate-CoA ligase activity	1	0	0	1
GO:0001712	ectodermal cell fate commitment	1	0	0	1		GO:0005762	mitochondrial large ribosomal subunit	22	0	0	1		GO:0003988	acetyl-CoA C-acyltransferase activity	1	0	0	1
GO:0001715	ectodermal cell fate specification	1	0	0	1		GO:0005763	mitochondrial small ribosomal subunit	19	0	0	1		GO:0003990	acetylcholinesterase activity	1	0	0	1
GO:0001731	formation of translation preinitiation c...	3	0	0	1		GO:0005764	lysosome	33	0	0	1		GO:0003993	acid phosphatase activity	2	0	0	1
GO:0001732	formation of cytoplasmic translation ini...	12	0	0	1		GO:0005765	lysosomal membrane	17	0	0	1		GO:0003994	aconitate hydratase activity	1	0	0	1
GO:0001736	establishment of planar polarity	2	0	0	1		GO:0005768	endosome	102	0	0	1		GO:0003995	acyl-CoA dehydrogenase activity	4	0	0	1
GO:0001738	morphogenesis of a polarized epithelium	5	0	0	1		GO:0005769	early endosome	33	0	0	1		GO:0003997	acyl-CoA oxidase activity	1	0	0	1
GO:0001745	compound eye morphogenesis	1	0	0	1		GO:0005770	late endosome	27	0	0	1		GO:0004000	adenosine deaminase activity	2	0	0	1
GO:0001754	eye photoreceptor cell differentiation	17	0	0	1		GO:0005771	multivesicular body	9	0	0	1		GO:0004001	adenosine kinase activity	1	0	0	1
GO:0001755	neural crest cell migration	19	0	0	1		GO:0005773	vacuole	50	0	0	1		GO:0004013	adenosylhomocysteinase activity	1	0	0	1
GO:0001756	somitogenesis	29	0	0	1		GO:0005774	vacuolar membrane	30	0	0	1		GO:0004014	adenosylmethionine decarboxylase activit...	1	0	0	1
GO:0001757	somite specification	1	0	0	1		GO:0005776	autophagosome	13	0	0	1		GO:0004017	adenylate kinase activity	2	0	0	1
GO:0001763	morphogenesis of a branching structure	8	0	0	1		GO:0005777	peroxisome	7	0	0	1		GO:0004022	alcohol dehydrogenase (NAD+) activity	1	0	0	1
GO:0001764	neuron migration	14	0	0	1		GO:0005778	peroxisomal membrane	2	0	0	1		GO:0004024	alcohol dehydrogenase activity, zinc-dep...	1	0	0	1
GO:0001774	microglial cell activation	1	0	0	1		GO:0005783	endoplasmic reticulum	196	0	0	1		GO:0004045	aminoacyl-tRNA hydrolase activity	1	0	0	1
GO:0001775	cell activation	20	0	0	1		GO:0005784	Sec61 translocon complex	1	0	0	1		GO:0004064	arylesterase activity	1	0	0	1
GO:0001816	cytokine production	15	0	0	1		GO:0005785	signal recognition particle receptor com...	2	0	0	1		GO:0004065	arylsulfatase activity	1	0	0	1
GO:0001817	regulation of cytokine production	14	0	0	1		GO:0005786	signal recognition particle, endoplasmic...	4	0	0	1		GO:0004069	L-aspartate:2-oxoglutarate aminotransfer...	2	0	0	1
GO:0001818	negative regulation of cytokine producti...	4	0	0	1		GO:0005787	signal peptidase complex	3	0	0	1		GO:0004082	bisphosphoglycerate mutase activity	2	0	0	1
GO:0001819	positive regulation of cytokine producti...	4	0	0	1		GO:0005788	endoplasmic reticulum lumen	12	0	0	1		GO:0004084	branched-chain-amino-acid transaminase a...	1	0	0	1
GO:0001822	kidney development	35	0	0	1		GO:0005789	endoplasmic reticulum membrane	121	0	0	1		GO:0004089	carbonate dehydratase activity	1	0	0	1
GO:0001836	release of cytochrome c from mitochondri...	2	0	0	1		GO:0005791	rough endoplasmic reticulum	11	0	0	1		GO:0004092	carnitine O-acetyltransferase activity	1	0	0	1
GO:0001837	epithelial to mesenchymal transition	12	0	0	1		GO:0005793	endoplasmic reticulum-Golgi intermediate...	15	0	0	1		GO:0004104	cholinesterase activity	1	0	0	1
GO:0001838	embryonic epithelial tube formation	7	0	0	1		GO:0005794	Golgi apparatus	169	0	0	1		GO:0004108	citrate (Si)-synthase activity	1	0	0	1
GO:0001839	neural plate morphogenesis	3	0	0	1		GO:0005795	Golgi stack	15	0	0	1		GO:0004111	creatine kinase activity	2	0	0	1
GO:0001840	neural plate development	4	0	0	1		GO:0005796	Golgi lumen	1	0	0	1		GO:0004112	cyclic-nucleotide phosphodiesterase acti...	2	0	0	1
GO:0001841	neural tube formation	7	0	0	1		GO:0005797	Golgi medial cisterna	1	0	0	1		GO:0004113	2',3'-cyclic-nucleotide 3'-phosphodieste...	1	0	0	1
GO:0001843	neural tube closure	2	0	0	1		GO:0005798	Golgi-associated vesicle	23	0	0	1		GO:0004114	3',5'-cyclic-nucleotide phosphodiesteras...	1	0	0	1
GO:0001845	phagolysosome assembly	4	0	0	1		GO:0005801	cis-Golgi network	9	0	0	1		GO:0004115	3',5'-cyclic-AMP phosphodiesterase activ...	1	0	0	1
GO:0001878	response to yeast	4	0	0	1		GO:0005802	trans-Golgi network	20	0	0	1		GO:0004123	cystathionine gamma-lyase activity	1	0	0	1
GO:0001881	receptor recycling	3	0	0	1		GO:0005811	lipid droplet	5	0	0	1		GO:0004129	cytochrome-c oxidase activity	4	0	0	1
GO:0001885	endothelial cell development	6	0	0	1		GO:0005813	centrosome	39	0	0	1		GO:0004143	ATP-dependent diacylglycerol kinase acti...	1	0	0	1
GO:0001889	liver development	35	0	0	1		GO:0005814	centriole	9	0	0	1		GO:0004145	diamine N-acetyltransferase activity	2	0	0	1
GO:0001894	tissue homeostasis	19	0	0	1		GO:0005815	microtubule organizing center	61	0	0	1		GO:0004148	dihydrolipoyl dehydrogenase activity	1	0	0	1
GO:0001895	retina homeostasis	10	0	0	1		GO:0005819	spindle	29	0	0	1		GO:0004149	dihydrolipoyllysine-residue succinyltran...	1	0	0	1
GO:0001919	regulation of receptor recycling	1	0	0	1		GO:0005829	cytosol	284	0	0	1		GO:0004161	dimethylallyltranstransferase activity	1	0	0	1
GO:0001932	regulation of protein phosphorylation	36	0	0	1		GO:0005832	chaperonin-containing T-complex	5	0	0	1		GO:0004175	endopeptidase activity	35	0	0	1
GO:0001933	negative regulation of protein phosphory...	17	0	0	1		GO:0005834	heterotrimeric G-protein complex	10	0	0	1		GO:0004176	ATP-dependent peptidase activity	2	0	0	1
GO:0001934	positive regulation of protein phosphory...	10	0	0	1		GO:0005838	proteasome regulatory particle	19	0	0	1		GO:0004177	aminopeptidase activity	8	0	0	1
GO:0001935	endothelial cell proliferation	4	0	0	1		GO:0005839	proteasome core complex	13	0	0	1		GO:0004180	carboxypeptidase activity	4	0	0	1
GO:0001936	regulation of endothelial cell prolifera...	2	0	0	1		GO:0005840	ribosome	109	0	0	1		GO:0004181	metallocarboxypeptidase activity	2	0	0	1
GO:0001937	negative regulation of endothelial cell ...	1	0	0	1		GO:0005844	polysome	14	0	0	1		GO:0004185	serine-type carboxypeptidase activity	1	0	0	1
GO:0001938	positive regulation of endothelial cell ...	1	0	0	1		GO:0005845	mRNA cap binding complex	1	0	0	1		GO:0004190	aspartic-type endopeptidase activity	4	0	0	1
GO:0001941	postsynaptic membrane organization	5	0	0	1		GO:0005846	nuclear cap binding complex	1	0	0	1		GO:0004197	cysteine-type endopeptidase activity	10	0	0	1
GO:0001944	vasculature development	104	0	0	1		GO:0005847	mRNA cleavage and polyadenylation specif...	6	0	0	1		GO:0004222	metalloendopeptidase activity	10	0	0	1
GO:0001945	lymph vessel development	10	0	0	1		GO:0005848	mRNA cleavage stimulating factor complex	1	0	0	1		GO:0004239	initiator methionyl aminopeptidase activ...	2	0	0	1
GO:0001946	lymphangiogenesis	5	0	0	1		GO:0005849	mRNA cleavage factor complex	9	0	0	1		GO:0004252	serine-type endopeptidase activity	7	0	0	1
GO:0001947	heart looping	30	0	0	1		GO:0005850	eukaryotic translation initiation factor...	3	0	0	1		GO:0004298	threonine-type endopeptidase activity	3	0	0	1
GO:0001952	regulation of cell-matrix adhesion	4	0	0	1		GO:0005851	eukaryotic translation initiation factor...	2	0	0	1		GO:0004300	enoyl-CoA hydratase activity	2	0	0	1
GO:0001953	negative regulation of cell-matrix adhes...	1	0	0	1		GO:0005852	eukaryotic translation initiation factor...	11	0	0	1		GO:0004303	estradiol 17-beta-dehydrogenase [NAD(P)]...	1	0	0	1
GO:0001955	blood vessel maturation	1	0	0	1		GO:0005853	eukaryotic translation elongation factor...	1	0	0	1		GO:0004305	ethanolamine kinase activity	1	0	0	1
GO:0001957	intramembranous ossification	1	0	0	1		GO:0005854	nascent polypeptide-associated complex	1	0	0	1		GO:0004331	fructose-2,6-bisphosphate 2-phosphatase ...	1	0	0	1
GO:0001959	regulation of cytokine-mediated signalin...	4	0	0	1		GO:0005856	cytoskeleton	228	0	0	1		GO:0004332	fructose-bisphosphate aldolase activity	1	0	0	1
GO:0001960	negative regulation of cytokine-mediated...	1	0	0	1		GO:0005865	striated muscle thin filament	2	0	0	1		GO:0004333	fumarate hydratase activity	1	0	0	1
GO:0001961	positive regulation of cytokine-mediated...	3	0	0	1		GO:0005868	cytoplasmic dynein complex	8	0	0	1		GO:0004337	geranyltranstransferase activity	2	0	0	1
GO:0001964	startle response	3	0	0	1		GO:0005869	dynactin complex	4	0	0	1		GO:0004339	glucan 1,4-alpha-glucosidase activity	1	0	0	1
GO:0001966	thigmotaxis	6	0	0	1		GO:0005871	kinesin complex	12	0	0	1		GO:0004340	glucokinase activity	1	0	0	1
GO:0001973	G protein-coupled adenosine receptor sig...	1	0	0	1		GO:0005874	microtubule	70	0	0	1		GO:0004347	glucose-6-phosphate isomerase activity	1	0	0	1
GO:0001975	response to amphetamine	1	0	0	1		GO:0005875	microtubule associated complex	29	0	0	1		GO:0004351	glutamate decarboxylase activity	1	0	0	1
GO:0002009	morphogenesis of an epithelium	104	0	0	1		GO:0005876	spindle microtubule	5	0	0	1		GO:0004352	glutamate dehydrogenase (NAD+) activity	1	0	0	1
GO:0002011	morphogenesis of an epithelial sheet	17	0	0	1		GO:0005879	axonemal microtubule	1	0	0	1		GO:0004353	glutamate dehydrogenase [NAD(P)+] activi...	1	0	0	1
GO:0002027	regulation of heart rate	3	0	0	1		GO:0005881	cytoplasmic microtubule	12	0	0	1		GO:0004356	glutamine synthetase activity	1	0	0	1

## Sheet: 5_cluster
BP							CC							MF
GO.ID	Term	Annotated	Significant	Expected	Fisher		GO.ID	Term	Annotated	Significant	Expected	Fisher		GO.ID	Term	Annotated	Significant	Expected	Fisher
GO:2000252	negative regulation of feeding behavior	1	1	0	0.00026		GO:0005615	extracellular space	58	1	0.01	0.015		GO:0005179	hormone activity	16	1	0	0.0044
GO:2000228	positive regulation of pancreatic A cell...	1	1	0	0.00026		GO:0005576	extracellular region	99	1	0.03	0.025		GO:0003674	molecular_function	3648	1	1	1
GO:0009749	response to glucose	4	1	0	0.00105		GO:0110165	cellular anatomical entity	3760	1	0.96	0.957		GO:0005488	binding	2573	1	0.71	1
GO:0003309	type B pancreatic cell differentiation	6	1	0	0.00157		GO:0005575	cellular_component	3930	1	1	1		GO:0005102	signaling receptor binding	95	1	0.03	1
GO:0006006	glucose metabolic process	12	1	0	0.00314		GO:0000015	phosphopyruvate hydratase complex	2	0	0	1		GO:0098772	molecular function regulator activity	259	1	0.07	1
GO:0031667	response to nutrient levels	21	1	0.01	0.00549		GO:0000109	nucleotide-excision repair complex	1	0	0	1		GO:0140677	molecular function activator activity	111	1	0.03	1
GO:0050896	response to stimulus	985	1	0.26	1		GO:0000111	nucleotide-excision repair factor 2 comp...	1	0	0	1		GO:0030545	signaling receptor regulator activity	32	1	0.01	1
GO:0050793	regulation of developmental process	207	1	0.05	1		GO:0000118	histone deacetylase complex	38	0	0.01	1		GO:0030546	signaling receptor activator activity	30	1	0.01	1
GO:0050794	regulation of cellular process	1756	1	0.46	1		GO:0000123	histone acetyltransferase complex	43	0	0.01	1		GO:0048018	receptor ligand activity	29	1	0.01	1
GO:0048869	cellular developmental process	631	1	0.16	1		GO:0000124	SAGA complex	8	0	0	1		GO:0005515	protein binding	949	1	0.26	1
GO:0050795	regulation of behavior	7	1	0	1		GO:0000126	transcription factor TFIIIB complex	1	0	0	1		GO:0000026	alpha-1,2-mannosyltransferase activity	1	0	0	1
GO:0048521	negative regulation of behavior	1	1	0	1		GO:0000127	transcription factor TFIIIC complex	3	0	0	1		GO:0000030	mannosyltransferase activity	1	0	0	1
GO:0048522	positive regulation of cellular process	434	1	0.11	1		GO:0000137	Golgi cis cisterna	2	0	0	1		GO:0000035	acyl binding	2	0	0	1
GO:0009987	cellular process	3414	1	0.89	1		GO:0000139	Golgi membrane	65	0	0.02	1		GO:0000036	acyl carrier activity	2	0	0	1
GO:1901700	response to oxygen-containing compound	72	1	0.02	1		GO:0000145	exocyst	5	0	0	1		GO:0000049	tRNA binding	8	0	0	1
GO:0032501	multicellular organismal process	1096	1	0.29	1		GO:0000151	ubiquitin ligase complex	83	0	0.02	1		GO:0000062	fatty-acyl-CoA binding	6	0	0	1
GO:0048731	system development	816	1	0.21	1		GO:0000152	nuclear ubiquitin ligase complex	18	0	0	1		GO:0000064	L-ornithine transmembrane transporter ac...	1	0	0	1
GO:0030855	epithelial cell differentiation	47	1	0.01	1		GO:0000153	cytoplasmic ubiquitin ligase complex	1	0	0	1		GO:0000099	sulfur amino acid transmembrane transpor...	1	0	0	1
GO:0032502	developmental process	1216	1	0.32	1		GO:0000159	protein phosphatase type 2A complex	10	0	0	1		GO:0000104	succinate dehydrogenase activity	3	0	0	1
GO:0030856	regulation of epithelial cell differenti...	5	1	0	1		GO:0000164	protein phosphatase type 1 complex	1	0	0	1		GO:0000146	microfilament motor activity	3	0	0	1
GO:0030858	positive regulation of epithelial cell d...	2	1	0	1		GO:0000172	ribonuclease MRP complex	1	0	0	1		GO:0000149	SNARE binding	34	0	0.01	1
GO:0051094	positive regulation of developmental pro...	58	1	0.02	1		GO:0000176	nuclear exosome (RNase complex)	2	0	0	1		GO:0000166	nucleotide binding	543	0	0.15	1
GO:0071704	organic substance metabolic process	2133	1	0.56	1		GO:0000177	cytoplasmic exosome (RNase complex)	1	0	0	1		GO:0000175	3'-5'-RNA exonuclease activity	12	0	0	1
GO:0048856	anatomical structure development	1178	1	0.31	1		GO:0000178	exosome (RNase complex)	3	0	0	1		GO:0000268	peroxisome targeting sequence binding	2	0	0	1
GO:2000226	regulation of pancreatic A cell differen...	1	1	0	1		GO:0000220	vacuolar proton-transporting V-type ATPa...	1	0	0	1		GO:0000285	1-phosphatidylinositol-3-phosphate 5-kin...	1	0	0	1
GO:0030154	cell differentiation	630	1	0.16	1		GO:0000221	vacuolar proton-transporting V-type ATPa...	3	0	0	1		GO:0000287	magnesium ion binding	24	0	0.01	1
GO:0035270	endocrine system development	20	1	0.01	1		GO:0000228	nuclear chromosome	33	0	0.01	1		GO:0000295	adenine nucleotide transmembrane transpo...	3	0	0	1
GO:0003310	pancreatic A cell differentiation	6	1	0	1		GO:0000235	astral microtubule	1	0	0	1		GO:0000298	endopolyphosphatase activity	2	0	0	1
GO:0007631	feeding behavior	8	1	0	1		GO:0000243	commitment complex	4	0	0	1		GO:0000339	RNA cap binding	6	0	0	1
GO:0002065	columnar/cuboidal epithelial cell differ...	9	1	0	1		GO:0000274	mitochondrial proton-transporting ATP sy...	1	0	0	1		GO:0000340	RNA 7-methylguanosine cap binding	4	0	0	1
GO:0048513	animal organ development	597	1	0.16	1		GO:0000275	mitochondrial proton-transporting ATP sy...	4	0	0	1		GO:0000700	mismatch base pair DNA N-glycosylase act...	2	0	0	1
GO:0002067	glandular epithelial cell differentiatio...	8	1	0	1		GO:0000276	mitochondrial proton-transporting ATP sy...	6	0	0	1		GO:0000774	adenyl-nucleotide exchange factor activi...	3	0	0	1
GO:0044238	primary metabolic process	2060	1	0.54	1		GO:0000307	cyclin-dependent protein kinase holoenzy...	8	0	0	1		GO:0000822	inositol hexakisphosphate binding	2	0	0	1
GO:0051240	positive regulation of multicellular org...	51	1	0.01	1		GO:0000313	organellar ribosome	43	0	0.01	1		GO:0000828	inositol hexakisphosphate kinase activit...	2	0	0	1
GO:0005975	carbohydrate metabolic process	48	1	0.01	1		GO:0000314	organellar small ribosomal subunit	16	0	0	1		GO:0000829	inositol heptakisphosphate kinase activi...	1	0	0	1
GO:0051241	negative regulation of multicellular org...	34	1	0.01	1		GO:0000315	organellar large ribosomal subunit	24	0	0.01	1		GO:0000900	mRNA regulatory element binding translat...	1	0	0	1
GO:0009991	response to extracellular stimulus	21	1	0.01	1		GO:0000323	lytic vacuole	34	0	0.01	1		GO:0000976	transcription cis-regulatory region bind...	245	0	0.07	1
GO:0065007	biological regulation	1901	1	0.5	1		GO:0000346	transcription export complex	4	0	0	1		GO:0000977	RNA polymerase II transcription regulato...	232	0	0.06	1
GO:0034284	response to monosaccharide	4	1	0	1		GO:0000347	THO complex	4	0	0	1		GO:0000978	RNA polymerase II cis-regulatory region ...	200	0	0.05	1
GO:0009888	tissue development	324	1	0.08	1		GO:0000407	phagophore assembly site	11	0	0	1		GO:0000979	RNA polymerase II core promoter sequence...	1	0	0	1
GO:0048518	positive regulation of biological proces...	474	1	0.12	1		GO:0000408	EKC/KEOPS complex	1	0	0	1		GO:0000981	DNA-binding transcription factor activit...	228	0	0.06	1
GO:0007275	multicellular organism development	949	1	0.25	1		GO:0000421	autophagosome membrane	5	0	0	1		GO:0000987	cis-regulatory region sequence-specific ...	201	0	0.06	1
GO:0048519	negative regulation of biological proces...	504	1	0.13	1		GO:0000428	DNA-directed RNA polymerase complex	32	0	0.01	1		GO:0000993	RNA polymerase II complex binding	15	0	0	1
GO:0031016	pancreas development	40	1	0.01	1		GO:0000439	transcription factor TFIIH core complex	2	0	0	1		GO:0001025	RNA polymerase III general transcription...	1	0	0	1
GO:0005996	monosaccharide metabolic process	16	1	0	1		GO:0000445	THO complex part of transcription export...	4	0	0	1		GO:0001046	core promoter sequence-specific DNA bind...	4	0	0	1
GO:0008150	biological_process	3826	1	1	1		GO:0000502	proteasome complex	33	0	0.01	1		GO:0001054	RNA polymerase I activity	2	0	0	1
GO:0031018	endocrine pancreas development	14	1	0	1		GO:0000775	chromosome, centromeric region	26	0	0.01	1		GO:0001055	RNA polymerase II activity	4	0	0	1
GO:0019318	hexose metabolic process	15	1	0	1		GO:0000776	kinetochore	14	0	0	1		GO:0001056	RNA polymerase III activity	4	0	0	1
GO:0050789	regulation of biological process	1856	1	0.49	1		GO:0000779	condensed chromosome, centromeric region	14	0	0	1		GO:0001067	transcription regulatory region nucleic ...	245	0	0.07	1
GO:0045595	regulation of cell differentiation	101	1	0.03	1		GO:0000781	chromosome, telomeric region	7	0	0	1		GO:0001091	RNA polymerase II general transcription ...	4	0	0	1
GO:0008152	metabolic process	2315	1	0.61	1		GO:0000782	telomere cap complex	1	0	0	1		GO:0001096	TFIIF-class transcription factor complex...	1	0	0	1
GO:0009743	response to carbohydrate	4	1	0	1		GO:0000783	nuclear telomere cap complex	1	0	0	1		GO:0001097	TFIIH-class transcription factor complex...	2	0	0	1
GO:0045597	positive regulation of cell differentiat...	39	1	0.01	1		GO:0000785	chromatin	159	0	0.04	1		GO:0001098	basal transcription machinery binding	18	0	0	1
GO:0007610	behavior	60	1	0.02	1		GO:0000786	nucleosome	8	0	0	1		GO:0001099	basal RNA polymerase II transcription ma...	18	0	0	1
GO:0009605	response to external stimulus	139	1	0.04	1		GO:0000791	euchromatin	1	0	0	1		GO:0001156	TFIIIC-class transcription factor comple...	1	0	0	1
GO:0044281	small molecule metabolic process	214	1	0.06	1		GO:0000792	heterochromatin	7	0	0	1		GO:0001163	RNA polymerase I transcription regulator...	2	0	0	1
GO:0060259	regulation of feeding behavior	3	1	0	1		GO:0000793	condensed chromosome	16	0	0	1		GO:0001164	RNA polymerase I core promoter sequence-...	2	0	0	1
GO:2000026	regulation of multicellular organismal d...	101	1	0.03	1		GO:0000803	sex chromosome	1	0	0	1		GO:0001181	RNA polymerase I general transcription i...	2	0	0	1
GO:0009746	response to hexose	4	1	0	1		GO:0000812	Swr1 complex	6	0	0	1		GO:0001216	DNA-binding transcription activator acti...	22	0	0.01	1
GO:0042221	response to chemical	196	1	0.05	1		GO:0000813	ESCRT I complex	4	0	0	1		GO:0001217	DNA-binding transcription repressor acti...	15	0	0	1
GO:0060429	epithelium development	200	1	0.05	1		GO:0000815	ESCRT III complex	8	0	0	1		GO:0001221	transcription coregulator binding	5	0	0	1
GO:0051239	regulation of multicellular organismal p...	161	1	0.04	1		GO:0000835	ER ubiquitin ligase complex	1	0	0	1		GO:0001222	transcription corepressor binding	3	0	0	1
GO:0010033	response to organic substance	144	1	0.04	1		GO:0000836	Hrd1p ubiquitin ligase complex	1	0	0	1		GO:0001227	DNA-binding transcription repressor acti...	15	0	0	1
GO:0035883	enteroendocrine cell differentiation	8	1	0	1		GO:0000839	Hrd1p ubiquitin ligase ERAD-L complex	1	0	0	1		GO:0001228	DNA-binding transcription activator acti...	22	0	0.01	1
GO:0000002	mitochondrial genome maintenance	3	0	0	1		GO:0000922	spindle pole	12	0	0	1		GO:0001517	N-acetylglucosamine 6-O-sulfotransferase...	3	0	0	1
GO:0000003	reproduction	37	0	0.01	1		GO:0000930	gamma-tubulin complex	2	0	0	1		GO:0001530	lipopolysaccharide binding	3	0	0	1
GO:0000012	single strand break repair	1	0	0	1		GO:0000932	P-body	24	0	0.01	1		GO:0001540	amyloid-beta binding	7	0	0	1
GO:0000018	regulation of DNA recombination	6	0	0	1		GO:0000938	GARP complex	2	0	0	1		GO:0001565	phorbol ester receptor activity	1	0	0	1
GO:0000022	mitotic spindle elongation	1	0	0	1		GO:0000974	Prp19 complex	7	0	0	1		GO:0001626	nociceptin receptor activity	1	0	0	1
GO:0000027	ribosomal large subunit assembly	10	0	0	1		GO:0001401	SAM complex	1	0	0	1		GO:0001637	G protein-coupled chemoattractant recept...	1	0	0	1
GO:0000028	ribosomal small subunit assembly	8	0	0	1		GO:0001405	PAM complex, Tim23 associated import mot...	1	0	0	1		GO:0001640	adenylate cyclase inhibiting G protein-c...	3	0	0	1
GO:0000038	very long-chain fatty acid metabolic pro...	6	0	0	1		GO:0001518	voltage-gated sodium channel complex	4	0	0	1		GO:0001641	group II metabotropic glutamate receptor...	1	0	0	1
GO:0000041	transition metal ion transport	9	0	0	1		GO:0001669	acrosomal vesicle	2	0	0	1		GO:0001642	group III metabotropic glutamate recepto...	1	0	0	1
GO:0000045	autophagosome assembly	22	0	0.01	1		GO:0001674	female germ cell nucleus	1	0	0	1		GO:0001653	peptide receptor activity	5	0	0	1
GO:0000050	urea cycle	1	0	0	1		GO:0001725	stress fiber	3	0	0	1		GO:0001664	G protein-coupled receptor binding	25	0	0.01	1
GO:0000054	ribosomal subunit export from nucleus	9	0	0	1		GO:0001726	ruffle	11	0	0	1		GO:0001671	ATPase activator activity	9	0	0	1
GO:0000055	ribosomal large subunit export from nucl...	5	0	0	1		GO:0001750	photoreceptor outer segment	1	0	0	1		GO:0001727	lipid kinase activity	9	0	0	1
GO:0000056	ribosomal small subunit export from nucl...	4	0	0	1		GO:0001917	photoreceptor inner segment	1	0	0	1		GO:0001733	galactosylceramide sulfotransferase acti...	1	0	0	1
GO:0000070	mitotic sister chromatid segregation	14	0	0	1		GO:0002102	podosome	1	0	0	1		GO:0001784	phosphotyrosine residue binding	4	0	0	1
GO:0000075	cell cycle checkpoint signaling	11	0	0	1		GO:0002116	semaphorin receptor complex	4	0	0	1		GO:0001786	phosphatidylserine binding	12	0	0	1
GO:0000077	DNA damage checkpoint signaling	5	0	0	1		GO:0002139	stereocilia coupling link	1	0	0	1		GO:0001965	G-protein alpha-subunit binding	2	0	0	1
GO:0000079	regulation of cyclin-dependent protein s...	6	0	0	1		GO:0002141	stereocilia ankle link	1	0	0	1		GO:0001968	fibronectin binding	1	0	0	1
GO:0000082	G1/S transition of mitotic cell cycle	12	0	0	1		GO:0002142	stereocilia ankle link complex	1	0	0	1		GO:0001972	retinoic acid binding	2	0	0	1
GO:0000083	regulation of transcription involved in ...	2	0	0	1		GO:0002178	palmitoyltransferase complex	2	0	0	1		GO:0002020	protease binding	3	0	0	1
GO:0000086	G2/M transition of mitotic cell cycle	5	0	0	1		GO:0002189	ribose phosphate diphosphokinase complex	2	0	0	1		GO:0002039	p53 binding	6	0	0	1
GO:0000096	sulfur amino acid metabolic process	4	0	0	1		GO:0002193	MAML1-RBP-Jkappa- ICN1 complex	2	0	0	1		GO:0002094	polyprenyltransferase activity	2	0	0	1
GO:0000097	sulfur amino acid biosynthetic process	3	0	0	1		GO:0005604	basement membrane	1	0	0	1		GO:0002151	G-quadruplex RNA binding	2	0	0	1
GO:0000098	sulfur amino acid catabolic process	1	0	0	1		GO:0005622	intracellular anatomical structure	3140	0	0.8	1		GO:0002161	aminoacyl-tRNA editing activity	4	0	0	1
GO:0000122	negative regulation of transcription by ...	98	0	0.03	1		GO:0005634	nucleus	1535	0	0.39	1		GO:0002196	Ser-tRNA(Ala) hydrolase activity	1	0	0	1
GO:0000132	establishment of mitotic spindle orienta...	3	0	0	1		GO:0005635	nuclear envelope	51	0	0.01	1		GO:0003676	nucleic acid binding	939	0	0.26	1
GO:0000154	rRNA modification	7	0	0	1		GO:0005637	nuclear inner membrane	4	0	0	1		GO:0003677	DNA binding	490	0	0.13	1
GO:0000165	MAPK cascade	48	0	0.01	1		GO:0005640	nuclear outer membrane	3	0	0	1		GO:0003678	DNA helicase activity	5	0	0	1
GO:0000183	rDNA heterochromatin formation	1	0	0	1		GO:0005643	nuclear pore	17	0	0	1		GO:0003682	chromatin binding	116	0	0.03	1
GO:0000184	nuclear-transcribed mRNA catabolic proce...	15	0	0	1		GO:0005652	nuclear lamina	2	0	0	1		GO:0003684	damaged DNA binding	10	0	0	1
GO:0000209	protein polyubiquitination	37	0	0.01	1		GO:0005654	nucleoplasm	251	0	0.06	1		GO:0003690	double-stranded DNA binding	258	0	0.07	1
GO:0000212	meiotic spindle organization	1	0	0	1		GO:0005655	nucleolar ribonuclease P complex	2	0	0	1		GO:0003697	single-stranded DNA binding	14	0	0	1
GO:0000226	microtubule cytoskeleton organization	93	0	0.02	1		GO:0005656	nuclear pre-replicative complex	1	0	0	1		GO:0003700	DNA-binding transcription factor activit...	254	0	0.07	1
GO:0000244	spliceosomal tri-snRNP complex assembly	4	0	0	1		GO:0005657	replication fork	6	0	0	1		GO:0003707	nuclear steroid receptor activity	2	0	0	1
GO:0000245	spliceosomal complex assembly	22	0	0.01	1		GO:0005662	DNA replication factor A complex	3	0	0	1		GO:0003711	transcription elongation factor activity	1	0	0	1
GO:0000266	mitochondrial fission	5	0	0	1		GO:0005665	RNA polymerase II, core complex	4	0	0	1		GO:0003712	transcription coregulator activity	127	0	0.03	1
GO:0000271	polysaccharide biosynthetic process	2	0	0	1		GO:0005666	RNA polymerase III complex	7	0	0	1		GO:0003713	transcription coactivator activity	48	0	0.01	1
GO:0000278	mitotic cell cycle	93	0	0.02	1		GO:0005667	transcription regulator complex	103	0	0.03	1		GO:0003714	transcription corepressor activity	38	0	0.01	1
GO:0000280	nuclear division	30	0	0.01	1		GO:0005669	transcription factor TFIID complex	9	0	0	1		GO:0003723	RNA binding	406	0	0.11	1
GO:0000281	mitotic cytokinesis	8	0	0	1		GO:0005672	transcription factor TFIIA complex	2	0	0	1		GO:0003724	RNA helicase activity	26	0	0.01	1
GO:0000288	nuclear-transcribed mRNA catabolic proce...	15	0	0	1		GO:0005673	transcription factor TFIIE complex	1	0	0	1		GO:0003725	double-stranded RNA binding	16	0	0	1
GO:0000289	nuclear-transcribed mRNA poly(A) tail sh...	8	0	0	1		GO:0005674	transcription factor TFIIF complex	2	0	0	1		GO:0003726	double-stranded RNA adenosine deaminase ...	2	0	0	1
GO:0000290	deadenylation-dependent decapping of nuc...	4	0	0	1		GO:0005675	transcription factor TFIIH holo complex	4	0	0	1		GO:0003727	single-stranded RNA binding	19	0	0.01	1
GO:0000291	nuclear-transcribed mRNA catabolic proce...	3	0	0	1		GO:0005677	chromatin silencing complex	1	0	0	1		GO:0003729	mRNA binding	122	0	0.03	1
GO:0000302	response to reactive oxygen species	7	0	0	1		GO:0005680	anaphase-promoting complex	8	0	0	1		GO:0003730	mRNA 3'-UTR binding	40	0	0.01	1
GO:0000303	response to superoxide	1	0	0	1		GO:0005681	spliceosomal complex	96	0	0.02	1		GO:0003735	structural constituent of ribosome	93	0	0.03	1
GO:0000305	response to oxygen radical	1	0	0	1		GO:0005682	U5 snRNP	10	0	0	1		GO:0003743	translation initiation factor activity	45	0	0.01	1
GO:0000338	protein deneddylation	2	0	0	1		GO:0005684	U2-type spliceosomal complex	37	0	0.01	1		GO:0003746	translation elongation factor activity	17	0	0	1
GO:0000349	generation of catalytic spliceosome for ...	1	0	0	1		GO:0005685	U1 snRNP	12	0	0	1		GO:0003747	translation release factor activity	3	0	0	1
GO:0000350	generation of catalytic spliceosome for ...	1	0	0	1		GO:0005686	U2 snRNP	17	0	0	1		GO:0003755	peptidyl-prolyl cis-trans isomerase acti...	17	0	0	1
GO:0000375	RNA splicing, via transesterification re...	144	0	0.04	1		GO:0005687	U4 snRNP	6	0	0	1		GO:0003756	protein disulfide isomerase activity	8	0	0	1
GO:0000377	RNA splicing, via transesterification re...	144	0	0.04	1		GO:0005688	U6 snRNP	4	0	0	1		GO:0003774	cytoskeletal motor activity	17	0	0	1
GO:0000378	RNA exon ligation	1	0	0	1		GO:0005689	U12-type spliceosomal complex	10	0	0	1		GO:0003777	microtubule motor activity	12	0	0	1
GO:0000380	alternative mRNA splicing, via spliceoso...	36	0	0.01	1		GO:0005690	U4atac snRNP	1	0	0	1		GO:0003779	actin binding	81	0	0.02	1
GO:0000381	regulation of alternative mRNA splicing,...	28	0	0.01	1		GO:0005694	chromosome	208	0	0.05	1		GO:0003785	actin monomer binding	4	0	0	1
GO:0000387	spliceosomal snRNP assembly	15	0	0	1		GO:0005697	telomerase holoenzyme complex	3	0	0	1		GO:0003823	antigen binding	3	0	0	1
GO:0000388	spliceosome conformational change to rel...	1	0	0	1		GO:0005721	pericentric heterochromatin	4	0	0	1		GO:0003824	catalytic activity	1250	0	0.34	1
GO:0000389	mRNA 3'-splice site recognition	1	0	0	1		GO:0005730	nucleolus	95	0	0.02	1		GO:0003827	alpha-1,3-mannosylglycoprotein 2-beta-N-...	1	0	0	1
GO:0000390	spliceosomal complex disassembly	2	0	0	1		GO:0005732	sno(s)RNA-containing ribonucleoprotein c...	6	0	0	1		GO:0003828	alpha-N-acetylneuraminate alpha-2,8-sial...	2	0	0	1
GO:0000393	spliceosomal conformational changes to g...	3	0	0	1		GO:0005736	RNA polymerase I complex	2	0	0	1		GO:0003835	beta-galactoside alpha-2,6-sialyltransfe...	2	0	0	1
GO:0000394	RNA splicing, via endonucleolytic cleava...	2	0	0	1		GO:0005737	cytoplasm	2101	0	0.53	1		GO:0003839	gamma-glutamylcyclotransferase activity	2	0	0	1
GO:0000395	mRNA 5'-splice site recognition	2	0	0	1		GO:0005739	mitochondrion	341	0	0.09	1		GO:0003841	1-acylglycerol-3-phosphate O-acyltransfe...	1	0	0	1
GO:0000398	mRNA splicing, via spliceosome	144	0	0.04	1		GO:0005740	mitochondrial envelope	159	0	0.04	1		GO:0003847	1-alkyl-2-acetylglycerophosphocholine es...	1	0	0	1
GO:0000413	protein peptidyl-prolyl isomerization	12	0	0	1		GO:0005741	mitochondrial outer membrane	30	0	0.01	1		GO:0003857	3-hydroxyacyl-CoA dehydrogenase activity	3	0	0	1
GO:0000422	autophagy of mitochondrion	16	0	0	1		GO:0005742	mitochondrial outer membrane translocase...	7	0	0	1		GO:0003863	3-methyl-2-oxobutanoate dehydrogenase (2...	2	0	0	1
GO:0000423	mitophagy	1	0	0	1		GO:0005743	mitochondrial inner membrane	106	0	0.03	1		GO:0003867	4-aminobutyrate transaminase activity	1	0	0	1
GO:0000447	endonucleolytic cleavage in ITS1 to sepa...	4	0	0	1		GO:0005744	TIM23 mitochondrial import inner membran...	4	0	0	1		GO:0003870	5-aminolevulinate synthase activity	1	0	0	1
GO:0000448	cleavage in ITS2 between 5.8S rRNA and L...	1	0	0	1		GO:0005745	m-AAA complex	1	0	0	1		GO:0003872	6-phosphofructokinase activity	1	0	0	1
GO:0000455	enzyme-directed rRNA pseudouridine synth...	1	0	0	1		GO:0005746	mitochondrial respirasome	40	0	0.01	1		GO:0003873	6-phosphofructo-2-kinase activity	2	0	0	1
GO:0000460	maturation of 5.8S rRNA	16	0	0	1		GO:0005747	mitochondrial respiratory chain complex ...	23	0	0.01	1		GO:0003877	ATP adenylyltransferase activity	1	0	0	1
GO:0000461	endonucleolytic cleavage to generate mat...	1	0	0	1		GO:0005749	mitochondrial respiratory chain complex ...	3	0	0	1		GO:0003880	protein C-terminal carboxyl O-methyltran...	1	0	0	1
GO:0000462	maturation of SSU-rRNA from tricistronic...	12	0	0	1		GO:0005750	mitochondrial respiratory chain complex ...	6	0	0	1		GO:0003881	CDP-diacylglycerol-inositol 3-phosphatid...	1	0	0	1
GO:0000463	maturation of LSU-rRNA from tricistronic...	7	0	0	1		GO:0005751	mitochondrial respiratory chain complex ...	7	0	0	1		GO:0003883	CTP synthase activity	1	0	0	1
GO:0000466	maturation of 5.8S rRNA from tricistroni...	8	0	0	1		GO:0005753	mitochondrial proton-transporting ATP sy...	12	0	0	1		GO:0003886	DNA (cytosine-5-)-methyltransferase acti...	4	0	0	1
GO:0000467	exonucleolytic trimming to generate matu...	2	0	0	1		GO:0005754	mitochondrial proton-transporting ATP sy...	1	0	0	1		GO:0003887	DNA-directed DNA polymerase activity	7	0	0	1
GO:0000470	maturation of LSU-rRNA	16	0	0	1		GO:0005758	mitochondrial intermembrane space	15	0	0	1		GO:0003899	DNA-directed 5'-3' RNA polymerase activi...	7	0	0	1
GO:0000472	endonucleolytic cleavage to generate mat...	1	0	0	1		GO:0005759	mitochondrial matrix	74	0	0.02	1		GO:0003904	deoxyribodipyrimidine photo-lyase activi...	2	0	0	1
GO:0000479	endonucleolytic cleavage of tricistronic...	7	0	0	1		GO:0005761	mitochondrial ribosome	43	0	0.01	1		GO:0003906	DNA-(apurinic or apyrimidinic site) endo...	2	0	0	1
GO:0000480	endonucleolytic cleavage in 5'-ETS of tr...	1	0	0	1		GO:0005762	mitochondrial large ribosomal subunit	24	0	0.01	1		GO:0003909	DNA ligase activity	1	0	0	1
GO:0000481	maturation of 5S rRNA	1	0	0	1		GO:0005763	mitochondrial small ribosomal subunit	16	0	0	1		GO:0003910	DNA ligase (ATP) activity	1	0	0	1
GO:0000491	small nucleolar ribonucleoprotein comple...	3	0	0	1		GO:0005764	lysosome	33	0	0.01	1		GO:0003913	DNA photolyase activity	2	0	0	1
GO:0000492	box C/D snoRNP assembly	3	0	0	1		GO:0005765	lysosomal membrane	18	0	0	1		GO:0003920	GMP reductase activity	1	0	0	1
GO:0000494	box C/D RNA 3'-end processing	1	0	0	1		GO:0005768	endosome	133	0	0.03	1		GO:0003921	GMP synthase activity	1	0	0	1
GO:0000495	box H/ACA RNA 3'-end processing	1	0	0	1		GO:0005769	early endosome	43	0	0.01	1		GO:0003922	GMP synthase (glutamine-hydrolyzing) act...	1	0	0	1
GO:0000578	embryonic axis specification	7	0	0	1		GO:0005770	late endosome	38	0	0.01	1		GO:0003924	GTPase activity	107	0	0.03	1
GO:0000719	photoreactive repair	2	0	0	1		GO:0005771	multivesicular body	12	0	0	1		GO:0003925	G protein activity	8	0	0	1
GO:0000723	telomere maintenance	9	0	0	1		GO:0005773	vacuole	58	0	0.01	1		GO:0003933	GTP cyclohydrolase activity	1	0	0	1
GO:0000724	double-strand break repair via homologou...	16	0	0	1		GO:0005774	vacuolar membrane	36	0	0.01	1		GO:0003934	GTP cyclohydrolase I activity	1	0	0	1
GO:0000725	recombinational repair	16	0	0	1		GO:0005776	autophagosome	13	0	0	1		GO:0003938	IMP dehydrogenase activity	1	0	0	1
GO:0000729	DNA double-strand break processing	2	0	0	1		GO:0005777	peroxisome	9	0	0	1		GO:0003950	NAD+ ADP-ribosyltransferase activity	5	0	0	1
GO:0000731	DNA synthesis involved in DNA repair	5	0	0	1		GO:0005778	peroxisomal membrane	3	0	0	1		GO:0003954	NADH dehydrogenase activity	4	0	0	1
GO:0000768	syncytium formation by plasma membrane f...	8	0	0	1		GO:0005782	peroxisomal matrix	1	0	0	1		GO:0003955	NAD(P)H dehydrogenase (quinone) activity	1	0	0	1
GO:0000819	sister chromatid segregation	15	0	0	1		GO:0005783	endoplasmic reticulum	236	0	0.06	1		GO:0003963	RNA-3'-phosphate cyclase activity	1	0	0	1
GO:0000902	cell morphogenesis	165	0	0.04	1		GO:0005784	Sec61 translocon complex	1	0	0	1		GO:0003972	RNA ligase (ATP) activity	1	0	0	1
GO:0000910	cytokinesis	15	0	0	1		GO:0005785	signal recognition particle receptor com...	2	0	0	1		GO:0003985	acetyl-CoA C-acetyltransferase activity	1	0	0	1
GO:0000956	nuclear-transcribed mRNA catabolic proce...	35	0	0.01	1		GO:0005786	signal recognition particle, endoplasmic...	5	0	0	1		GO:0003987	acetate-CoA ligase activity	1	0	0	1
GO:0000959	mitochondrial RNA metabolic process	2	0	0	1		GO:0005787	signal peptidase complex	4	0	0	1		GO:0003988	acetyl-CoA C-acyltransferase activity	2	0	0	1
GO:0000966	RNA 5'-end processing	3	0	0	1		GO:0005788	endoplasmic reticulum lumen	13	0	0	1		GO:0003993	acid phosphatase activity	1	0	0	1
GO:0000967	rRNA 5'-end processing	1	0	0	1		GO:0005789	endoplasmic reticulum membrane	145	0	0.04	1		GO:0003994	aconitate hydratase activity	1	0	0	1
GO:0000968	tRNA exon ligation	1	0	0	1		GO:0005790	smooth endoplasmic reticulum	1	0	0	1		GO:0003995	acyl-CoA dehydrogenase activity	6	0	0	1
GO:0000971	tRNA exon ligation utilizing 2',3' cycli...	1	0	0	1		GO:0005791	rough endoplasmic reticulum	13	0	0	1		GO:0003997	acyl-CoA oxidase activity	1	0	0	1
GO:0000972	transcription-dependent tethering of RNA...	3	0	0	1		GO:0005793	endoplasmic reticulum-Golgi intermediate...	18	0	0	1		GO:0004000	adenosine deaminase activity	2	0	0	1
GO:0000973	post-transcriptional tethering of RNA po...	2	0	0	1		GO:0005794	Golgi apparatus	195	0	0.05	1		GO:0004001	adenosine kinase activity	2	0	0	1
GO:0001101	response to acid chemical	5	0	0	1		GO:0005795	Golgi stack	15	0	0	1		GO:0004013	adenosylhomocysteinase activity	1	0	0	1
GO:0001173	DNA-templated transcriptional start site...	1	0	0	1		GO:0005796	Golgi lumen	1	0	0	1		GO:0004014	adenosylmethionine decarboxylase activit...	1	0	0	1
GO:0001174	transcriptional start site selection at ...	1	0	0	1		GO:0005798	Golgi-associated vesicle	19	0	0	1		GO:0004017	adenylate kinase activity	4	0	0	1
GO:0001501	skeletal system development	86	0	0.02	1		GO:0005801	cis-Golgi network	7	0	0	1		GO:0004022	alcohol dehydrogenase (NAD+) activity	1	0	0	1
GO:0001502	cartilage condensation	2	0	0	1		GO:0005802	trans-Golgi network	31	0	0.01	1		GO:0004024	alcohol dehydrogenase activity, zinc-dep...	1	0	0	1
GO:0001503	ossification	14	0	0	1		GO:0005811	lipid droplet	8	0	0	1		GO:0004029	aldehyde dehydrogenase (NAD+) activity	1	0	0	1
GO:0001505	regulation of neurotransmitter levels	31	0	0.01	1		GO:0005813	centrosome	42	0	0.01	1		GO:0004030	aldehyde dehydrogenase [NAD(P)+] activit...	1	0	0	1
GO:0001508	action potential	12	0	0	1		GO:0005814	centriole	9	0	0	1		GO:0004032	alditol:NADP+ 1-oxidoreductase activity	1	0	0	1
GO:0001510	RNA methylation	9	0	0	1		GO:0005815	microtubule organizing center	67	0	0.02	1		GO:0004033	aldo-keto reductase (NADP) activity	2	0	0	1
GO:0001516	prostaglandin biosynthetic process	2	0	0	1		GO:0005818	aster	1	0	0	1		GO:0004045	aminoacyl-tRNA hydrolase activity	1	0	0	1
GO:0001522	pseudouridine synthesis	2	0	0	1		GO:0005819	spindle	34	0	0.01	1		GO:0004053	arginase activity	1	0	0	1
GO:0001523	retinoid metabolic process	5	0	0	1		GO:0005829	cytosol	341	0	0.09	1		GO:0004058	aromatic-L-amino-acid decarboxylase acti...	1	0	0	1
GO:0001525	angiogenesis	79	0	0.02	1		GO:0005832	chaperonin-containing T-complex	5	0	0	1		GO:0004061	arylformamidase activity	1	0	0	1
GO:0001539	cilium or flagellum-dependent cell motil...	2	0	0	1		GO:0005834	heterotrimeric G-protein complex	16	0	0	1		GO:0004065	arylsulfatase activity	1	0	0	1
GO:0001541	ovarian follicle development	4	0	0	1		GO:0005838	proteasome regulatory particle	16	0	0	1		GO:0004069	L-aspartate:2-oxoglutarate aminotransfer...	2	0	0	1
GO:0001556	oocyte maturation	3	0	0	1		GO:0005839	proteasome core complex	10	0	0	1		GO:0004082	bisphosphoglycerate mutase activity	3	0	0	1
GO:0001558	regulation of cell growth	17	0	0	1		GO:0005840	ribosome	114	0	0.03	1		GO:0004084	branched-chain-amino-acid transaminase a...	2	0	0	1
GO:0001568	blood vessel development	101	0	0.03	1		GO:0005844	polysome	17	0	0	1		GO:0004089	carbonate dehydratase activity	1	0	0	1
GO:0001569	branching involved in blood vessel morph...	3	0	0	1		GO:0005845	mRNA cap binding complex	1	0	0	1		GO:0004092	carnitine O-acetyltransferase activity	1	0	0	1
GO:0001570	vasculogenesis	12	0	0	1		GO:0005846	nuclear cap binding complex	1	0	0	1		GO:0004103	choline kinase activity	1	0	0	1
GO:0001578	microtubule bundle formation	10	0	0	1		GO:0005847	mRNA cleavage and polyadenylation specif...	6	0	0	1		GO:0004112	cyclic-nucleotide phosphodiesterase acti...	5	0	0	1
GO:0001579	medium-chain fatty acid transport	1	0	0	1		GO:0005848	mRNA cleavage stimulating factor complex	1	0	0	1		GO:0004113	2',3'-cyclic-nucleotide 3'-phosphodieste...	1	0	0	1
GO:0001649	osteoblast differentiation	4	0	0	1		GO:0005849	mRNA cleavage factor complex	8	0	0	1		GO:0004114	3',5'-cyclic-nucleotide phosphodiesteras...	4	0	0	1
GO:0001654	eye development	144	0	0.04	1		GO:0005850	eukaryotic translation initiation factor...	3	0	0	1		GO:0004115	3',5'-cyclic-AMP phosphodiesterase activ...	3	0	0	1
GO:0001655	urogenital system development	2	0	0	1		GO:0005851	eukaryotic translation initiation factor...	3	0	0	1		GO:0004123	cystathionine gamma-lyase activity	1	0	0	1
GO:0001657	ureteric bud development	1	0	0	1		GO:0005852	eukaryotic translation initiation factor...	13	0	0	1		GO:0004128	cytochrome-b5 reductase activity, acting...	1	0	0	1
GO:0001658	branching involved in ureteric bud morph...	1	0	0	1		GO:0005853	eukaryotic translation elongation factor...	2	0	0	1		GO:0004129	cytochrome-c oxidase activity	3	0	0	1
GO:0001666	response to hypoxia	21	0	0.01	1		GO:0005854	nascent polypeptide-associated complex	1	0	0	1		GO:0004143	ATP-dependent diacylglycerol kinase acti...	3	0	0	1
GO:0001667	ameboidal-type cell migration	47	0	0.01	1		GO:0005856	cytoskeleton	256	0	0.07	1		GO:0004148	dihydrolipoyl dehydrogenase activity	1	0	0	1
GO:0001676	long-chain fatty acid metabolic process	5	0	0	1		GO:0005865	striated muscle thin filament	2	0	0	1		GO:0004149	dihydrolipoyllysine-residue succinyltran...	1	0	0	1
GO:0001678	intracellular glucose homeostasis	4	0	0	1		GO:0005868	cytoplasmic dynein complex	6	0	0	1		GO:0004155	6,7-dihydropteridine reductase activity	1	0	0	1
GO:0001682	tRNA 5'-leader removal	2	0	0	1		GO:0005869	dynactin complex	3	0	0	1		GO:0004165	delta(3)-delta(2)-enoyl-CoA isomerase ac...	1	0	0	1
GO:0001702	gastrulation with mouth forming second	16	0	0	1		GO:0005871	kinesin complex	13	0	0	1		GO:0004175	endopeptidase activity	32	0	0.01	1

## Sheet: 6_cluster
BP							CC							MF
GO.ID	Term	Annotated	Significant	Expected	Fisher		GO.ID	Term	Annotated	Significant	Expected	Fisher		GO.ID	Term	Annotated	Significant	Expected	Fisher
GO:0000002	mitochondrial genome maintenance	2	0	0	1		GO:0000015	phosphopyruvate hydratase complex	1	0	0	1		GO:0000009	alpha-1,6-mannosyltransferase activity	1	0	0	1
GO:0000003	reproduction	41	0	0	1		GO:0000109	nucleotide-excision repair complex	1	0	0	1		GO:0000026	alpha-1,2-mannosyltransferase activity	1	0	0	1
GO:0000018	regulation of DNA recombination	7	0	0	1		GO:0000111	nucleotide-excision repair factor 2 comp...	1	0	0	1		GO:0000030	mannosyltransferase activity	4	0	0	1
GO:0000019	regulation of mitotic recombination	1	0	0	1		GO:0000118	histone deacetylase complex	34	0	0	1		GO:0000035	acyl binding	2	0	0	1
GO:0000022	mitotic spindle elongation	1	0	0	1		GO:0000123	histone acetyltransferase complex	36	0	0	1		GO:0000036	acyl carrier activity	2	0	0	1
GO:0000027	ribosomal large subunit assembly	8	0	0	1		GO:0000124	SAGA complex	8	0	0	1		GO:0000049	tRNA binding	11	0	0	1
GO:0000028	ribosomal small subunit assembly	3	0	0	1		GO:0000126	transcription factor TFIIIB complex	1	0	0	1		GO:0000062	fatty-acyl-CoA binding	7	0	0	1
GO:0000038	very long-chain fatty acid metabolic pro...	5	0	0	1		GO:0000127	transcription factor TFIIIC complex	3	0	0	1		GO:0000064	L-ornithine transmembrane transporter ac...	2	0	0	1
GO:0000041	transition metal ion transport	11	0	0	1		GO:0000137	Golgi cis cisterna	2	0	0	1		GO:0000104	succinate dehydrogenase activity	3	0	0	1
GO:0000045	autophagosome assembly	23	0	0	1		GO:0000139	Golgi membrane	73	0	0	1		GO:0000146	microfilament motor activity	4	0	0	1
GO:0000050	urea cycle	1	0	0	1		GO:0000145	exocyst	3	0	0	1		GO:0000149	SNARE binding	36	0	0	1
GO:0000054	ribosomal subunit export from nucleus	7	0	0	1		GO:0000151	ubiquitin ligase complex	73	0	0	1		GO:0000166	nucleotide binding	565	0	0	1
GO:0000055	ribosomal large subunit export from nucl...	5	0	0	1		GO:0000152	nuclear ubiquitin ligase complex	16	0	0	1		GO:0000175	3'-5'-RNA exonuclease activity	7	0	0	1
GO:0000056	ribosomal small subunit export from nucl...	4	0	0	1		GO:0000153	cytoplasmic ubiquitin ligase complex	2	0	0	1		GO:0000179	rRNA (adenine-N6,N6-)-dimethyltransferas...	1	0	0	1
GO:0000070	mitotic sister chromatid segregation	11	0	0	1		GO:0000159	protein phosphatase type 2A complex	9	0	0	1		GO:0000268	peroxisome targeting sequence binding	1	0	0	1
GO:0000075	cell cycle checkpoint signaling	6	0	0	1		GO:0000164	protein phosphatase type 1 complex	4	0	0	1		GO:0000287	magnesium ion binding	24	0	0	1
GO:0000077	DNA damage checkpoint signaling	1	0	0	1		GO:0000172	ribonuclease MRP complex	2	0	0	1		GO:0000295	adenine nucleotide transmembrane transpo...	2	0	0	1
GO:0000079	regulation of cyclin-dependent protein s...	5	0	0	1		GO:0000176	nuclear exosome (RNase complex)	1	0	0	1		GO:0000298	endopolyphosphatase activity	2	0	0	1
GO:0000082	G1/S transition of mitotic cell cycle	12	0	0	1		GO:0000177	cytoplasmic exosome (RNase complex)	1	0	0	1		GO:0000339	RNA cap binding	6	0	0	1
GO:0000083	regulation of transcription involved in ...	3	0	0	1		GO:0000178	exosome (RNase complex)	2	0	0	1		GO:0000340	RNA 7-methylguanosine cap binding	5	0	0	1
GO:0000086	G2/M transition of mitotic cell cycle	4	0	0	1		GO:0000220	vacuolar proton-transporting V-type ATPa...	2	0	0	1		GO:0000700	mismatch base pair DNA N-glycosylase act...	2	0	0	1
GO:0000096	sulfur amino acid metabolic process	6	0	0	1		GO:0000221	vacuolar proton-transporting V-type ATPa...	3	0	0	1		GO:0000774	adenyl-nucleotide exchange factor activi...	6	0	0	1
GO:0000097	sulfur amino acid biosynthetic process	5	0	0	1		GO:0000228	nuclear chromosome	26	0	0	1		GO:0000822	inositol hexakisphosphate binding	2	0	0	1
GO:0000098	sulfur amino acid catabolic process	1	0	0	1		GO:0000235	astral microtubule	1	0	0	1		GO:0000828	inositol hexakisphosphate kinase activit...	2	0	0	1
GO:0000122	negative regulation of transcription by ...	103	0	0	1		GO:0000243	commitment complex	4	0	0	1		GO:0000829	inositol heptakisphosphate kinase activi...	1	0	0	1
GO:0000132	establishment of mitotic spindle orienta...	6	0	0	1		GO:0000274	mitochondrial proton-transporting ATP sy...	2	0	0	1		GO:0000900	mRNA regulatory element binding translat...	1	0	0	1
GO:0000154	rRNA modification	7	0	0	1		GO:0000275	mitochondrial proton-transporting ATP sy...	4	0	0	1		GO:0000976	transcription cis-regulatory region bind...	261	0	0	1
GO:0000165	MAPK cascade	46	0	0	1		GO:0000276	mitochondrial proton-transporting ATP sy...	8	0	0	1		GO:0000977	RNA polymerase II transcription regulato...	244	0	0	1
GO:0000183	rDNA heterochromatin formation	2	0	0	1		GO:0000307	cyclin-dependent protein kinase holoenzy...	7	0	0	1		GO:0000978	RNA polymerase II cis-regulatory region ...	215	0	0	1
GO:0000184	nuclear-transcribed mRNA catabolic proce...	13	0	0	1		GO:0000313	organellar ribosome	42	0	0	1		GO:0000981	DNA-binding transcription factor activit...	246	0	0	1
GO:0000209	protein polyubiquitination	41	0	0	1		GO:0000314	organellar small ribosomal subunit	13	0	0	1		GO:0000987	cis-regulatory region sequence-specific ...	219	0	0	1
GO:0000212	meiotic spindle organization	1	0	0	1		GO:0000315	organellar large ribosomal subunit	25	0	0	1		GO:0000993	RNA polymerase II complex binding	10	0	0	1
GO:0000226	microtubule cytoskeleton organization	90	0	0	1		GO:0000323	lytic vacuole	43	0	0	1		GO:0000995	RNA polymerase III general transcription...	1	0	0	1
GO:0000244	spliceosomal tri-snRNP complex assembly	3	0	0	1		GO:0000346	transcription export complex	4	0	0	1		GO:0001025	RNA polymerase III general transcription...	1	0	0	1
GO:0000245	spliceosomal complex assembly	23	0	0	1		GO:0000347	THO complex	4	0	0	1		GO:0001046	core promoter sequence-specific DNA bind...	3	0	0	1
GO:0000266	mitochondrial fission	7	0	0	1		GO:0000407	phagophore assembly site	10	0	0	1		GO:0001054	RNA polymerase I activity	5	0	0	1
GO:0000271	polysaccharide biosynthetic process	3	0	0	1		GO:0000408	EKC/KEOPS complex	1	0	0	1		GO:0001055	RNA polymerase II activity	9	0	0	1
GO:0000272	polysaccharide catabolic process	1	0	0	1		GO:0000421	autophagosome membrane	7	0	0	1		GO:0001056	RNA polymerase III activity	6	0	0	1
GO:0000278	mitotic cell cycle	94	0	0	1		GO:0000428	DNA-directed RNA polymerase complex	41	0	0	1		GO:0001067	transcription regulatory region nucleic ...	261	0	0	1
GO:0000280	nuclear division	28	0	0	1		GO:0000439	transcription factor TFIIH core complex	2	0	0	1		GO:0001091	RNA polymerase II general transcription ...	3	0	0	1
GO:0000281	mitotic cytokinesis	5	0	0	1		GO:0000445	THO complex part of transcription export...	4	0	0	1		GO:0001096	TFIIF-class transcription factor complex...	1	0	0	1
GO:0000288	nuclear-transcribed mRNA catabolic proce...	14	0	0	1		GO:0000502	proteasome complex	32	0	0	1		GO:0001097	TFIIH-class transcription factor complex...	1	0	0	1
GO:0000289	nuclear-transcribed mRNA poly(A) tail sh...	8	0	0	1		GO:0000775	chromosome, centromeric region	29	0	0	1		GO:0001098	basal transcription machinery binding	14	0	0	1
GO:0000290	deadenylation-dependent decapping of nuc...	3	0	0	1		GO:0000776	kinetochore	15	0	0	1		GO:0001099	basal RNA polymerase II transcription ma...	14	0	0	1
GO:0000291	nuclear-transcribed mRNA catabolic proce...	3	0	0	1		GO:0000779	condensed chromosome, centromeric region	15	0	0	1		GO:0001156	TFIIIC-class transcription factor comple...	1	0	0	1
GO:0000302	response to reactive oxygen species	11	0	0	1		GO:0000781	chromosome, telomeric region	5	0	0	1		GO:0001163	RNA polymerase I transcription regulator...	2	0	0	1
GO:0000303	response to superoxide	3	0	0	1		GO:0000782	telomere cap complex	1	0	0	1		GO:0001164	RNA polymerase I core promoter sequence-...	2	0	0	1
GO:0000305	response to oxygen radical	3	0	0	1		GO:0000783	nuclear telomere cap complex	1	0	0	1		GO:0001181	RNA polymerase I general transcription i...	2	0	0	1
GO:0000338	protein deneddylation	2	0	0	1		GO:0000785	chromatin	155	0	0	1		GO:0001216	DNA-binding transcription activator acti...	15	0	0	1
GO:0000349	generation of catalytic spliceosome for ...	1	0	0	1		GO:0000786	nucleosome	9	0	0	1		GO:0001217	DNA-binding transcription repressor acti...	20	0	0	1
GO:0000350	generation of catalytic spliceosome for ...	1	0	0	1		GO:0000791	euchromatin	1	0	0	1		GO:0001221	transcription coregulator binding	5	0	0	1
GO:0000375	RNA splicing, via transesterification re...	140	0	0	1		GO:0000792	heterochromatin	9	0	0	1		GO:0001222	transcription corepressor binding	3	0	0	1
GO:0000377	RNA splicing, via transesterification re...	140	0	0	1		GO:0000793	condensed chromosome	18	0	0	1		GO:0001227	DNA-binding transcription repressor acti...	20	0	0	1
GO:0000378	RNA exon ligation	1	0	0	1		GO:0000812	Swr1 complex	5	0	0	1		GO:0001228	DNA-binding transcription activator acti...	15	0	0	1
GO:0000380	alternative mRNA splicing, via spliceoso...	34	0	0	1		GO:0000813	ESCRT I complex	4	0	0	1		GO:0001517	N-acetylglucosamine 6-O-sulfotransferase...	3	0	0	1
GO:0000381	regulation of alternative mRNA splicing,...	28	0	0	1		GO:0000814	ESCRT II complex	2	0	0	1		GO:0001530	lipopolysaccharide binding	3	0	0	1
GO:0000387	spliceosomal snRNP assembly	14	0	0	1		GO:0000815	ESCRT III complex	6	0	0	1		GO:0001540	amyloid-beta binding	11	0	0	1
GO:0000388	spliceosome conformational change to rel...	1	0	0	1		GO:0000835	ER ubiquitin ligase complex	1	0	0	1		GO:0001565	phorbol ester receptor activity	1	0	0	1
GO:0000389	mRNA 3'-splice site recognition	1	0	0	1		GO:0000836	Hrd1p ubiquitin ligase complex	1	0	0	1		GO:0001591	dopamine neurotransmitter receptor activ...	2	0	0	1
GO:0000390	spliceosomal complex disassembly	1	0	0	1		GO:0000839	Hrd1p ubiquitin ligase ERAD-L complex	1	0	0	1		GO:0001626	nociceptin receptor activity	1	0	0	1
GO:0000393	spliceosomal conformational changes to g...	3	0	0	1		GO:0000922	spindle pole	10	0	0	1		GO:0001640	adenylate cyclase inhibiting G protein-c...	3	0	0	1
GO:0000394	RNA splicing, via endonucleolytic cleava...	3	0	0	1		GO:0000923	equatorial microtubule organizing center	1	0	0	1		GO:0001641	group II metabotropic glutamate receptor...	1	0	0	1
GO:0000395	mRNA 5'-splice site recognition	3	0	0	1		GO:0000930	gamma-tubulin complex	3	0	0	1		GO:0001642	group III metabotropic glutamate recepto...	1	0	0	1
GO:0000398	mRNA splicing, via spliceosome	140	0	0	1		GO:0000931	gamma-tubulin ring complex	1	0	0	1		GO:0001653	peptide receptor activity	4	0	0	1
GO:0000413	protein peptidyl-prolyl isomerization	11	0	0	1		GO:0000932	P-body	26	0	0	1		GO:0001664	G protein-coupled receptor binding	21	0	0	1
GO:0000422	autophagy of mitochondrion	14	0	0	1		GO:0000938	GARP complex	1	0	0	1		GO:0001671	ATPase activator activity	8	0	0	1
GO:0000423	mitophagy	1	0	0	1		GO:0000940	outer kinetochore	1	0	0	1		GO:0001727	lipid kinase activity	7	0	0	1
GO:0000447	endonucleolytic cleavage in ITS1 to sepa...	2	0	0	1		GO:0000974	Prp19 complex	7	0	0	1		GO:0001733	galactosylceramide sulfotransferase acti...	1	0	0	1
GO:0000454	snoRNA guided rRNA pseudouridine synthes...	1	0	0	1		GO:0001401	SAM complex	1	0	0	1		GO:0001784	phosphotyrosine residue binding	4	0	0	1
GO:0000460	maturation of 5.8S rRNA	10	0	0	1		GO:0001405	PAM complex, Tim23 associated import mot...	1	0	0	1		GO:0001786	phosphatidylserine binding	13	0	0	1
GO:0000462	maturation of SSU-rRNA from tricistronic...	11	0	0	1		GO:0001518	voltage-gated sodium channel complex	4	0	0	1		GO:0001882	nucleoside binding	1	0	0	1
GO:0000463	maturation of LSU-rRNA from tricistronic...	3	0	0	1		GO:0001669	acrosomal vesicle	3	0	0	1		GO:0001965	G-protein alpha-subunit binding	2	0	0	1
GO:0000466	maturation of 5.8S rRNA from tricistroni...	4	0	0	1		GO:0001674	female germ cell nucleus	1	0	0	1		GO:0001968	fibronectin binding	1	0	0	1
GO:0000467	exonucleolytic trimming to generate matu...	2	0	0	1		GO:0001725	stress fiber	4	0	0	1		GO:0001972	retinoic acid binding	2	0	0	1
GO:0000470	maturation of LSU-rRNA	10	0	0	1		GO:0001726	ruffle	11	0	0	1		GO:0002020	protease binding	1	0	0	1
GO:0000479	endonucleolytic cleavage of tricistronic...	5	0	0	1		GO:0001750	photoreceptor outer segment	2	0	0	1		GO:0002039	p53 binding	5	0	0	1
GO:0000491	small nucleolar ribonucleoprotein comple...	1	0	0	1		GO:0002102	podosome	2	0	0	1		GO:0002094	polyprenyltransferase activity	1	0	0	1
GO:0000492	box C/D snoRNP assembly	1	0	0	1		GO:0002116	semaphorin receptor complex	6	0	0	1		GO:0002151	G-quadruplex RNA binding	2	0	0	1
GO:0000495	box H/ACA RNA 3'-end processing	1	0	0	1		GO:0002178	palmitoyltransferase complex	5	0	0	1		GO:0002161	aminoacyl-tRNA editing activity	2	0	0	1
GO:0000578	embryonic axis specification	6	0	0	1		GO:0002189	ribose phosphate diphosphokinase complex	1	0	0	1		GO:0002196	Ser-tRNA(Ala) hydrolase activity	1	0	0	1
GO:0000719	photoreactive repair	1	0	0	1		GO:0005575	cellular_component	3978	0	0	1		GO:0003674	molecular_function	3726	0	0	1
GO:0000723	telomere maintenance	10	0	0	1		GO:0005576	extracellular region	94	0	0	1		GO:0003676	nucleic acid binding	944	0	0	1
GO:0000724	double-strand break repair via homologou...	16	0	0	1		GO:0005604	basement membrane	4	0	0	1		GO:0003677	DNA binding	514	0	0	1
GO:0000725	recombinational repair	16	0	0	1		GO:0005615	extracellular space	61	0	0	1		GO:0003678	DNA helicase activity	4	0	0	1
GO:0000729	DNA double-strand break processing	1	0	0	1		GO:0005622	intracellular anatomical structure	3223	0	0	1		GO:0003682	chromatin binding	114	0	0	1
GO:0000731	DNA synthesis involved in DNA repair	2	0	0	1		GO:0005634	nucleus	1573	0	0	1		GO:0003684	damaged DNA binding	6	0	0	1
GO:0000768	syncytium formation by plasma membrane f...	6	0	0	1		GO:0005635	nuclear envelope	47	0	0	1		GO:0003689	DNA clamp loader activity	2	0	0	1
GO:0000819	sister chromatid segregation	12	0	0	1		GO:0005637	nuclear inner membrane	4	0	0	1		GO:0003690	double-stranded DNA binding	275	0	0	1
GO:0000902	cell morphogenesis	199	0	0	1		GO:0005640	nuclear outer membrane	3	0	0	1		GO:0003697	single-stranded DNA binding	13	0	0	1
GO:0000910	cytokinesis	11	0	0	1		GO:0005643	nuclear pore	11	0	0	1		GO:0003700	DNA-binding transcription factor activit...	274	0	0	1
GO:0000956	nuclear-transcribed mRNA catabolic proce...	32	0	0	1		GO:0005652	nuclear lamina	2	0	0	1		GO:0003707	nuclear steroid receptor activity	5	0	0	1
GO:0000959	mitochondrial RNA metabolic process	4	0	0	1		GO:0005654	nucleoplasm	248	0	0	1		GO:0003711	transcription elongation factor activity	1	0	0	1
GO:0000963	mitochondrial RNA processing	1	0	0	1		GO:0005655	nucleolar ribonuclease P complex	3	0	0	1		GO:0003712	transcription coregulator activity	138	0	0	1
GO:0000965	mitochondrial RNA 3'-end processing	1	0	0	1		GO:0005656	nuclear pre-replicative complex	1	0	0	1		GO:0003713	transcription coactivator activity	58	0	0	1
GO:0000966	RNA 5'-end processing	3	0	0	1		GO:0005657	replication fork	7	0	0	1		GO:0003714	transcription corepressor activity	39	0	0	1
GO:0000968	tRNA exon ligation	1	0	0	1		GO:0005658	alpha DNA polymerase:primase complex	1	0	0	1		GO:0003723	RNA binding	388	0	0	1
GO:0000971	tRNA exon ligation utilizing 2',3' cycli...	1	0	0	1		GO:0005662	DNA replication factor A complex	2	0	0	1		GO:0003724	RNA helicase activity	25	0	0	1
GO:0000972	transcription-dependent tethering of RNA...	1	0	0	1		GO:0005663	DNA replication factor C complex	2	0	0	1		GO:0003725	double-stranded RNA binding	16	0	0	1
GO:0001101	response to acid chemical	7	0	0	1		GO:0005665	RNA polymerase II, core complex	11	0	0	1		GO:0003726	double-stranded RNA adenosine deaminase ...	2	0	0	1
GO:0001192	maintenance of transcriptional fidelity ...	1	0	0	1		GO:0005666	RNA polymerase III complex	10	0	0	1		GO:0003727	single-stranded RNA binding	14	0	0	1
GO:0001193	maintenance of transcriptional fidelity ...	1	0	0	1		GO:0005667	transcription regulator complex	102	0	0	1		GO:0003729	mRNA binding	113	0	0	1
GO:0001501	skeletal system development	93	0	0	1		GO:0005669	transcription factor TFIID complex	11	0	0	1		GO:0003730	mRNA 3'-UTR binding	32	0	0	1
GO:0001502	cartilage condensation	2	0	0	1		GO:0005672	transcription factor TFIIA complex	2	0	0	1		GO:0003735	structural constituent of ribosome	76	0	0	1
GO:0001503	ossification	18	0	0	1		GO:0005673	transcription factor TFIIE complex	1	0	0	1		GO:0003743	translation initiation factor activity	39	0	0	1
GO:0001505	regulation of neurotransmitter levels	32	0	0	1		GO:0005674	transcription factor TFIIF complex	2	0	0	1		GO:0003746	translation elongation factor activity	19	0	0	1
GO:0001508	action potential	14	0	0	1		GO:0005675	transcription factor TFIIH holo complex	3	0	0	1		GO:0003747	translation release factor activity	3	0	0	1
GO:0001510	RNA methylation	7	0	0	1		GO:0005677	chromatin silencing complex	2	0	0	1		GO:0003755	peptidyl-prolyl cis-trans isomerase acti...	17	0	0	1
GO:0001516	prostaglandin biosynthetic process	1	0	0	1		GO:0005680	anaphase-promoting complex	7	0	0	1		GO:0003756	protein disulfide isomerase activity	7	0	0	1
GO:0001522	pseudouridine synthesis	4	0	0	1		GO:0005681	spliceosomal complex	88	0	0	1		GO:0003774	cytoskeletal motor activity	20	0	0	1
GO:0001523	retinoid metabolic process	6	0	0	1		GO:0005682	U5 snRNP	11	0	0	1		GO:0003777	microtubule motor activity	15	0	0	1
GO:0001525	angiogenesis	74	0	0	1		GO:0005684	U2-type spliceosomal complex	33	0	0	1		GO:0003779	actin binding	79	0	0	1
GO:0001539	cilium or flagellum-dependent cell motil...	1	0	0	1		GO:0005685	U1 snRNP	15	0	0	1		GO:0003785	actin monomer binding	3	0	0	1
GO:0001541	ovarian follicle development	1	0	0	1		GO:0005686	U2 snRNP	15	0	0	1		GO:0003823	antigen binding	3	0	0	1
GO:0001555	oocyte growth	1	0	0	1		GO:0005687	U4 snRNP	6	0	0	1		GO:0003824	catalytic activity	1279	0	0	1
GO:0001556	oocyte maturation	3	0	0	1		GO:0005688	U6 snRNP	4	0	0	1		GO:0003827	alpha-1,3-mannosylglycoprotein 2-beta-N-...	1	0	0	1
GO:0001558	regulation of cell growth	25	0	0	1		GO:0005689	U12-type spliceosomal complex	12	0	0	1		GO:0003828	alpha-N-acetylneuraminate alpha-2,8-sial...	2	0	0	1
GO:0001568	blood vessel development	100	0	0	1		GO:0005690	U4atac snRNP	1	0	0	1		GO:0003835	beta-galactoside alpha-2,6-sialyltransfe...	2	0	0	1
GO:0001569	branching involved in blood vessel morph...	5	0	0	1		GO:0005694	chromosome	211	0	0	1		GO:0003839	gamma-glutamylcyclotransferase activity	1	0	0	1
GO:0001570	vasculogenesis	14	0	0	1		GO:0005697	telomerase holoenzyme complex	4	0	0	1		GO:0003841	1-acylglycerol-3-phosphate O-acyltransfe...	4	0	0	1
GO:0001578	microtubule bundle formation	3	0	0	1		GO:0005700	polytene chromosome	1	0	0	1		GO:0003857	3-hydroxyacyl-CoA dehydrogenase activity	2	0	0	1
GO:0001579	medium-chain fatty acid transport	1	0	0	1		GO:0005721	pericentric heterochromatin	5	0	0	1		GO:0003863	3-methyl-2-oxobutanoate dehydrogenase (2...	1	0	0	1
GO:0001649	osteoblast differentiation	4	0	0	1		GO:0005730	nucleolus	96	0	0	1		GO:0003867	4-aminobutyrate transaminase activity	1	0	0	1
GO:0001654	eye development	135	0	0	1		GO:0005732	sno(s)RNA-containing ribonucleoprotein c...	10	0	0	1		GO:0003870	5-aminolevulinate synthase activity	1	0	0	1
GO:0001655	urogenital system development	1	0	0	1		GO:0005736	RNA polymerase I complex	6	0	0	1		GO:0003872	6-phosphofructokinase activity	1	0	0	1
GO:0001656	metanephros development	1	0	0	1		GO:0005737	cytoplasm	2160	0	0	1		GO:0003873	6-phosphofructo-2-kinase activity	2	0	0	1
GO:0001657	ureteric bud development	2	0	0	1		GO:0005739	mitochondrion	334	0	0	1		GO:0003877	ATP adenylyltransferase activity	1	0	0	1
GO:0001658	branching involved in ureteric bud morph...	1	0	0	1		GO:0005740	mitochondrial envelope	157	0	0	1		GO:0003878	ATP citrate synthase activity	1	0	0	1
GO:0001666	response to hypoxia	26	0	0	1		GO:0005741	mitochondrial outer membrane	34	0	0	1		GO:0003880	protein C-terminal carboxyl O-methyltran...	1	0	0	1
GO:0001667	ameboidal-type cell migration	58	0	0	1		GO:0005742	mitochondrial outer membrane translocase...	7	0	0	1		GO:0003886	DNA (cytosine-5-)-methyltransferase acti...	2	0	0	1
GO:0001675	acrosome assembly	1	0	0	1		GO:0005743	mitochondrial inner membrane	102	0	0	1		GO:0003887	DNA-directed DNA polymerase activity	4	0	0	1
GO:0001676	long-chain fatty acid metabolic process	6	0	0	1		GO:0005744	TIM23 mitochondrial import inner membran...	5	0	0	1		GO:0003899	DNA-directed 5'-3' RNA polymerase activi...	13	0	0	1
GO:0001678	intracellular glucose homeostasis	3	0	0	1		GO:0005746	mitochondrial respirasome	34	0	0	1		GO:0003904	deoxyribodipyrimidine photo-lyase activi...	2	0	0	1
GO:0001680	tRNA 3'-terminal CCA addition	1	0	0	1		GO:0005747	mitochondrial respiratory chain complex ...	22	0	0	1		GO:0003906	DNA-(apurinic or apyrimidinic site) endo...	2	0	0	1
GO:0001682	tRNA 5'-leader removal	3	0	0	1		GO:0005749	mitochondrial respiratory chain complex ...	3	0	0	1		GO:0003909	DNA ligase activity	1	0	0	1
GO:0001702	gastrulation with mouth forming second	16	0	0	1		GO:0005750	mitochondrial respiratory chain complex ...	6	0	0	1		GO:0003910	DNA ligase (ATP) activity	1	0	0	1
GO:0001704	formation of primary germ layer	11	0	0	1		GO:0005751	mitochondrial respiratory chain complex ...	3	0	0	1		GO:0003913	DNA photolyase activity	2	0	0	1
GO:0001705	ectoderm formation	2	0	0	1		GO:0005753	mitochondrial proton-transporting ATP sy...	14	0	0	1		GO:0003914	DNA (6-4) photolyase activity	1	0	0	1
GO:0001706	endoderm formation	7	0	0	1		GO:0005754	mitochondrial proton-transporting ATP sy...	1	0	0	1		GO:0003921	GMP synthase activity	1	0	0	1
GO:0001707	mesoderm formation	4	0	0	1		GO:0005758	mitochondrial intermembrane space	15	0	0	1		GO:0003922	GMP synthase (glutamine-hydrolyzing) act...	1	0	0	1
GO:0001708	cell fate specification	18	0	0	1		GO:0005759	mitochondrial matrix	73	0	0	1		GO:0003924	GTPase activity	116	0	0	1
GO:0001709	cell fate determination	1	0	0	1		GO:0005761	mitochondrial ribosome	42	0	0	1		GO:0003925	G protein activity	9	0	0	1
GO:0001710	mesodermal cell fate commitment	1	0	0	1		GO:0005762	mitochondrial large ribosomal subunit	25	0	0	1		GO:0003938	IMP dehydrogenase activity	1	0	0	1
GO:0001711	endodermal cell fate commitment	2	0	0	1		GO:0005763	mitochondrial small ribosomal subunit	13	0	0	1		GO:0003950	NAD+ ADP-ribosyltransferase activity	7	0	0	1
GO:0001712	ectodermal cell fate commitment	1	0	0	1		GO:0005764	lysosome	42	0	0	1		GO:0003953	NAD+ nucleosidase activity	2	0	0	1
GO:0001714	endodermal cell fate specification	2	0	0	1		GO:0005765	lysosomal membrane	25	0	0	1		GO:0003954	NADH dehydrogenase activity	5	0	0	1
GO:0001715	ectodermal cell fate specification	1	0	0	1		GO:0005768	endosome	135	0	0	1		GO:0003955	NAD(P)H dehydrogenase (quinone) activity	3	0	0	1
GO:0001731	formation of translation preinitiation c...	4	0	0	1		GO:0005769	early endosome	43	0	0	1		GO:0003963	RNA-3'-phosphate cyclase activity	1	0	0	1
GO:0001732	formation of cytoplasmic translation ini...	15	0	0	1		GO:0005770	late endosome	37	0	0	1		GO:0003972	RNA ligase (ATP) activity	1	0	0	1
GO:0001736	establishment of planar polarity	4	0	0	1		GO:0005771	multivesicular body	9	0	0	1		GO:0003980	UDP-glucose:glycoprotein glucosyltransfe...	1	0	0	1
GO:0001738	morphogenesis of a polarized epithelium	8	0	0	1		GO:0005773	vacuole	69	0	0	1		GO:0003983	UTP:glucose-1-phosphate uridylyltransfer...	1	0	0	1
GO:0001743	lens placode formation	1	0	0	1		GO:0005774	vacuolar membrane	42	0	0	1		GO:0003988	acetyl-CoA C-acyltransferase activity	1	0	0	1
GO:0001754	eye photoreceptor cell differentiation	23	0	0	1		GO:0005776	autophagosome	18	0	0	1		GO:0003990	acetylcholinesterase activity	1	0	0	1
GO:0001755	neural crest cell migration	31	0	0	1		GO:0005777	peroxisome	8	0	0	1		GO:0003993	acid phosphatase activity	1	0	0	1
GO:0001756	somitogenesis	27	0	0	1		GO:0005778	peroxisomal membrane	2	0	0	1		GO:0003994	aconitate hydratase activity	1	0	0	1
GO:0001757	somite specification	1	0	0	1		GO:0005782	peroxisomal matrix	1	0	0	1		GO:0003995	acyl-CoA dehydrogenase activity	6	0	0	1
GO:0001763	morphogenesis of a branching structure	11	0	0	1		GO:0005783	endoplasmic reticulum	252	0	0	1		GO:0003997	acyl-CoA oxidase activity	1	0	0	1
GO:0001764	neuron migration	17	0	0	1		GO:0005784	Sec61 translocon complex	2	0	0	1		GO:0004000	adenosine deaminase activity	2	0	0	1
GO:0001774	microglial cell activation	1	0	0	1		GO:0005785	signal recognition particle receptor com...	2	0	0	1		GO:0004001	adenosine kinase activity	2	0	0	1
GO:0001775	cell activation	30	0	0	1		GO:0005786	signal recognition particle, endoplasmic...	5	0	0	1		GO:0004013	adenosylhomocysteinase activity	2	0	0	1
GO:0001776	leukocyte homeostasis	4	0	0	1		GO:0005787	signal peptidase complex	4	0	0	1		GO:0004014	adenosylmethionine decarboxylase activit...	1	0	0	1
GO:0001780	neutrophil homeostasis	3	0	0	1		GO:0005788	endoplasmic reticulum lumen	14	0	0	1		GO:0004017	adenylate kinase activity	3	0	0	1
GO:0001782	B cell homeostasis	1	0	0	1		GO:0005789	endoplasmic reticulum membrane	156	0	0	1		GO:0004019	adenylosuccinate synthase activity	1	0	0	1
GO:0001816	cytokine production	18	0	0	1		GO:0005791	rough endoplasmic reticulum	14	0	0	1		GO:0004022	alcohol dehydrogenase (NAD+) activity	1	0	0	1
GO:0001817	regulation of cytokine production	18	0	0	1		GO:0005793	endoplasmic reticulum-Golgi intermediate...	16	0	0	1		GO:0004024	alcohol dehydrogenase activity, zinc-dep...	1	0	0	1
GO:0001818	negative regulation of cytokine producti...	7	0	0	1		GO:0005794	Golgi apparatus	217	0	0	1		GO:0004028	3-chloroallyl aldehyde dehydrogenase act...	1	0	0	1
GO:0001819	positive regulation of cytokine producti...	5	0	0	1		GO:0005795	Golgi stack	15	0	0	1		GO:0004029	aldehyde dehydrogenase (NAD+) activity	3	0	0	1
GO:0001822	kidney development	45	0	0	1		GO:0005796	Golgi lumen	1	0	0	1		GO:0004030	aldehyde dehydrogenase [NAD(P)+] activit...	3	0	0	1
GO:0001823	mesonephros development	2	0	0	1		GO:0005797	Golgi medial cisterna	1	0	0	1		GO:0004033	aldo-keto reductase (NADP) activity	1	0	0	1
GO:0001836	release of cytochrome c from mitochondri...	2	0	0	1		GO:0005798	Golgi-associated vesicle	24	0	0	1		GO:0004045	aminoacyl-tRNA hydrolase activity	1	0	0	1
GO:0001837	epithelial to mesenchymal transition	11	0	0	1		GO:0005801	cis-Golgi network	9	0	0	1		GO:0004053	arginase activity	1	0	0	1
GO:0001838	embryonic epithelial tube formation	12	0	0	1		GO:0005802	trans-Golgi network	33	0	0	1		GO:0004061	arylformamidase activity	1	0	0	1
GO:0001839	neural plate morphogenesis	2	0	0	1		GO:0005811	lipid droplet	7	0	0	1		GO:0004064	arylesterase activity	1	0	0	1
GO:0001840	neural plate development	3	0	0	1		GO:0005813	centrosome	37	0	0	1		GO:0004065	arylsulfatase activity	1	0	0	1
GO:0001841	neural tube formation	12	0	0	1		GO:0005814	centriole	7	0	0	1		GO:0004069	L-aspartate:2-oxoglutarate aminotransfer...	2	0	0	1
GO:0001843	neural tube closure	3	0	0	1		GO:0005815	microtubule organizing center	69	0	0	1		GO:0004082	bisphosphoglycerate mutase activity	2	0	0	1
GO:0001845	phagolysosome assembly	4	0	0	1		GO:0005818	aster	1	0	0	1		GO:0004084	branched-chain-amino-acid transaminase a...	2	0	0	1
GO:0001878	response to yeast	4	0	0	1		GO:0005819	spindle	39	0	0	1		GO:0004089	carbonate dehydratase activity	2	0	0	1
GO:0001881	receptor recycling	5	0	0	1		GO:0005829	cytosol	342	0	0	1		GO:0004103	choline kinase activity	1	0	0	1
GO:0001885	endothelial cell development	6	0	0	1		GO:0005832	chaperonin-containing T-complex	5	0	0	1		GO:0004104	cholinesterase activity	1	0	0	1
GO:0001889	liver development	41	0	0	1		GO:0005834	heterotrimeric G-protein complex	14	0	0	1		GO:0004108	citrate (Si)-synthase activity	1	0	0	1
GO:0001894	tissue homeostasis	20	0	0	1		GO:0005838	proteasome regulatory particle	17	0	0	1		GO:0004111	creatine kinase activity	1	0	0	1
GO:0001895	retina homeostasis	10	0	0	1		GO:0005839	proteasome core complex	8	0	0	1		GO:0004112	cyclic-nucleotide phosphodiesterase acti...	1	0	0	1
GO:0001919	regulation of receptor recycling	3	0	0	1		GO:0005840	ribosome	98	0	0	1		GO:0004114	3',5'-cyclic-nucleotide phosphodiesteras...	1	0	0	1
GO:0001932	regulation of protein phosphorylation	37	0	0	1		GO:0005844	polysome	14	0	0	1		GO:0004115	3',5'-cyclic-AMP phosphodiesterase activ...	1	0	0	1
GO:0001933	negative regulation of protein phosphory...	21	0	0	1		GO:0005845	mRNA cap binding complex	2	0	0	1		GO:0004122	cystathionine beta-synthase activity	1	0	0	1
GO:0001934	positive regulation of protein phosphory...	11	0	0	1		GO:0005846	nuclear cap binding complex	1	0	0	1		GO:0004123	cystathionine gamma-lyase activity	1	0	0	1
GO:0001935	endothelial cell proliferation	5	0	0	1		GO:0005847	mRNA cleavage and polyadenylation specif...	5	0	0	1		GO:0004127	cytidylate kinase activity	1	0	0	1
GO:0001936	regulation of endothelial cell prolifera...	1	0	0	1		GO:0005848	mRNA cleavage stimulating factor complex	1	0	0	1		GO:0004129	cytochrome-c oxidase activity	1	0	0	1
GO:0001937	negative regulation of endothelial cell ...	1	0	0	1		GO:0005849	mRNA cleavage factor complex	6	0	0	1		GO:0004143	ATP-dependent diacylglycerol kinase acti...	1	0	0	1
GO:0001941	postsynaptic membrane organization	7	0	0	1		GO:0005850	eukaryotic translation initiation factor...	4	0	0	1		GO:0004145	diamine N-acetyltransferase activity	1	0	0	1
GO:0001944	vasculature development	126	0	0	1		GO:0005851	eukaryotic translation initiation factor...	1	0	0	1		GO:0004148	dihydrolipoyl dehydrogenase activity	1	0	0	1
GO:0001945	lymph vessel development	14	0	0	1		GO:0005852	eukaryotic translation initiation factor...	13	0	0	1		GO:0004161	dimethylallyltranstransferase activity	1	0	0	1
GO:0001946	lymphangiogenesis	8	0	0	1		GO:0005853	eukaryotic translation elongation factor...	3	0	0	1		GO:0004165	delta(3)-delta(2)-enoyl-CoA isomerase ac...	1	0	0	1
GO:0001947	heart looping	31	0	0	1		GO:0005854	nascent polypeptide-associated complex	2	0	0	1		GO:0004169	dolichyl-phosphate-mannose-protein manno...	2	0	0	1
GO:0001952	regulation of cell-matrix adhesion	3	0	0	1		GO:0005856	cytoskeleton	265	0	0	1		GO:0004175	endopeptidase activity	35	0	0	1
GO:0001953	negative regulation of cell-matrix adhes...	1	0	0	1		GO:0005865	striated muscle thin filament	1	0	0	1		GO:0004176	ATP-dependent peptidase activity	2	0	0	1
GO:0001955	blood vessel maturation	2	0	0	1		GO:0005868	cytoplasmic dynein complex	7	0	0	1		GO:0004177	aminopeptidase activity	11	0	0	1
GO:0001957	intramembranous ossification	2	0	0	1		GO:0005869	dynactin complex	5	0	0	1		GO:0004180	carboxypeptidase activity	4	0	0	1
GO:0001958	endochondral ossification	1	0	0	1		GO:0005871	kinesin complex	14	0	0	1		GO:0004181	metallocarboxypeptidase activity	3	0	0	1
GO:0001959	regulation of cytokine-mediated signalin...	6	0	0	1		GO:0005874	microtubule	73	0	0	1		GO:0004190	aspartic-type endopeptidase activity	5	0	0	1

## Sheet: 7_cluster
BP							CC							MF
GO.ID	Term	Annotated	Significant	Expected	Fisher		GO.ID	Term	Annotated	Significant	Expected	Fisher		GO.ID	Term	Annotated	Significant	Expected	Fisher
GO:0006412	translation	331	11	1.04	4.4e-07		GO:0022625	cytosolic large ribosomal subunit	37	6	0.11	9.6e-10		GO:0003735	structural constituent of ribosome	118	11	0.37	1e-14
GO:0002181	cytoplasmic translation	43	3	0.13	0.0003		GO:0098556	cytoplasmic side of rough endoplasmic re...	1	1	0	0.0031		GO:0140662	ATP-dependent protein folding chaperone	21	2	0.07	0.0019
GO:0046677	response to antibiotic	1	1	0	0.0031		GO:0022627	cytosolic small ribosomal subunit	29	2	0.09	0.0036		GO:0018030	peptidyl-lysine N6-myristoyltransferase ...	1	1	0	0.0031
GO:0018008	N-terminal peptidyl-glycine N-myristoyla...	2	1	0.01	0.0063		GO:0044391	ribosomal subunit	115	10	0.36	0.0043		GO:0097718	disordered domain specific binding	1	1	0	0.0031
GO:0042274	ribosomal small subunit biogenesis	47	2	0.15	0.0093		GO:0032040	small-subunit processome	36	2	0.11	0.0054		GO:0004379	glycylpeptide N-tetradecanoyltransferase...	2	1	0.01	0.0062
GO:0032094	response to food	3	1	0.01	0.0094		GO:0072357	PTW/PP1 phosphatase complex	2	1	0.01	0.0062		GO:0031625	ubiquitin protein ligase binding	41	2	0.13	0.007
GO:0002052	positive regulation of neuroblast prolif...	4	1	0.01	0.0125		GO:0072534	perineuronal net	4	1	0.01	0.0124		GO:0008073	ornithine decarboxylase inhibitor activi...	4	1	0.01	0.0124
GO:0034605	cellular response to heat	4	1	0.01	0.0125		GO:0099535	synapse-associated extracellular matrix	4	1	0.01	0.0124		GO:0042979	ornithine decarboxylase regulator activi...	5	1	0.02	0.0154
GO:1902692	regulation of neuroblast proliferation	5	1	0.02	0.0156		GO:0098966	perisynaptic extracellular matrix	4	1	0.01	0.0124		GO:0005540	hyaluronic acid binding	5	1	0.02	0.0154
GO:2000179	positive regulation of neural precursor ...	5	1	0.02	0.0156		GO:0042788	polysomal ribosome	5	1	0.02	0.0154		GO:0004857	enzyme inhibitor activity	67	2	0.21	0.018
GO:0009409	response to cold	6	1	0.02	0.0186		GO:0019773	proteasome core complex, alpha-subunit c...	6	1	0.02	0.0185		GO:0008157	protein phosphatase 1 binding	6	1	0.02	0.0185
GO:0007405	neuroblast proliferation	6	1	0.02	0.0186		GO:0043209	myelin sheath	7	1	0.02	0.0215		GO:0004972	NMDA glutamate receptor activity	8	1	0.02	0.0246
GO:1990806	ligand-gated ion channel signaling pathw...	6	1	0.02	0.0186		GO:0017146	NMDA selective glutamate receptor comple...	7	1	0.02	0.0215		GO:0140678	molecular function inhibitor activity	81	2	0.25	0.0258
GO:0035235	ionotropic glutamate receptor signaling ...	6	1	0.02	0.0186		GO:0000421	autophagosome membrane	9	1	0.03	0.0276		GO:0004864	protein phosphatase inhibitor activity	17	1	0.05	0.0516
GO:0043562	cellular response to nitrogen levels	7	1	0.02	0.0217		GO:0005839	proteasome core complex	13	1	0.04	0.0396		GO:0019212	phosphatase inhibitor activity	18	1	0.06	0.0546
GO:0006995	cellular response to nitrogen starvation	7	1	0.02	0.0217		GO:0005840	ribosome	144	11	0.45	0.0505		GO:0004970	ionotropic glutamate receptor activity	19	1	0.06	0.0575
GO:0042026	protein refolding	10	1	0.03	0.0309		GO:0005844	polysome	17	1	0.05	0.0515		GO:0019903	protein phosphatase binding	19	1	0.06	0.0575
GO:2000177	regulation of neural precursor cell prol...	10	1	0.03	0.0309		GO:0015935	small ribosomal subunit	48	3	0.15	0.0528		GO:0016887	ATP hydrolysis activity	129	2	0.4	0.0601
GO:0000028	ribosomal small subunit assembly	10	1	0.03	0.0309		GO:0008328	ionotropic glutamate receptor complex	26	1	0.08	0.0778		GO:0017111	ribonucleoside triphosphate phosphatase ...	300	3	0.93	0.064
GO:0006457	protein folding	90	2	0.28	0.0318		GO:0098878	neurotransmitter receptor complex	26	1	0.08	0.0778		GO:0005539	glycosaminoglycan binding	23	1	0.07	0.0692
GO:0022618	protein-RNA complex assembly	93	2	0.29	0.0338		GO:0005776	autophagosome	26	1	0.08	0.0778		GO:0030295	protein kinase activator activity	24	1	0.07	0.0721
GO:0071826	protein-RNA complex organization	96	2	0.3	0.0358		GO:0062023	collagen-containing extracellular matrix	27	1	0.08	0.0807		GO:0019902	phosphatase binding	24	1	0.07	0.0721
GO:0097352	autophagosome maturation	12	1	0.04	0.037		GO:0045202	synapse	332	3	1.03	0.0814		GO:0005200	structural constituent of cytoskeleton	24	1	0.07	0.0721
GO:0043009	chordate embryonic development	239	3	0.75	0.0373		GO:0005793	endoplasmic reticulum-Golgi intermediate...	30	1	0.09	0.0892		GO:0008066	glutamate receptor activity	25	1	0.08	0.075
GO:0009792	embryo development ending in birth or eg...	240	3	0.75	0.0376		GO:0005730	nucleolus	178	2	0.55	0.1045		GO:0019209	kinase activator activity	25	1	0.08	0.075
GO:0009408	response to heat	13	1	0.04	0.04		GO:0000502	proteasome complex	37	1	0.11	0.1089		GO:0016462	pyrophosphatase activity	333	3	1.04	0.082
GO:0050821	protein stabilization	15	1	0.05	0.046		GO:1905369	endopeptidase complex	41	1	0.13	0.12		GO:0016817	hydrolase activity, acting on acid anhyd...	335	3	1.04	0.0832
GO:0007215	glutamate receptor signaling pathway	15	1	0.05	0.046		GO:0098802	plasma membrane signaling receptor compl...	41	1	0.13	0.12		GO:0016818	hydrolase activity, acting on acid anhyd...	335	3	1.04	0.0832
GO:0070925	organelle assembly	272	3	0.85	0.0514		GO:0031012	extracellular matrix	47	1	0.15	0.1363		GO:0031072	heat shock protein binding	33	1	0.1	0.0978
GO:0051084	'de novo' post-translational protein fol...	20	1	0.06	0.0609		GO:0030312	external encapsulating structure	47	1	0.15	0.1363		GO:0030234	enzyme regulator activity	370	3	1.15	0.1047
GO:0051085	chaperone cofactor-dependent protein ref...	20	1	0.06	0.0609		GO:1905368	peptidase complex	51	1	0.16	0.1471		GO:0022824	transmitter-gated monoatomic ion channel...	36	1	0.11	0.1063
GO:0006458	'de novo' protein folding	21	1	0.07	0.0638		GO:0030054	cell junction	441	3	1.37	0.154		GO:0022835	transmitter-gated channel activity	36	1	0.11	0.1063
GO:0031647	regulation of protein stability	23	1	0.07	0.0697		GO:0043025	neuronal cell body	54	1	0.17	0.1551		GO:0019888	protein phosphatase regulator activity	42	1	0.13	0.1229
GO:0042255	ribosome assembly	23	1	0.07	0.0697		GO:0044297	cell body	54	1	0.17	0.1551		GO:0051082	unfolded protein binding	44	1	0.14	0.1284
GO:0009266	response to temperature stimulus	25	1	0.08	0.0755		GO:0048471	perinuclear region of cytoplasm	59	1	0.18	0.1682		GO:0005230	extracellular ligand-gated monoatomic io...	44	1	0.14	0.1284
GO:0061351	neural precursor cell proliferation	25	1	0.08	0.0755		GO:0005774	vacuolar membrane	79	1	0.25	0.2188		GO:0019208	phosphatase regulator activity	45	1	0.14	0.1311
GO:0061726	mitochondrion disassembly	27	1	0.08	0.0813		GO:0043229	intracellular organelle	4707	20	14.61	0.229		GO:0043021	ribonucleoprotein complex binding	48	1	0.15	0.1392
GO:0000422	autophagy of mitochondrion	27	1	0.08	0.0813		GO:0045211	postsynaptic membrane	89	1	0.28	0.243		GO:0005198	structural molecule activity	214	12	0.67	0.1418
GO:0061077	chaperone-mediated protein folding	27	1	0.08	0.0813		GO:0005737	cytoplasm	3850	18	11.95	0.2467		GO:0030594	neurotransmitter receptor activity	54	1	0.17	0.1553
GO:0030490	maturation of SSU-rRNA	27	1	0.08	0.0813		GO:0043235	receptor complex	95	1	0.29	0.2572		GO:0019887	protein kinase regulator activity	58	1	0.18	0.1658
GO:0051604	protein maturation	153	2	0.48	0.082		GO:0043226	organelle	4814	20	14.94	0.2636		GO:0015276	ligand-gated monoatomic ion channel acti...	60	1	0.19	0.171
GO:0009790	embryo development	537	4	1.68	0.0825		GO:0034702	monoatomic ion channel complex	100	1	0.31	0.2688		GO:0022834	ligand-gated channel activity	60	1	0.19	0.171
GO:0050769	positive regulation of neurogenesis	29	1	0.09	0.0871		GO:0043228	non-membrane-bounded organelle	1159	13	3.6	0.282		GO:0019207	kinase regulator activity	68	1	0.21	0.1916
GO:0000278	mitotic cell cycle	160	2	0.5	0.0885		GO:0043232	intracellular non-membrane-bounded organ...	1159	13	3.6	0.282		GO:0098772	molecular function regulator activity	506	3	1.57	0.2051
GO:0045732	positive regulation of protein catabolic...	30	1	0.09	0.0899		GO:0097060	synaptic membrane	111	1	0.34	0.2937		GO:0005244	voltage-gated monoatomic ion channel act...	79	1	0.25	0.2191
GO:0051962	positive regulation of nervous system de...	33	1	0.1	0.0985		GO:0005829	cytosol	608	10	1.89	0.305		GO:0022832	voltage-gated channel activity	82	1	0.25	0.2264
GO:0060215	primitive hemopoiesis	34	1	0.11	0.1013		GO:0005874	microtubule	122	1	0.38	0.3178		GO:0008017	microtubule binding	110	1	0.34	0.2919
GO:0060216	definitive hemopoiesis	34	1	0.11	0.1013		GO:1902495	transmembrane transporter complex	126	1	0.39	0.3264		GO:0022839	monoatomic ion gated channel activity	130	1	0.4	0.3353
GO:0007049	cell cycle	366	3	1.15	0.104		GO:1990351	transporter complex	131	1	0.41	0.337		GO:0022836	gated channel activity	133	1	0.41	0.3416
GO:0009267	cellular response to starvation	35	1	0.11	0.1042		GO:0036477	somatodendritic compartment	142	1	0.44	0.3597		GO:0015631	tubulin binding	134	1	0.42	0.3437
GO:0006414	translational elongation	35	1	0.11	0.1042		GO:0005773	vacuole	149	1	0.46	0.3737		GO:0097367	carbohydrate derivative binding	979	4	3.04	0.3627
GO:0000045	autophagosome assembly	36	1	0.11	0.107		GO:0005615	extracellular space	150	1	0.47	0.3757		GO:0008047	enzyme activator activity	149	1	0.46	0.3742
GO:0031669	cellular response to nutrient levels	36	1	0.11	0.107		GO:0098797	plasma membrane protein complex	151	1	0.47	0.3777		GO:0005216	monoatomic ion channel activity	159	1	0.49	0.3938
GO:1905037	autophagosome organization	36	1	0.11	0.107		GO:1990904	ribonucleoprotein complex	403	11	1.25	0.3787		GO:0015267	channel activity	163	1	0.51	0.4015
GO:0051726	regulation of cell cycle	179	2	0.56	0.107		GO:0099513	polymeric cytoskeletal fiber	154	1	0.48	0.3836		GO:0022803	passive transmembrane transporter activi...	163	1	0.51	0.4015
GO:0031668	cellular response to extracellular stimu...	38	1	0.12	0.1126		GO:0032991	protein-containing complex	2048	15	6.36	0.3889		GO:0003924	GTPase activity	170	1	0.53	0.4147
GO:0031101	fin regeneration	38	1	0.12	0.1126		GO:0098794	postsynapse	161	1	0.5	0.3971		GO:0004888	transmembrane signaling receptor activit...	195	1	0.61	0.4596
GO:0071496	cellular response to external stimulus	38	1	0.12	0.1126		GO:0005622	intracellular anatomical structure	5631	21	17.48	0.4099		GO:0022890	inorganic cation transmembrane transport...	196	1	0.61	0.4614
GO:0042594	response to starvation	39	1	0.12	0.1154		GO:0099512	supramolecular fiber	184	1	0.57	0.4397		GO:0005525	GTP binding	206	1	0.64	0.4784
GO:0045930	negative regulation of mitotic cell cycl...	39	1	0.12	0.1154		GO:0099081	supramolecular polymer	184	1	0.57	0.4397		GO:0019001	guanyl nucleotide binding	207	1	0.64	0.48
GO:0010720	positive regulation of cell development	40	1	0.13	0.1182		GO:0000785	chromatin	197	1	0.61	0.4625		GO:0032561	guanyl ribonucleotide binding	207	1	0.64	0.48
GO:0035162	embryonic hemopoiesis	41	1	0.13	0.1209		GO:0098590	plasma membrane region	215	1	0.67	0.4925		GO:0019899	enzyme binding	285	3	0.89	0.5068
GO:1903008	organelle disassembly	41	1	0.13	0.1209		GO:0032993	protein-DNA complex	219	1	0.68	0.499		GO:0140677	molecular function activator activity	225	1	0.7	0.5092
GO:0031667	response to nutrient levels	48	2	0.15	0.1266		GO:0031981	nuclear lumen	536	2	1.66	0.5036		GO:0005509	calcium ion binding	228	1	0.71	0.5139
GO:0009991	response to extracellular stimulus	50	2	0.16	0.1319		GO:0005576	extracellular region	247	1	0.77	0.5421		GO:0015318	inorganic molecular entity transmembrane...	242	1	0.75	0.5354
GO:0019538	protein metabolic process	1642	16	5.14	0.1326		GO:0015630	microtubule cytoskeleton	251	1	0.78	0.5479		GO:0035639	purine ribonucleoside triphosphate bindi...	914	3	2.84	0.5543
GO:0042176	regulation of protein catabolic process	48	1	0.15	0.1401		GO:0110165	cellular anatomical entity	7058	23	21.91	0.553		GO:0015075	monoatomic ion transmembrane transporter...	259	1	0.81	0.5602
GO:0042127	regulation of cell population proliferat...	229	2	0.72	0.1599		GO:0099080	supramolecular complex	256	1	0.79	0.5551		GO:0060089	molecular transducer activity	264	1	0.82	0.5672
GO:0007033	vacuole organization	58	1	0.18	0.1669		GO:0005634	nucleus	2566	8	7.97	0.5721		GO:0038023	signaling receptor activity	264	1	0.82	0.5672
GO:0042246	tissue regeneration	59	1	0.18	0.1695		GO:0043005	neuron projection	304	1	0.94	0.6191		GO:0032555	purine ribonucleotide binding	934	3	2.9	0.5699
GO:0032984	protein-containing complex disassembly	61	1	0.19	0.1747		GO:0005694	chromosome	320	1	0.99	0.6383		GO:0032553	ribonucleotide binding	942	3	2.93	0.576
GO:0010001	glial cell differentiation	61	1	0.19	0.1747		GO:0043233	organelle lumen	690	2	2.14	0.6455		GO:0017076	purine nucleotide binding	981	3	3.05	0.6054
GO:0045786	negative regulation of cell cycle	61	1	0.19	0.1747		GO:0070013	intracellular organelle lumen	690	2	2.14	0.6455		GO:0008092	cytoskeletal protein binding	301	1	0.94	0.6161
GO:0008285	negative regulation of cell population p...	62	1	0.19	0.1773		GO:0031974	membrane-enclosed lumen	690	2	2.14	0.6455		GO:0016787	hydrolase activity	1017	3	3.16	0.6314
GO:0030097	hemopoiesis	250	2	0.78	0.1834		GO:0005794	Golgi apparatus	387	1	1.2	0.7094		GO:0044877	protein-containing complex binding	327	1	1.02	0.6473
GO:0022607	cellular component assembly	723	4	2.26	0.1849		GO:0098796	membrane protein complex	416	1	1.29	0.7358		GO:0000166	nucleotide binding	1056	3	3.28	0.6584
GO:0016236	macroautophagy	65	1	0.2	0.1851		GO:0071944	cell periphery	1187	3	3.68	0.7373		GO:1901265	nucleoside phosphate binding	1056	3	3.28	0.6584
GO:0034101	erythrocyte homeostasis	66	1	0.21	0.1877		GO:0140535	intracellular protein-containing complex	424	1	1.32	0.7427		GO:0005524	ATP binding	714	2	2.22	0.6661
GO:0030218	erythrocyte differentiation	66	1	0.21	0.1877		GO:0120025	plasma membrane bounded cell projection	430	1	1.33	0.7477		GO:0043168	anion binding	1085	3	3.37	0.6776
GO:0007346	regulation of mitotic cell cycle	68	1	0.21	0.1928		GO:0098588	bounding membrane of organelle	461	2	1.43	0.7564		GO:0032559	adenyl ribonucleotide binding	733	2	2.28	0.6808
GO:0050767	regulation of neurogenesis	70	1	0.22	0.1979		GO:0042995	cell projection	462	1	1.43	0.7731		GO:0036094	small molecule binding	1141	3	3.55	0.7126
GO:0042063	gliogenesis	71	1	0.22	0.2004		GO:0005856	cytoskeleton	477	1	1.48	0.7841		GO:0022857	transmembrane transporter activity	390	1	1.21	0.7131
GO:0002262	myeloid cell homeostasis	73	1	0.23	0.2055		GO:0005886	plasma membrane	1115	2	3.46	0.8812		GO:0030554	adenyl nucleotide binding	780	2	2.42	0.715
GO:0045597	positive regulation of cell differentiat...	75	1	0.23	0.2105		GO:1902494	catalytic complex	774	2	2.4	0.9115		GO:0005215	transporter activity	429	1	1.33	0.7478
GO:0042391	regulation of membrane potential	77	1	0.24	0.2155		GO:0031090	organelle membrane	874	2	2.71	0.9369		GO:0003723	RNA binding	554	1	1.72	0.834
GO:0070588	calcium ion transmembrane transport	77	1	0.24	0.2155		GO:0043231	intracellular membrane-bounded organelle	4241	10	13.17	0.9606		GO:0043167	ion binding	2566	5	7.98	0.9436
GO:0051960	regulation of nervous system development	78	1	0.24	0.218		GO:0043227	membrane-bounded organelle	4318	10	13.4	0.9685		GO:0046872	metal ion binding	1648	2	5.12	0.9776
GO:0009896	positive regulation of catabolic process	82	1	0.26	0.2278		GO:0012505	endomembrane system	1130	2	3.51	0.9738		GO:0043169	cation binding	1674	2	5.2	0.9795
GO:0031099	regeneration	84	1	0.26	0.2327		GO:0016020	membrane	2841	5	8.82	0.9887		GO:1901363	heterocyclic compound binding	2585	4	8.03	0.9827
GO:0048872	homeostasis of number of cells	84	1	0.26	0.2327		GO:0098554	cytoplasmic side of endoplasmic reticulu...	2	1	0.01	1		GO:0097159	organic cyclic compound binding	2606	4	8.1	0.9838
GO:0008284	positive regulation of cell population p...	85	1	0.27	0.2351		GO:0030684	preribosome	62	2	0.19	1		GO:0005515	protein binding	1637	4	5.09	0.9925
GO:0006816	calcium ion transport	85	1	0.27	0.2351		GO:0030867	rough endoplasmic reticulum membrane	11	1	0.03	1		GO:0003824	catalytic activity	2681	4	8.33	0.9958
GO:1901564	organonitrogen compound metabolic proces...	1963	16	6.15	0.2394		GO:1903293	phosphatase complex	28	1	0.09	1		GO:0003676	nucleic acid binding	1625	1	5.05	0.9968
GO:0051240	positive regulation of multicellular org...	91	1	0.28	0.2496		GO:0005575	cellular_component	7409	23	23	1		GO:0005488	binding	4789	9	14.89	0.9997
GO:0140694	non-membrane-bounded organelle assembly	95	1	0.3	0.259		GO:0008287	protein serine/threonine phosphatase com...	28	1	0.09	1		GO:0019107	myristoyltransferase activity	5	1	0.02	1
GO:0043933	protein-containing complex organization	569	3	1.78	0.2617		GO:0000164	protein phosphatase type 1 complex	5	1	0.02	1		GO:0019904	protein domain specific binding	55	1	0.17	1
GO:0030163	protein catabolic process	320	2	1	0.2648		GO:0042175	nuclear outer membrane-endoplasmic retic...	283	1	0.88	1		GO:0140096	catalytic activity, acting on a protein	1044	1	3.24	1
GO:0022411	cellular component disassembly	102	1	0.32	0.2753		GO:0005783	endoplasmic reticulum	468	1	1.45	1		GO:0003674	molecular_function	7078	22	22	1
GO:0060284	regulation of cell development	108	1	0.34	0.289		GO:0031984	organelle subcompartment	360	1	1.12	1		GO:0044183	protein folding chaperone	30	2	0.09	1
GO:0051094	positive regulation of developmental pro...	109	1	0.34	0.2913		GO:0005789	endoplasmic reticulum membrane	277	1	0.86	1		GO:0016740	transferase activity	1200	1	3.73	1
GO:0030099	myeloid cell differentiation	114	1	0.36	0.3025		GO:0098827	endoplasmic reticulum subcompartment	281	1	0.87	1		GO:0016746	acyltransferase activity	295	1	0.92	1
GO:0006364	rRNA processing	115	1	0.36	0.3047		GO:0005791	rough endoplasmic reticulum	15	1	0.05	1		GO:0016747	acyltransferase activity, transferring g...	106	1	0.33	1
GO:0065003	protein-containing complex assembly	360	2	1.13	0.312		GO:0098562	cytoplasmic side of membrane	42	1	0.13	1		GO:0140657	ATP-dependent activity	251	2	0.78	1
GO:0008283	cell population proliferation	643	3	2.01	0.3268		GO:0015934	large ribosomal subunit	66	6	0.2	1		GO:0044389	ubiquitin-like protein ligase binding	45	2	0.14	1
GO:0016072	rRNA metabolic process	126	1	0.39	0.3287		GO:0022626	cytosolic ribosome	66	8	0.2	1		GO:0016410	N-acyltransferase activity	41	1	0.13	1
GO:0051247	positive regulation of protein metabolic...	126	1	0.39	0.3287		GO:0098552	side of membrane	81	1	0.25	1		GO:0000009	alpha-1,6-mannosyltransferase activity	2	0	0.01	1
GO:0006914	autophagy	128	1	0.4	0.3329		GO:0000015	phosphopyruvate hydratase complex	4	0	0.01	1		GO:0000014	single-stranded DNA endodeoxyribonucleas...	2	0	0.01	1
GO:0061919	process utilizing autophagic mechanism	128	1	0.4	0.3329		GO:0000109	nucleotide-excision repair complex	4	0	0.01	1		GO:0000026	alpha-1,2-mannosyltransferase activity	3	0	0.01	1
GO:0048871	multicellular organismal-level homeostas...	128	1	0.4	0.3329		GO:0000110	nucleotide-excision repair factor 1 comp...	2	0	0.01	1		GO:0000030	mannosyltransferase activity	16	0	0.05	1
GO:0060271	cilium assembly	131	1	0.41	0.3393		GO:0000111	nucleotide-excision repair factor 2 comp...	1	0	0	1		GO:0000033	alpha-1,3-mannosyltransferase activity	1	0	0	1
GO:0044782	cilium organization	140	1	0.44	0.358		GO:0000118	histone deacetylase complex	41	0	0.13	1		GO:0000035	acyl binding	2	0	0.01	1
GO:0009628	response to abiotic stimulus	142	1	0.44	0.3621		GO:0000120	RNA polymerase I transcription regulator...	1	0	0	1		GO:0000036	acyl carrier activity	1	0	0	1
GO:1901565	organonitrogen compound catabolic proces...	406	2	1.27	0.3657		GO:0000123	histone acetyltransferase complex	42	0	0.13	1		GO:0000049	tRNA binding	36	0	0.11	1
GO:0001501	skeletal system development	150	1	0.47	0.3782		GO:0000124	SAGA complex	6	0	0.02	1		GO:0000062	fatty-acyl-CoA binding	10	0	0.03	1
GO:0009057	macromolecule catabolic process	420	2	1.31	0.3818		GO:0000126	transcription factor TFIIIB complex	4	0	0.01	1		GO:0000064	L-ornithine transmembrane transporter ac...	3	0	0.01	1
GO:0033554	cellular response to stress	428	2	1.34	0.3909		GO:0000127	transcription factor TFIIIC complex	5	0	0.02	1		GO:0000095	S-adenosyl-L-methionine transmembrane tr...	1	0	0	1
GO:0120031	plasma membrane bounded cell projection ...	161	1	0.5	0.3997		GO:0000137	Golgi cis cisterna	4	0	0.01	1		GO:0000099	sulfur amino acid transmembrane transpor...	1	0	0	1
GO:0007005	mitochondrion organization	163	1	0.51	0.4036		GO:0000138	Golgi trans cisterna	1	0	0	1		GO:0000104	succinate dehydrogenase activity	4	0	0.01	1
GO:0009894	regulation of catabolic process	165	1	0.52	0.4074		GO:0000139	Golgi membrane	142	0	0.44	1		GO:0000146	microfilament motor activity	5	0	0.02	1
GO:0000226	microtubule cytoskeleton organization	166	1	0.52	0.4093		GO:0000145	exocyst	9	0	0.03	1		GO:0000149	SNARE binding	52	0	0.16	1
GO:0009056	catabolic process	742	3	2.32	0.4146		GO:0000151	ubiquitin ligase complex	127	0	0.39	1		GO:0000150	DNA strand exchange activity	1	0	0	1
GO:0065008	regulation of biological quality	449	2	1.41	0.4147		GO:0000152	nuclear ubiquitin ligase complex	25	0	0.08	1		GO:0000175	3'-5'-RNA exonuclease activity	19	0	0.06	1
GO:0030031	cell projection assembly	169	1	0.53	0.4149		GO:0000153	cytoplasmic ubiquitin ligase complex	2	0	0.01	1		GO:0000179	rRNA (adenine-N6,N6-)-dimethyltransferas...	3	0	0.01	1
GO:0010498	proteasomal protein catabolic process	173	1	0.54	0.4224		GO:0000159	protein phosphatase type 2A complex	12	0	0.04	1		GO:0000182	rDNA binding	1	0	0	1
GO:0022613	ribonucleoprotein complex biogenesis	240	3	0.75	0.4308		GO:0000172	ribonuclease MRP complex	4	0	0.01	1		GO:0000210	NAD+ diphosphatase activity	2	0	0.01	1
GO:0044085	cellular component biogenesis	874	5	2.74	0.4308		GO:0000176	nuclear exosome (RNase complex)	7	0	0.02	1		GO:0000213	tRNA-intron endonuclease activity	2	0	0.01	1
GO:0048589	developmental growth	179	1	0.56	0.4334		GO:0000177	cytoplasmic exosome (RNase complex)	8	0	0.02	1		GO:0000215	tRNA 2'-phosphotransferase activity	1	0	0	1
GO:0007268	chemical synaptic transmission	185	1	0.58	0.4443		GO:0000178	exosome (RNase complex)	10	0	0.03	1		GO:0000217	DNA secondary structure binding	1	0	0	1
GO:0098916	anterograde trans-synaptic signaling	185	1	0.58	0.4443		GO:0000214	tRNA-intron endonuclease complex	3	0	0.01	1		GO:0000225	N-acetylglucosaminylphosphatidylinositol...	1	0	0	1
GO:0099537	trans-synaptic signaling	187	1	0.59	0.4478		GO:0000220	vacuolar proton-transporting V-type ATPa...	3	0	0.01	1		GO:0000246	delta24(24-1) sterol reductase activity	1	0	0	1
GO:0040007	growth	191	1	0.6	0.4549		GO:0000221	vacuolar proton-transporting V-type ATPa...	3	0	0.01	1		GO:0000247	C-8 sterol isomerase activity	1	0	0	1
GO:2000026	regulation of multicellular organismal d...	191	1	0.6	0.4549		GO:0000228	nuclear chromosome	55	0	0.17	1		GO:0000253	3-keto sterol reductase activity	1	0	0	1
GO:0099536	synaptic signaling	195	1	0.61	0.4619		GO:0000235	astral microtubule	1	0	0	1		GO:0000254	C-4 methylsterol oxidase activity	2	0	0.01	1
GO:0045595	regulation of cell differentiation	195	1	0.61	0.4619		GO:0000243	commitment complex	5	0	0.02	1		GO:0000268	peroxisome targeting sequence binding	3	0	0.01	1
GO:0098662	inorganic cation transmembrane transport	219	1	0.69	0.502		GO:0000274	mitochondrial proton-transporting ATP sy...	1	0	0	1		GO:0000285	1-phosphatidylinositol-3-phosphate 5-kin...	1	0	0	1
GO:0098655	monoatomic cation transmembrane transpor...	219	1	0.69	0.502		GO:0000275	mitochondrial proton-transporting ATP sy...	3	0	0.01	1		GO:0000287	magnesium ion binding	64	0	0.2	1
GO:0034470	ncRNA processing	222	1	0.69	0.5068		GO:0000276	mitochondrial proton-transporting ATP sy...	4	0	0.01	1		GO:0000293	ferric-chelate reductase activity	1	0	0	1
GO:0048869	cellular developmental process	1173	4	3.67	0.5125		GO:0000307	cyclin-dependent protein kinase holoenzy...	12	0	0.04	1		GO:0000295	adenine nucleotide transmembrane transpo...	9	0	0.03	1
GO:0030154	cell differentiation	1173	4	3.67	0.5125		GO:0000313	organellar ribosome	47	0	0.15	1		GO:0000298	endopolyphosphatase activity	3	0	0.01	1
GO:0030001	metal ion transport	227	1	0.71	0.5147		GO:0000314	organellar small ribosomal subunit	17	0	0.05	1		GO:0000339	RNA cap binding	12	0	0.04	1
GO:0098660	inorganic ion transmembrane transport	243	1	0.76	0.5392		GO:0000315	organellar large ribosomal subunit	28	0	0.09	1		GO:0000340	RNA 7-methylguanosine cap binding	9	0	0.03	1
GO:0002376	immune system process	247	1	0.77	0.5451		GO:0000323	lytic vacuole	111	0	0.34	1		GO:0000403	Y-form DNA binding	1	0	0	1
GO:0048568	embryonic organ development	247	1	0.77	0.5451		GO:0000346	transcription export complex	4	0	0.01	1		GO:0000700	mismatch base pair DNA N-glycosylase act...	2	0	0.01	1
GO:0007017	microtubule-based process	248	1	0.78	0.5466		GO:0000347	THO complex	4	0	0.01	1		GO:0000702	oxidized base lesion DNA N-glycosylase a...	2	0	0.01	1
GO:0034220	monoatomic ion transmembrane transport	248	1	0.78	0.5466		GO:0000407	phagophore assembly site	16	0	0.05	1		GO:0000703	oxidized pyrimidine nucleobase lesion DN...	1	0	0	1
GO:0007155	cell adhesion	252	1	0.79	0.5524		GO:0000408	EKC/KEOPS complex	4	0	0.01	1		GO:0000773	phosphatidyl-N-methylethanolamine N-meth...	1	0	0	1
GO:0048468	cell development	906	3	2.84	0.5525		GO:0000428	DNA-directed RNA polymerase complex	60	0	0.19	1		GO:0000774	adenyl-nucleotide exchange factor activi...	11	0	0.03	1
GO:0009605	response to external stimulus	270	2	0.85	0.5578		GO:0000439	transcription factor TFIIH core complex	5	0	0.02	1		GO:0000822	inositol hexakisphosphate binding	2	0	0.01	1
GO:0006812	monoatomic cation transport	260	1	0.81	0.5639		GO:0000445	THO complex part of transcription export...	3	0	0.01	1		GO:0000828	inositol hexakisphosphate kinase activit...	5	0	0.02	1
GO:0006511	ubiquitin-dependent protein catabolic pr...	261	1	0.82	0.5653		GO:0000506	glycosylphosphatidylinositol-N-acetylglu...	3	0	0.01	1		GO:0000829	inositol heptakisphosphate kinase activi...	2	0	0.01	1
GO:0019941	modification-dependent protein catabolic...	268	1	0.84	0.5751		GO:0000775	chromosome, centromeric region	43	0	0.13	1		GO:0000900	mRNA regulatory element binding translat...	1	0	0	1
GO:0006950	response to stress	611	2	1.91	0.5814		GO:0000776	kinetochore	24	0	0.07	1		GO:0000976	transcription cis-regulatory region bind...	587	0	1.82	1
GO:0043632	modification-dependent macromolecule cat...	274	1	0.86	0.5833		GO:0000779	condensed chromosome, centromeric region	25	0	0.08	1		GO:0000977	RNA polymerase II transcription regulato...	557	0	1.73	1
GO:1901575	organic substance catabolic process	617	2	1.93	0.587		GO:0000781	chromosome, telomeric region	11	0	0.03	1		GO:0000978	RNA polymerase II cis-regulatory region ...	431	0	1.34	1
GO:0034660	ncRNA metabolic process	282	1	0.88	0.5941		GO:0000782	telomere cap complex	5	0	0.02	1		GO:0000979	RNA polymerase II core promoter sequence...	1	0	0	1
GO:0032502	developmental process	2283	7	7.15	0.6042		GO:0000783	nuclear telomere cap complex	5	0	0.02	1		GO:0000981	DNA-binding transcription factor activit...	546	0	1.7	1
GO:0051603	proteolysis involved in protein cataboli...	297	1	0.93	0.6135		GO:0000786	nucleosome	18	0	0.06	1		GO:0000987	cis-regulatory region sequence-specific ...	439	0	1.36	1
GO:0042592	homeostatic process	298	1	0.93	0.6147		GO:0000791	euchromatin	1	0	0	1		GO:0000992	RNA polymerase III cis-regulatory region...	6	0	0.02	1
GO:0006996	organelle organization	995	3	3.11	0.6199		GO:0000792	heterochromatin	10	0	0.03	1		GO:0000993	RNA polymerase II complex binding	16	0	0.05	1
GO:0051246	regulation of protein metabolic process	304	1	0.95	0.6222		GO:0000793	condensed chromosome	36	0	0.11	1		GO:0000995	RNA polymerase III general transcription...	3	0	0.01	1
GO:0051239	regulation of multicellular organismal p...	313	1	0.98	0.6332		GO:0000794	condensed nuclear chromosome	4	0	0.01	1		GO:0001002	RNA polymerase III type 1 promoter seque...	1	0	0	1
GO:0032501	multicellular organismal process	2059	6	6.45	0.659		GO:0000795	synaptonemal complex	1	0	0	1		GO:0001003	RNA polymerase III type 2 promoter seque...	1	0	0	1
GO:0006811	monoatomic ion transport	344	1	1.08	0.6687		GO:0000803	sex chromosome	2	0	0.01	1		GO:0001006	RNA polymerase III type 3 promoter seque...	5	0	0.02	1
GO:0007267	cell-cell signaling	352	1	1.1	0.6773		GO:0000808	origin recognition complex	2	0	0.01	1		GO:0001016	RNA polymerase III transcription regulat...	6	0	0.02	1
GO:0007275	multicellular organism development	1772	5	5.55	0.6834		GO:0000812	Swr1 complex	6	0	0.02	1		GO:0001018	mitochondrial promoter sequence-specific...	1	0	0	1
GO:0042221	response to chemical	403	3	1.26	0.6912		GO:0000813	ESCRT I complex	5	0	0.02	1		GO:0001025	RNA polymerase III general transcription...	1	0	0	1
GO:0044248	cellular catabolic process	377	1	1.18	0.7028		GO:0000814	ESCRT II complex	3	0	0.01	1		GO:0001046	core promoter sequence-specific DNA bind...	4	0	0.01	1
GO:0007417	central nervous system development	379	1	1.19	0.7048		GO:0000815	ESCRT III complex	6	0	0.02	1		GO:0001054	RNA polymerase I activity	8	0	0.02	1
GO:0007010	cytoskeleton organization	384	1	1.2	0.7096		GO:0000835	ER ubiquitin ligase complex	1	0	0	1		GO:0001055	RNA polymerase II activity	7	0	0.02	1
GO:0050793	regulation of developmental process	390	1	1.22	0.7153		GO:0000836	Hrd1p ubiquitin ligase complex	1	0	0	1		GO:0001056	RNA polymerase III activity	9	0	0.03	1
GO:0048856	anatomical structure development	2207	6	6.91	0.733		GO:0000839	Hrd1p ubiquitin ligase ERAD-L complex	1	0	0	1		GO:0001067	transcription regulatory region nucleic ...	587	0	1.82	1
GO:0051173	positive regulation of nitrogen compound...	416	1	1.3	0.7389		GO:0000922	spindle pole	26	0	0.08	1		GO:0001091	RNA polymerase II general transcription ...	5	0	0.02	1
GO:0055085	transmembrane transport	424	1	1.33	0.7457		GO:0000923	equatorial microtubule organizing center	4	0	0.01	1		GO:0001096	TFIIF-class transcription factor complex...	1	0	0	1
GO:0010604	positive regulation of macromolecule met...	439	1	1.37	0.7581		GO:0000930	gamma-tubulin complex	7	0	0.02	1		GO:0001097	TFIIH-class transcription factor complex...	3	0	0.01	1
GO:0048518	positive regulation of biological proces...	873	2	2.73	0.7769		GO:0000931	gamma-tubulin ring complex	1	0	0	1		GO:0001098	basal transcription machinery binding	20	0	0.06	1
GO:0006508	proteolysis	467	1	1.46	0.7797		GO:0000932	P-body	31	0	0.1	1		GO:0001099	basal RNA polymerase II transcription ma...	20	0	0.06	1
GO:0006396	RNA processing	473	1	1.48	0.7841		GO:0000938	GARP complex	3	0	0.01	1		GO:0001147	transcription termination site sequence-...	1	0	0	1
GO:0043170	macromolecule metabolic process	3405	16	10.66	0.7863		GO:0000940	outer kinetochore	2	0	0.01	1		GO:0001156	TFIIIC-class transcription factor comple...	1	0	0	1
GO:0009893	positive regulation of metabolic process	484	1	1.52	0.7919		GO:0000974	Prp19 complex	7	0	0.02	1		GO:0001163	RNA polymerase I transcription regulator...	1	0	0	1
GO:0120036	plasma membrane bounded cell projection ...	492	1	1.54	0.7974		GO:0001401	SAM complex	3	0	0.01	1		GO:0001164	RNA polymerase I core promoter sequence-...	1	0	0	1
GO:0030030	cell projection organization	501	1	1.57	0.8035		GO:0001405	PAM complex, Tim23 associated import mot...	3	0	0.01	1		GO:0001181	RNA polymerase I general transcription i...	1	0	0	1
GO:0048699	generation of neurons	531	1	1.66	0.8224		GO:0001518	voltage-gated sodium channel complex	10	0	0.03	1		GO:0001216	DNA-binding transcription activator acti...	32	0	0.1	1
GO:0007166	cell surface receptor signaling pathway	550	1	1.72	0.8334		GO:0001527	microfibril	1	0	0	1		GO:0001217	DNA-binding transcription repressor acti...	29	0	0.09	1
GO:0016043	cellular component organization	1785	4	5.59	0.8462		GO:0001650	fibrillar center	3	0	0.01	1		GO:0001221	transcription coregulator binding	6	0	0.02	1
GO:0006807	nitrogen compound metabolic process	3645	16	11.41	0.847		GO:0001669	acrosomal vesicle	5	0	0.02	1		GO:0001222	transcription corepressor binding	5	0	0.02	1
GO:0022008	neurogenesis	602	1	1.88	0.8605		GO:0001674	female germ cell nucleus	1	0	0	1		GO:0001227	DNA-binding transcription repressor acti...	29	0	0.09	1
GO:0010467	gene expression	2168	13	6.79	0.8626		GO:0001725	stress fiber	10	0	0.03	1		GO:0001228	DNA-binding transcription activator acti...	32	0	0.1	1
GO:0008152	metabolic process	4377	17	13.7	0.8692		GO:0001726	ruffle	19	0	0.06	1		GO:0001517	N-acetylglucosamine 6-O-sulfotransferase...	2	0	0.01	1
GO:0009059	macromolecule biosynthetic process	2377	14	7.44	0.8753		GO:0001750	photoreceptor outer segment	4	0	0.01	1		GO:0001530	lipopolysaccharide binding	3	0	0.01	1
GO:0044238	primary metabolic process	3861	16	12.09	0.8907		GO:0001772	immunological synapse	2	0	0.01	1		GO:0001540	amyloid-beta binding	6	0	0.02	1
GO:0071702	organic substance transport	712	1	2.23	0.9045		GO:0001917	photoreceptor inner segment	4	0	0.01	1		GO:0001591	dopamine neurotransmitter receptor activ...	4	0	0.01	1
GO:0071704	organic substance metabolic process	4012	16	12.56	0.9155		GO:0002080	acrosomal membrane	1	0	0	1		GO:0001605	adrenomedullin receptor activity	1	0	0	1
GO:0044249	cellular biosynthetic process	2662	14	8.33	0.9238		GO:0002102	podosome	2	0	0.01	1		GO:0001614	purinergic nucleotide receptor activity	3	0	0.01	1
GO:1901576	organic substance biosynthetic process	2688	14	8.41	0.9273		GO:0002116	semaphorin receptor complex	4	0	0.01	1		GO:0001618	virus receptor activity	1	0	0	1
GO:0048522	positive regulation of cellular process	796	1	2.49	0.9288		GO:0002139	stereocilia coupling link	1	0	0	1		GO:0001626	nociceptin receptor activity	1	0	0	1
GO:0009058	biosynthetic process	2702	14	8.46	0.9291		GO:0002141	stereocilia ankle link	1	0	0	1		GO:0001635	calcitonin gene-related peptide receptor...	1	0	0	1
GO:0071840	cellular component organization or bioge...	1920	5	6.01	0.9345		GO:0002142	stereocilia ankle link complex	1	0	0	1		GO:0001637	G protein-coupled chemoattractant recept...	3	0	0.01	1
GO:0051716	cellular response to stimulus	1743	3	5.46	0.9359		GO:0002144	cytosolic tRNA wobble base thiouridylase...	1	0	0	1		GO:0001640	adenylate cyclase inhibiting G protein-c...	6	0	0.02	1
GO:0048523	negative regulation of cellular process	857	1	2.68	0.9426		GO:0002178	palmitoyltransferase complex	7	0	0.02	1		GO:0001641	group II metabotropic glutamate receptor...	3	0	0.01	1
GO:0007399	nervous system development	900	1	2.82	0.9507		GO:0002189	ribose phosphate diphosphokinase complex	3	0	0.01	1		GO:0001642	group III metabotropic glutamate recepto...	1	0	0	1

## Sheet: 8_cluster
BP							CC							MF
GO.ID	Term	Annotated	Significant	Expected	Fisher		GO.ID	Term	Annotated	Significant	Expected	Fisher		GO.ID	Term	Annotated	Significant	Expected	Fisher
GO:0000002	mitochondrial genome maintenance	3	0	0	1		GO:0000015	phosphopyruvate hydratase complex	3	0	0	1		GO:0000026	alpha-1,2-mannosyltransferase activity	1	0	0	1
GO:0000003	reproduction	66	0	0	1		GO:0000109	nucleotide-excision repair complex	1	0	0	1		GO:0000030	mannosyltransferase activity	5	0	0	1
GO:0000012	single strand break repair	1	0	0	1		GO:0000111	nucleotide-excision repair factor 2 comp...	1	0	0	1		GO:0000035	acyl binding	3	0	0	1
GO:0000018	regulation of DNA recombination	10	0	0	1		GO:0000118	histone deacetylase complex	40	0	0	1		GO:0000036	acyl carrier activity	2	0	0	1
GO:0000019	regulation of mitotic recombination	1	0	0	1		GO:0000123	histone acetyltransferase complex	43	0	0	1		GO:0000049	tRNA binding	11	0	0	1
GO:0000022	mitotic spindle elongation	1	0	0	1		GO:0000124	SAGA complex	7	0	0	1		GO:0000062	fatty-acyl-CoA binding	5	0	0	1
GO:0000027	ribosomal large subunit assembly	9	0	0	1		GO:0000126	transcription factor TFIIIB complex	1	0	0	1		GO:0000099	sulfur amino acid transmembrane transpor...	2	0	0	1
GO:0000028	ribosomal small subunit assembly	6	0	0	1		GO:0000127	transcription factor TFIIIC complex	3	0	0	1		GO:0000104	succinate dehydrogenase activity	5	0	0	1
GO:0000038	very long-chain fatty acid metabolic pro...	7	0	0	1		GO:0000137	Golgi cis cisterna	4	0	0	1		GO:0000146	microfilament motor activity	5	0	0	1
GO:0000041	transition metal ion transport	18	0	0	1		GO:0000139	Golgi membrane	104	0	0	1		GO:0000149	SNARE binding	52	0	0	1
GO:0000045	autophagosome assembly	32	0	0	1		GO:0000145	exocyst	7	0	0	1		GO:0000166	nucleotide binding	787	0	0	1
GO:0000050	urea cycle	1	0	0	1		GO:0000151	ubiquitin ligase complex	110	0	0	1		GO:0000175	3'-5'-RNA exonuclease activity	11	0	0	1
GO:0000054	ribosomal subunit export from nucleus	7	0	0	1		GO:0000152	nuclear ubiquitin ligase complex	16	0	0	1		GO:0000179	rRNA (adenine-N6,N6-)-dimethyltransferas...	1	0	0	1
GO:0000055	ribosomal large subunit export from nucl...	4	0	0	1		GO:0000153	cytoplasmic ubiquitin ligase complex	4	0	0	1		GO:0000182	rDNA binding	1	0	0	1
GO:0000056	ribosomal small subunit export from nucl...	3	0	0	1		GO:0000159	protein phosphatase type 2A complex	12	0	0	1		GO:0000217	DNA secondary structure binding	1	0	0	1
GO:0000070	mitotic sister chromatid segregation	21	0	0	1		GO:0000164	protein phosphatase type 1 complex	5	0	0	1		GO:0000246	delta24(24-1) sterol reductase activity	1	0	0	1
GO:0000075	cell cycle checkpoint signaling	10	0	0	1		GO:0000172	ribonuclease MRP complex	3	0	0	1		GO:0000253	3-keto sterol reductase activity	1	0	0	1
GO:0000077	DNA damage checkpoint signaling	5	0	0	1		GO:0000176	nuclear exosome (RNase complex)	1	0	0	1		GO:0000254	C-4 methylsterol oxidase activity	1	0	0	1
GO:0000079	regulation of cyclin-dependent protein s...	9	0	0	1		GO:0000177	cytoplasmic exosome (RNase complex)	2	0	0	1		GO:0000268	peroxisome targeting sequence binding	2	0	0	1
GO:0000082	G1/S transition of mitotic cell cycle	15	0	0	1		GO:0000178	exosome (RNase complex)	3	0	0	1		GO:0000285	1-phosphatidylinositol-3-phosphate 5-kin...	1	0	0	1
GO:0000083	regulation of transcription involved in ...	4	0	0	1		GO:0000220	vacuolar proton-transporting V-type ATPa...	2	0	0	1		GO:0000287	magnesium ion binding	46	0	0	1
GO:0000086	G2/M transition of mitotic cell cycle	2	0	0	1		GO:0000221	vacuolar proton-transporting V-type ATPa...	3	0	0	1		GO:0000295	adenine nucleotide transmembrane transpo...	3	0	0	1
GO:0000096	sulfur amino acid metabolic process	10	0	0	1		GO:0000228	nuclear chromosome	35	0	0	1		GO:0000298	endopolyphosphatase activity	1	0	0	1
GO:0000097	sulfur amino acid biosynthetic process	7	0	0	1		GO:0000235	astral microtubule	2	0	0	1		GO:0000309	nicotinamide-nucleotide adenylyltransfer...	1	0	0	1
GO:0000098	sulfur amino acid catabolic process	1	0	0	1		GO:0000243	commitment complex	6	0	0	1		GO:0000339	RNA cap binding	8	0	0	1
GO:0000101	sulfur amino acid transport	1	0	0	1		GO:0000274	mitochondrial proton-transporting ATP sy...	1	0	0	1		GO:0000340	RNA 7-methylguanosine cap binding	6	0	0	1
GO:0000122	negative regulation of transcription by ...	113	0	0	1		GO:0000275	mitochondrial proton-transporting ATP sy...	2	0	0	1		GO:0000403	Y-form DNA binding	1	0	0	1
GO:0000132	establishment of mitotic spindle orienta...	8	0	0	1		GO:0000276	mitochondrial proton-transporting ATP sy...	9	0	0	1		GO:0000700	mismatch base pair DNA N-glycosylase act...	2	0	0	1
GO:0000154	rRNA modification	9	0	0	1		GO:0000307	cyclin-dependent protein kinase holoenzy...	10	0	0	1		GO:0000702	oxidized base lesion DNA N-glycosylase a...	1	0	0	1
GO:0000165	MAPK cascade	72	0	0	1		GO:0000308	cytoplasmic cyclin-dependent protein kin...	1	0	0	1		GO:0000774	adenyl-nucleotide exchange factor activi...	9	0	0	1
GO:0000183	rDNA heterochromatin formation	3	0	0	1		GO:0000313	organellar ribosome	46	0	0	1		GO:0000822	inositol hexakisphosphate binding	3	0	0	1
GO:0000184	nuclear-transcribed mRNA catabolic proce...	16	0	0	1		GO:0000314	organellar small ribosomal subunit	18	0	0	1		GO:0000828	inositol hexakisphosphate kinase activit...	5	0	0	1
GO:0000209	protein polyubiquitination	60	0	0	1		GO:0000315	organellar large ribosomal subunit	25	0	0	1		GO:0000829	inositol heptakisphosphate kinase activi...	2	0	0	1
GO:0000212	meiotic spindle organization	1	0	0	1		GO:0000323	lytic vacuole	73	0	0	1		GO:0000900	mRNA regulatory element binding translat...	2	0	0	1
GO:0000226	microtubule cytoskeleton organization	131	0	0	1		GO:0000346	transcription export complex	5	0	0	1		GO:0000976	transcription cis-regulatory region bind...	324	0	0	1
GO:0000244	spliceosomal tri-snRNP complex assembly	4	0	0	1		GO:0000347	THO complex	5	0	0	1		GO:0000977	RNA polymerase II transcription regulato...	303	0	0	1
GO:0000245	spliceosomal complex assembly	22	0	0	1		GO:0000407	phagophore assembly site	17	0	0	1		GO:0000978	RNA polymerase II cis-regulatory region ...	263	0	0	1
GO:0000266	mitochondrial fission	9	0	0	1		GO:0000408	EKC/KEOPS complex	1	0	0	1		GO:0000979	RNA polymerase II core promoter sequence...	1	0	0	1
GO:0000271	polysaccharide biosynthetic process	9	0	0	1		GO:0000417	HIR complex	1	0	0	1		GO:0000981	DNA-binding transcription factor activit...	302	0	0	1
GO:0000272	polysaccharide catabolic process	2	0	0	1		GO:0000421	autophagosome membrane	7	0	0	1		GO:0000987	cis-regulatory region sequence-specific ...	267	0	0	1
GO:0000278	mitotic cell cycle	127	0	0	1		GO:0000428	DNA-directed RNA polymerase complex	32	0	0	1		GO:0000992	RNA polymerase III cis-regulatory region...	2	0	0	1
GO:0000280	nuclear division	41	0	0	1		GO:0000439	transcription factor TFIIH core complex	1	0	0	1		GO:0000993	RNA polymerase II complex binding	15	0	0	1
GO:0000281	mitotic cytokinesis	13	0	0	1		GO:0000445	THO complex part of transcription export...	5	0	0	1		GO:0001002	RNA polymerase III type 1 promoter seque...	1	0	0	1
GO:0000288	nuclear-transcribed mRNA catabolic proce...	17	0	0	1		GO:0000502	proteasome complex	42	0	0	1		GO:0001003	RNA polymerase III type 2 promoter seque...	1	0	0	1
GO:0000289	nuclear-transcribed mRNA poly(A) tail sh...	9	0	0	1		GO:0000775	chromosome, centromeric region	37	0	0	1		GO:0001006	RNA polymerase III type 3 promoter seque...	1	0	0	1
GO:0000290	deadenylation-dependent decapping of nuc...	4	0	0	1		GO:0000776	kinetochore	23	0	0	1		GO:0001016	RNA polymerase III transcription regulat...	2	0	0	1
GO:0000291	nuclear-transcribed mRNA catabolic proce...	4	0	0	1		GO:0000779	condensed chromosome, centromeric region	23	0	0	1		GO:0001025	RNA polymerase III general transcription...	1	0	0	1
GO:0000301	retrograde transport, vesicle recycling ...	1	0	0	1		GO:0000781	chromosome, telomeric region	5	0	0	1		GO:0001046	core promoter sequence-specific DNA bind...	5	0	0	1
GO:0000302	response to reactive oxygen species	15	0	0	1		GO:0000785	chromatin	180	0	0	1		GO:0001054	RNA polymerase I activity	5	0	0	1
GO:0000303	response to superoxide	3	0	0	1		GO:0000786	nucleosome	11	0	0	1		GO:0001055	RNA polymerase II activity	7	0	0	1
GO:0000305	response to oxygen radical	3	0	0	1		GO:0000791	euchromatin	1	0	0	1		GO:0001056	RNA polymerase III activity	6	0	0	1
GO:0000338	protein deneddylation	2	0	0	1		GO:0000792	heterochromatin	11	0	0	1		GO:0001067	transcription regulatory region nucleic ...	324	0	0	1
GO:0000349	generation of catalytic spliceosome for ...	1	0	0	1		GO:0000793	condensed chromosome	26	0	0	1		GO:0001091	RNA polymerase II general transcription ...	5	0	0	1
GO:0000350	generation of catalytic spliceosome for ...	3	0	0	1		GO:0000803	sex chromosome	2	0	0	1		GO:0001096	TFIIF-class transcription factor complex...	1	0	0	1
GO:0000375	RNA splicing, via transesterification re...	159	0	0	1		GO:0000812	Swr1 complex	7	0	0	1		GO:0001097	TFIIH-class transcription factor complex...	3	0	0	1
GO:0000377	RNA splicing, via transesterification re...	159	0	0	1		GO:0000813	ESCRT I complex	4	0	0	1		GO:0001098	basal transcription machinery binding	18	0	0	1
GO:0000378	RNA exon ligation	1	0	0	1		GO:0000814	ESCRT II complex	2	0	0	1		GO:0001099	basal RNA polymerase II transcription ma...	18	0	0	1
GO:0000380	alternative mRNA splicing, via spliceoso...	39	0	0	1		GO:0000815	ESCRT III complex	7	0	0	1		GO:0001156	TFIIIC-class transcription factor comple...	1	0	0	1
GO:0000381	regulation of alternative mRNA splicing,...	33	0	0	1		GO:0000835	ER ubiquitin ligase complex	3	0	0	1		GO:0001163	RNA polymerase I transcription regulator...	2	0	0	1
GO:0000387	spliceosomal snRNP assembly	16	0	0	1		GO:0000836	Hrd1p ubiquitin ligase complex	3	0	0	1		GO:0001164	RNA polymerase I core promoter sequence-...	2	0	0	1
GO:0000388	spliceosome conformational change to rel...	1	0	0	1		GO:0000839	Hrd1p ubiquitin ligase ERAD-L complex	3	0	0	1		GO:0001181	RNA polymerase I general transcription i...	2	0	0	1
GO:0000389	mRNA 3'-splice site recognition	1	0	0	1		GO:0000922	spindle pole	18	0	0	1		GO:0001216	DNA-binding transcription activator acti...	24	0	0	1
GO:0000390	spliceosomal complex disassembly	3	0	0	1		GO:0000923	equatorial microtubule organizing center	4	0	0	1		GO:0001217	DNA-binding transcription repressor acti...	19	0	0	1
GO:0000393	spliceosomal conformational changes to g...	5	0	0	1		GO:0000930	gamma-tubulin complex	7	0	0	1		GO:0001221	transcription coregulator binding	6	0	0	1
GO:0000394	RNA splicing, via endonucleolytic cleava...	5	0	0	1		GO:0000931	gamma-tubulin ring complex	1	0	0	1		GO:0001222	transcription corepressor binding	4	0	0	1
GO:0000395	mRNA 5'-splice site recognition	2	0	0	1		GO:0000932	P-body	32	0	0	1		GO:0001227	DNA-binding transcription repressor acti...	19	0	0	1
GO:0000398	mRNA splicing, via spliceosome	159	0	0	1		GO:0000938	GARP complex	2	0	0	1		GO:0001228	DNA-binding transcription activator acti...	24	0	0	1
GO:0000413	protein peptidyl-prolyl isomerization	12	0	0	1		GO:0000939	inner kinetochore	1	0	0	1		GO:0001517	N-acetylglucosamine 6-O-sulfotransferase...	3	0	0	1
GO:0000422	autophagy of mitochondrion	24	0	0	1		GO:0000940	outer kinetochore	1	0	0	1		GO:0001530	lipopolysaccharide binding	3	0	0	1
GO:0000423	mitophagy	3	0	0	1		GO:0000974	Prp19 complex	7	0	0	1		GO:0001540	amyloid-beta binding	9	0	0	1
GO:0000448	cleavage in ITS2 between 5.8S rRNA and L...	1	0	0	1		GO:0001401	SAM complex	2	0	0	1		GO:0001565	phorbol ester receptor activity	1	0	0	1
GO:0000454	snoRNA guided rRNA pseudouridine synthes...	1	0	0	1		GO:0001405	PAM complex, Tim23 associated import mot...	4	0	0	1		GO:0001591	dopamine neurotransmitter receptor activ...	2	0	0	1
GO:0000460	maturation of 5.8S rRNA	12	0	0	1		GO:0001518	voltage-gated sodium channel complex	6	0	0	1		GO:0001605	adrenomedullin receptor activity	1	0	0	1
GO:0000462	maturation of SSU-rRNA from tricistronic...	8	0	0	1		GO:0001650	fibrillar center	2	0	0	1		GO:0001626	nociceptin receptor activity	1	0	0	1
GO:0000463	maturation of LSU-rRNA from tricistronic...	7	0	0	1		GO:0001669	acrosomal vesicle	3	0	0	1		GO:0001635	calcitonin gene-related peptide receptor...	1	0	0	1
GO:0000466	maturation of 5.8S rRNA from tricistroni...	4	0	0	1		GO:0001674	female germ cell nucleus	1	0	0	1		GO:0001637	G protein-coupled chemoattractant recept...	2	0	0	1
GO:0000467	exonucleolytic trimming to generate matu...	1	0	0	1		GO:0001725	stress fiber	9	0	0	1		GO:0001640	adenylate cyclase inhibiting G protein-c...	8	0	0	1
GO:0000470	maturation of LSU-rRNA	17	0	0	1		GO:0001726	ruffle	16	0	0	1		GO:0001641	group II metabotropic glutamate receptor...	3	0	0	1
GO:0000479	endonucleolytic cleavage of tricistronic...	2	0	0	1		GO:0001750	photoreceptor outer segment	1	0	0	1		GO:0001642	group III metabotropic glutamate recepto...	3	0	0	1
GO:0000481	maturation of 5S rRNA	1	0	0	1		GO:0001772	immunological synapse	1	0	0	1		GO:0001653	peptide receptor activity	21	0	0	1
GO:0000491	small nucleolar ribonucleoprotein comple...	1	0	0	1		GO:0001917	photoreceptor inner segment	1	0	0	1		GO:0001664	G protein-coupled receptor binding	40	0	0	1
GO:0000492	box C/D snoRNP assembly	1	0	0	1		GO:0002080	acrosomal membrane	1	0	0	1		GO:0001665	alpha-N-acetylgalactosaminide alpha-2,6-...	1	0	0	1
GO:0000494	box C/D RNA 3'-end processing	1	0	0	1		GO:0002102	podosome	2	0	0	1		GO:0001671	ATPase activator activity	5	0	0	1
GO:0000578	embryonic axis specification	6	0	0	1		GO:0002116	semaphorin receptor complex	5	0	0	1		GO:0001727	lipid kinase activity	15	0	0	1
GO:0000712	resolution of meiotic recombination inte...	1	0	0	1		GO:0002139	stereocilia coupling link	1	0	0	1		GO:0001733	galactosylceramide sulfotransferase acti...	2	0	0	1
GO:0000719	photoreactive repair	2	0	0	1		GO:0002141	stereocilia ankle link	1	0	0	1		GO:0001784	phosphotyrosine residue binding	7	0	0	1
GO:0000723	telomere maintenance	14	0	0	1		GO:0002142	stereocilia ankle link complex	1	0	0	1		GO:0001786	phosphatidylserine binding	16	0	0	1
GO:0000724	double-strand break repair via homologou...	20	0	0	1		GO:0002178	palmitoyltransferase complex	7	0	0	1		GO:0001965	G-protein alpha-subunit binding	3	0	0	1
GO:0000725	recombinational repair	20	0	0	1		GO:0002189	ribose phosphate diphosphokinase complex	3	0	0	1		GO:0001968	fibronectin binding	1	0	0	1
GO:0000729	DNA double-strand break processing	2	0	0	1		GO:0002193	MAML1-RBP-Jkappa- ICN1 complex	1	0	0	1		GO:0001972	retinoic acid binding	2	0	0	1
GO:0000731	DNA synthesis involved in DNA repair	5	0	0	1		GO:0005575	cellular_component	5524	0	0	1		GO:0002020	protease binding	5	0	0	1
GO:0000741	karyogamy	1	0	0	1		GO:0005576	extracellular region	165	0	0	1		GO:0002039	p53 binding	8	0	0	1
GO:0000768	syncytium formation by plasma membrane f...	10	0	0	1		GO:0005579	membrane attack complex	1	0	0	1		GO:0002083	4-hydroxybenzoate decaprenyltransferase ...	1	0	0	1
GO:0000819	sister chromatid segregation	24	0	0	1		GO:0005581	collagen trimer	3	0	0	1		GO:0002094	polyprenyltransferase activity	3	0	0	1
GO:0000820	regulation of glutamine family amino aci...	1	0	0	1		GO:0005604	basement membrane	6	0	0	1		GO:0002151	G-quadruplex RNA binding	2	0	0	1
GO:0000821	regulation of arginine metabolic process	1	0	0	1		GO:0005614	interstitial matrix	1	0	0	1		GO:0002161	aminoacyl-tRNA editing activity	3	0	0	1
GO:0000902	cell morphogenesis	257	0	0	1		GO:0005615	extracellular space	95	0	0	1		GO:0002196	Ser-tRNA(Ala) hydrolase activity	1	0	0	1
GO:0000910	cytokinesis	23	0	0	1		GO:0005622	intracellular anatomical structure	4232	0	0	1		GO:0003674	molecular_function	5180	0	0	1
GO:0000956	nuclear-transcribed mRNA catabolic proce...	40	0	0	1		GO:0005634	nucleus	1898	0	0	1		GO:0003676	nucleic acid binding	1151	0	0	1
GO:0000959	mitochondrial RNA metabolic process	4	0	0	1		GO:0005635	nuclear envelope	78	0	0	1		GO:0003677	DNA binding	611	0	0	1
GO:0000966	RNA 5'-end processing	5	0	0	1		GO:0005637	nuclear inner membrane	5	0	0	1		GO:0003678	DNA helicase activity	5	0	0	1
GO:0000968	tRNA exon ligation	1	0	0	1		GO:0005640	nuclear outer membrane	5	0	0	1		GO:0003681	bent DNA binding	1	0	0	1
GO:0000971	tRNA exon ligation utilizing 2',3' cycli...	1	0	0	1		GO:0005643	nuclear pore	22	0	0	1		GO:0003682	chromatin binding	142	0	0	1
GO:0000972	transcription-dependent tethering of RNA...	4	0	0	1		GO:0005652	nuclear lamina	2	0	0	1		GO:0003684	damaged DNA binding	13	0	0	1
GO:0000973	post-transcriptional tethering of RNA po...	3	0	0	1		GO:0005654	nucleoplasm	279	0	0	1		GO:0003689	DNA clamp loader activity	2	0	0	1
GO:0001101	response to acid chemical	9	0	0	1		GO:0005655	nucleolar ribonuclease P complex	4	0	0	1		GO:0003690	double-stranded DNA binding	342	0	0	1
GO:0001173	DNA-templated transcriptional start site...	1	0	0	1		GO:0005657	replication fork	8	0	0	1		GO:0003697	single-stranded DNA binding	14	0	0	1
GO:0001174	transcriptional start site selection at ...	1	0	0	1		GO:0005662	DNA replication factor A complex	2	0	0	1		GO:0003700	DNA-binding transcription factor activit...	336	0	0	1
GO:0001192	maintenance of transcriptional fidelity ...	1	0	0	1		GO:0005663	DNA replication factor C complex	2	0	0	1		GO:0003707	nuclear steroid receptor activity	6	0	0	1
GO:0001193	maintenance of transcriptional fidelity ...	1	0	0	1		GO:0005665	RNA polymerase II, core complex	8	0	0	1		GO:0003711	transcription elongation factor activity	1	0	0	1
GO:0001501	skeletal system development	135	0	0	1		GO:0005666	RNA polymerase III complex	8	0	0	1		GO:0003712	transcription coregulator activity	168	0	0	1
GO:0001502	cartilage condensation	2	0	0	1		GO:0005667	transcription regulator complex	116	0	0	1		GO:0003713	transcription coactivator activity	64	0	0	1
GO:0001503	ossification	27	0	0	1		GO:0005669	transcription factor TFIID complex	9	0	0	1		GO:0003714	transcription corepressor activity	54	0	0	1
GO:0001505	regulation of neurotransmitter levels	43	0	0	1		GO:0005672	transcription factor TFIIA complex	1	0	0	1		GO:0003723	RNA binding	477	0	0	1
GO:0001508	action potential	17	0	0	1		GO:0005673	transcription factor TFIIE complex	1	0	0	1		GO:0003724	RNA helicase activity	33	0	0	1
GO:0001510	RNA methylation	15	0	0	1		GO:0005674	transcription factor TFIIF complex	2	0	0	1		GO:0003725	double-stranded RNA binding	17	0	0	1
GO:0001516	prostaglandin biosynthetic process	2	0	0	1		GO:0005675	transcription factor TFIIH holo complex	3	0	0	1		GO:0003726	double-stranded RNA adenosine deaminase ...	3	0	0	1
GO:0001522	pseudouridine synthesis	4	0	0	1		GO:0005677	chromatin silencing complex	2	0	0	1		GO:0003727	single-stranded RNA binding	22	0	0	1
GO:0001523	retinoid metabolic process	6	0	0	1		GO:0005680	anaphase-promoting complex	11	0	0	1		GO:0003729	mRNA binding	148	0	0	1
GO:0001525	angiogenesis	104	0	0	1		GO:0005681	spliceosomal complex	99	0	0	1		GO:0003730	mRNA 3'-UTR binding	41	0	0	1
GO:0001539	cilium or flagellum-dependent cell motil...	5	0	0	1		GO:0005682	U5 snRNP	10	0	0	1		GO:0003735	structural constituent of ribosome	111	0	0	1
GO:0001541	ovarian follicle development	4	0	0	1		GO:0005684	U2-type spliceosomal complex	39	0	0	1		GO:0003743	translation initiation factor activity	47	0	0	1
GO:0001556	oocyte maturation	7	0	0	1		GO:0005685	U1 snRNP	14	0	0	1		GO:0003746	translation elongation factor activity	19	0	0	1
GO:0001558	regulation of cell growth	37	0	0	1		GO:0005686	U2 snRNP	17	0	0	1		GO:0003747	translation release factor activity	3	0	0	1
GO:0001568	blood vessel development	135	0	0	1		GO:0005687	U4 snRNP	5	0	0	1		GO:0003755	peptidyl-prolyl cis-trans isomerase acti...	23	0	0	1
GO:0001569	branching involved in blood vessel morph...	7	0	0	1		GO:0005688	U6 snRNP	5	0	0	1		GO:0003756	protein disulfide isomerase activity	9	0	0	1
GO:0001570	vasculogenesis	16	0	0	1		GO:0005689	U12-type spliceosomal complex	14	0	0	1		GO:0003774	cytoskeletal motor activity	22	0	0	1
GO:0001573	ganglioside metabolic process	2	0	0	1		GO:0005690	U4atac snRNP	1	0	0	1		GO:0003777	microtubule motor activity	15	0	0	1
GO:0001574	ganglioside biosynthetic process	1	0	0	1		GO:0005694	chromosome	248	0	0	1		GO:0003779	actin binding	110	0	0	1
GO:0001578	microtubule bundle formation	12	0	0	1		GO:0005697	telomerase holoenzyme complex	5	0	0	1		GO:0003785	actin monomer binding	5	0	0	1
GO:0001579	medium-chain fatty acid transport	1	0	0	1		GO:0005700	polytene chromosome	1	0	0	1		GO:0003823	antigen binding	3	0	0	1
GO:0001649	osteoblast differentiation	8	0	0	1		GO:0005721	pericentric heterochromatin	5	0	0	1		GO:0003824	catalytic activity	1849	0	0	1
GO:0001654	eye development	188	0	0	1		GO:0005726	perichromatin fibrils	1	0	0	1		GO:0003827	alpha-1,3-mannosylglycoprotein 2-beta-N-...	1	0	0	1
GO:0001655	urogenital system development	2	0	0	1		GO:0005730	nucleolus	110	0	0	1		GO:0003828	alpha-N-acetylneuraminate alpha-2,8-sial...	2	0	0	1
GO:0001656	metanephros development	1	0	0	1		GO:0005732	sno(s)RNA-containing ribonucleoprotein c...	10	0	0	1		GO:0003830	beta-1,4-mannosylglycoprotein 4-beta-N-a...	1	0	0	1
GO:0001657	ureteric bud development	2	0	0	1		GO:0005736	RNA polymerase I complex	6	0	0	1		GO:0003835	beta-galactoside alpha-2,6-sialyltransfe...	2	0	0	1
GO:0001658	branching involved in ureteric bud morph...	1	0	0	1		GO:0005737	cytoplasm	2949	0	0	1		GO:0003839	gamma-glutamylcyclotransferase activity	1	0	0	1
GO:0001666	response to hypoxia	34	0	0	1		GO:0005739	mitochondrion	452	0	0	1		GO:0003841	1-acylglycerol-3-phosphate O-acyltransfe...	4	0	0	1
GO:0001667	ameboidal-type cell migration	69	0	0	1		GO:0005740	mitochondrial envelope	207	0	0	1		GO:0003854	3-beta-hydroxy-delta5-steroid dehydrogen...	1	0	0	1
GO:0001675	acrosome assembly	2	0	0	1		GO:0005741	mitochondrial outer membrane	41	0	0	1		GO:0003857	3-hydroxyacyl-CoA dehydrogenase activity	2	0	0	1
GO:0001676	long-chain fatty acid metabolic process	7	0	0	1		GO:0005742	mitochondrial outer membrane translocase...	9	0	0	1		GO:0003863	3-methyl-2-oxobutanoate dehydrogenase (2...	2	0	0	1
GO:0001678	intracellular glucose homeostasis	3	0	0	1		GO:0005743	mitochondrial inner membrane	133	0	0	1		GO:0003867	4-aminobutyrate transaminase activity	1	0	0	1
GO:0001682	tRNA 5'-leader removal	5	0	0	1		GO:0005744	TIM23 mitochondrial import inner membran...	8	0	0	1		GO:0003870	5-aminolevulinate synthase activity	1	0	0	1
GO:0001692	histamine metabolic process	1	0	0	1		GO:0005745	m-AAA complex	1	0	0	1		GO:0003872	6-phosphofructokinase activity	1	0	0	1
GO:0001702	gastrulation with mouth forming second	30	0	0	1		GO:0005746	mitochondrial respirasome	44	0	0	1		GO:0003873	6-phosphofructo-2-kinase activity	3	0	0	1
GO:0001704	formation of primary germ layer	15	0	0	1		GO:0005747	mitochondrial respiratory chain complex ...	25	0	0	1		GO:0003876	AMP deaminase activity	1	0	0	1
GO:0001705	ectoderm formation	2	0	0	1		GO:0005749	mitochondrial respiratory chain complex ...	5	0	0	1		GO:0003877	ATP adenylyltransferase activity	1	0	0	1
GO:0001706	endoderm formation	7	0	0	1		GO:0005750	mitochondrial respiratory chain complex ...	5	0	0	1		GO:0003880	protein C-terminal carboxyl O-methyltran...	1	0	0	1
GO:0001707	mesoderm formation	8	0	0	1		GO:0005751	mitochondrial respiratory chain complex ...	8	0	0	1		GO:0003883	CTP synthase activity	2	0	0	1
GO:0001708	cell fate specification	21	0	0	1		GO:0005753	mitochondrial proton-transporting ATP sy...	14	0	0	1		GO:0003886	DNA (cytosine-5-)-methyltransferase acti...	4	0	0	1
GO:0001710	mesodermal cell fate commitment	1	0	0	1		GO:0005758	mitochondrial intermembrane space	18	0	0	1		GO:0003887	DNA-directed DNA polymerase activity	6	0	0	1
GO:0001711	endodermal cell fate commitment	3	0	0	1		GO:0005759	mitochondrial matrix	87	0	0	1		GO:0003899	DNA-directed 5'-3' RNA polymerase activi...	11	0	0	1
GO:0001712	ectodermal cell fate commitment	1	0	0	1		GO:0005761	mitochondrial ribosome	46	0	0	1		GO:0003904	deoxyribodipyrimidine photo-lyase activi...	3	0	0	1
GO:0001714	endodermal cell fate specification	3	0	0	1		GO:0005762	mitochondrial large ribosomal subunit	25	0	0	1		GO:0003906	DNA-(apurinic or apyrimidinic site) endo...	3	0	0	1
GO:0001715	ectodermal cell fate specification	1	0	0	1		GO:0005763	mitochondrial small ribosomal subunit	18	0	0	1		GO:0003908	methylated-DNA-[protein]-cysteine S-meth...	1	0	0	1
GO:0001731	formation of translation preinitiation c...	4	0	0	1		GO:0005764	lysosome	72	0	0	1		GO:0003909	DNA ligase activity	1	0	0	1
GO:0001732	formation of cytoplasmic translation ini...	16	0	0	1		GO:0005765	lysosomal membrane	44	0	0	1		GO:0003910	DNA ligase (ATP) activity	1	0	0	1
GO:0001736	establishment of planar polarity	6	0	0	1		GO:0005768	endosome	207	0	0	1		GO:0003913	DNA photolyase activity	3	0	0	1
GO:0001738	morphogenesis of a polarized epithelium	10	0	0	1		GO:0005769	early endosome	66	0	0	1		GO:0003916	DNA topoisomerase activity	1	0	0	1
GO:0001743	lens placode formation	1	0	0	1		GO:0005770	late endosome	60	0	0	1		GO:0003918	DNA topoisomerase type II (double strand...	1	0	0	1
GO:0001745	compound eye morphogenesis	1	0	0	1		GO:0005771	multivesicular body	12	0	0	1		GO:0003919	FMN adenylyltransferase activity	1	0	0	1
GO:0001754	eye photoreceptor cell differentiation	30	0	0	1		GO:0005773	vacuole	103	0	0	1		GO:0003920	GMP reductase activity	1	0	0	1
GO:0001755	neural crest cell migration	34	0	0	1		GO:0005774	vacuolar membrane	64	0	0	1		GO:0003921	GMP synthase activity	1	0	0	1
GO:0001756	somitogenesis	34	0	0	1		GO:0005775	vacuolar lumen	1	0	0	1		GO:0003922	GMP synthase (glutamine-hydrolyzing) act...	1	0	0	1
GO:0001757	somite specification	3	0	0	1		GO:0005776	autophagosome	19	0	0	1		GO:0003924	GTPase activity	142	0	0	1
GO:0001763	morphogenesis of a branching structure	13	0	0	1		GO:0005777	peroxisome	20	0	0	1		GO:0003925	G protein activity	10	0	0	1
GO:0001764	neuron migration	23	0	0	1		GO:0005778	peroxisomal membrane	8	0	0	1		GO:0003950	NAD+ ADP-ribosyltransferase activity	10	0	0	1
GO:0001767	establishment of lymphocyte polarity	1	0	0	1		GO:0005782	peroxisomal matrix	2	0	0	1		GO:0003953	NAD+ nucleosidase activity	2	0	0	1
GO:0001768	establishment of T cell polarity	1	0	0	1		GO:0005783	endoplasmic reticulum	365	0	0	1		GO:0003954	NADH dehydrogenase activity	5	0	0	1
GO:0001774	microglial cell activation	2	0	0	1		GO:0005784	Sec61 translocon complex	2	0	0	1		GO:0003955	NAD(P)H dehydrogenase (quinone) activity	2	0	0	1
GO:0001775	cell activation	46	0	0	1		GO:0005785	signal recognition particle receptor com...	2	0	0	1		GO:0003958	NADPH-hemoprotein reductase activity	1	0	0	1
GO:0001776	leukocyte homeostasis	5	0	0	1		GO:0005786	signal recognition particle, endoplasmic...	6	0	0	1		GO:0003963	RNA-3'-phosphate cyclase activity	1	0	0	1
GO:0001779	natural killer cell differentiation	1	0	0	1		GO:0005787	signal peptidase complex	4	0	0	1		GO:0003972	RNA ligase (ATP) activity	1	0	0	1
GO:0001780	neutrophil homeostasis	4	0	0	1		GO:0005788	endoplasmic reticulum lumen	20	0	0	1		GO:0003980	UDP-glucose:glycoprotein glucosyltransfe...	1	0	0	1
GO:0001782	B cell homeostasis	1	0	0	1		GO:0005789	endoplasmic reticulum membrane	222	0	0	1		GO:0003983	UTP:glucose-1-phosphate uridylyltransfer...	1	0	0	1
GO:0001816	cytokine production	28	0	0	1		GO:0005790	smooth endoplasmic reticulum	2	0	0	1		GO:0003985	acetyl-CoA C-acetyltransferase activity	1	0	0	1
GO:0001817	regulation of cytokine production	26	0	0	1		GO:0005791	rough endoplasmic reticulum	15	0	0	1		GO:0003987	acetate-CoA ligase activity	1	0	0	1
GO:0001818	negative regulation of cytokine producti...	11	0	0	1		GO:0005793	endoplasmic reticulum-Golgi intermediate...	26	0	0	1		GO:0003988	acetyl-CoA C-acyltransferase activity	1	0	0	1
GO:0001819	positive regulation of cytokine producti...	8	0	0	1		GO:0005794	Golgi apparatus	303	0	0	1		GO:0003989	acetyl-CoA carboxylase activity	1	0	0	1
GO:0001822	kidney development	68	0	0	1		GO:0005795	Golgi stack	26	0	0	1		GO:0003990	acetylcholinesterase activity	1	0	0	1
GO:0001823	mesonephros development	2	0	0	1		GO:0005796	Golgi lumen	1	0	0	1		GO:0003993	acid phosphatase activity	2	0	0	1
GO:0001836	release of cytochrome c from mitochondri...	2	0	0	1		GO:0005797	Golgi medial cisterna	1	0	0	1		GO:0003994	aconitate hydratase activity	1	0	0	1
GO:0001837	epithelial to mesenchymal transition	16	0	0	1		GO:0005798	Golgi-associated vesicle	27	0	0	1		GO:0003995	acyl-CoA dehydrogenase activity	8	0	0	1
GO:0001838	embryonic epithelial tube formation	11	0	0	1		GO:0005801	cis-Golgi network	10	0	0	1		GO:0003997	acyl-CoA oxidase activity	1	0	0	1
GO:0001839	neural plate morphogenesis	2	0	0	1		GO:0005802	trans-Golgi network	43	0	0	1		GO:0003998	acylphosphatase activity	1	0	0	1
GO:0001840	neural plate development	3	0	0	1		GO:0005811	lipid droplet	12	0	0	1		GO:0004000	adenosine deaminase activity	4	0	0	1
GO:0001841	neural tube formation	11	0	0	1		GO:0005813	centrosome	59	0	0	1		GO:0004001	adenosine kinase activity	2	0	0	1
GO:0001843	neural tube closure	3	0	0	1		GO:0005814	centriole	12	0	0	1		GO:0004013	adenosylhomocysteinase activity	1	0	0	1
GO:0001845	phagolysosome assembly	6	0	0	1		GO:0005815	microtubule organizing center	101	0	0	1		GO:0004014	adenosylmethionine decarboxylase activit...	1	0	0	1
GO:0001878	response to yeast	8	0	0	1		GO:0005818	aster	2	0	0	1		GO:0004016	adenylate cyclase activity	3	0	0	1
GO:0001881	receptor recycling	6	0	0	1		GO:0005819	spindle	56	0	0	1		GO:0004017	adenylate kinase activity	6	0	0	1
GO:0001885	endothelial cell development	10	0	0	1		GO:0005827	polar microtubule	1	0	0	1		GO:0004018	N6-(1,2-dicarboxyethyl)AMP AMP-lyase (fu...	1	0	0	1
GO:0001889	liver development	49	0	0	1		GO:0005829	cytosol	461	0	0	1		GO:0004019	adenylosuccinate synthase activity	2	0	0	1
GO:0001894	tissue homeostasis	29	0	0	1		GO:0005832	chaperonin-containing T-complex	6	0	0	1		GO:0004022	alcohol dehydrogenase (NAD+) activity	1	0	0	1
GO:0001895	retina homeostasis	15	0	0	1		GO:0005834	heterotrimeric G-protein complex	17	0	0	1		GO:0004024	alcohol dehydrogenase activity, zinc-dep...	1	0	0	1
GO:0001906	cell killing	2	0	0	1		GO:0005838	proteasome regulatory particle	18	0	0	1		GO:0004028	3-chloroallyl aldehyde dehydrogenase act...	1	0	0	1
GO:0001909	leukocyte mediated cytotoxicity	1	0	0	1		GO:0005839	proteasome core complex	14	0	0	1		GO:0004029	aldehyde dehydrogenase (NAD+) activity	3	0	0	1
GO:0001910	regulation of leukocyte mediated cytotox...	1	0	0	1		GO:0005840	ribosome	135	0	0	1		GO:0004030	aldehyde dehydrogenase [NAD(P)+] activit...	3	0	0	1
GO:0001912	positive regulation of leukocyte mediate...	1	0	0	1		GO:0005844	polysome	15	0	0	1		GO:0004032	alditol:NADP+ 1-oxidoreductase activity	1	0	0	1
GO:0001919	regulation of receptor recycling	4	0	0	1		GO:0005845	mRNA cap binding complex	2	0	0	1		GO:0004033	aldo-keto reductase (NADP) activity	4	0	0	1

## Sheet: 9_cluster
BP							CC							MF
GO.ID	Term	Annotated	Significant	Expected	Fisher		GO.ID	Term	Annotated	Significant	Expected	Fisher		GO.ID	Term	Annotated	Significant	Expected	Fisher
GO:2000252	negative regulation of feeding behavior	1	1	0	0.0013		GO:0097433	dense body	2	1	0	0.0023		GO:0003867	4-aminobutyrate transaminase activity	1	1	0	0.0015
GO:1901389	negative regulation of transforming grow...	1	1	0	0.0013		GO:0005576	extracellular region	316	3	0.36	0.0045		GO:0003998	acylphosphatase activity	1	1	0	0.0015
GO:2000228	positive regulation of pancreatic A cell...	1	1	0	0.0013		GO:0034751	aryl hydrocarbon receptor complex	4	1	0	0.0046		GO:0047044	androstan-3-alpha,17-beta-diol dehydroge...	1	1	0	0.0015
GO:0009450	gamma-aminobutyric acid catabolic proces...	2	1	0	0.0026		GO:0120293	dynein axonemal particle	4	1	0	0.0046		GO:0097718	disordered domain specific binding	1	1	0	0.0015
GO:0030511	positive regulation of transforming grow...	2	1	0	0.0026		GO:0005840	ribosome	134	2	0.15	0.0096		GO:0047298	(S)-3-amino-2-methylpropionate transamin...	1	1	0	0.0015
GO:0034605	cellular response to heat	3	1	0	0.0039		GO:0099513	polymeric cytoskeletal fiber	145	2	0.17	0.0112		GO:0005198	structural molecule activity	217	4	0.32	0.0024
GO:0042135	neurotransmitter catabolic process	4	1	0.01	0.0051		GO:0099512	supramolecular fiber	182	2	0.21	0.0172		GO:0098973	structural constituent of postsynaptic a...	2	1	0	0.0029
GO:0032435	negative regulation of proteasomal ubiqu...	5	1	0.01	0.0064		GO:0099081	supramolecular polymer	182	2	0.21	0.0172		GO:0048018	receptor ligand activity	94	2	0.14	0.0078
GO:0033555	multicellular organismal response to str...	7	1	0.01	0.009		GO:0005884	actin filament	22	1	0.03	0.0249		GO:0003735	structural constituent of ribosome	111	2	0.16	0.0108
GO:0034284	response to monosaccharide	8	1	0.01	0.0103		GO:0005925	focal adhesion	27	1	0.03	0.0305		GO:0004535	poly(A)-specific ribonuclease activity	8	1	0.01	0.0116
GO:0009743	response to carbohydrate	8	1	0.01	0.0103		GO:0030055	cell-substrate junction	29	1	0.03	0.0327		GO:0000175	3'-5'-RNA exonuclease activity	17	1	0.02	0.0245
GO:0009746	response to hexose	8	1	0.01	0.0103		GO:0099080	supramolecular complex	260	2	0.3	0.0336		GO:0030170	pyridoxal phosphate binding	18	1	0.03	0.0259
GO:0009749	response to glucose	8	1	0.01	0.0103		GO:0022625	cytosolic large ribosomal subunit	33	1	0.04	0.0371		GO:0070279	vitamin B6 binding	18	1	0.03	0.0259
GO:0014029	neural crest formation	9	1	0.01	0.0115		GO:0048471	perinuclear region of cytoplasm	59	1	0.07	0.0655		GO:0004532	RNA exonuclease activity	18	1	0.03	0.0259
GO:0051781	positive regulation of cell division	10	1	0.01	0.0128		GO:0022626	cytosolic ribosome	60	1	0.07	0.0666		GO:0016896	RNA exonuclease activity, producing 5'-p...	18	1	0.03	0.0259
GO:0043627	response to estrogen	11	1	0.01	0.0141		GO:0015934	large ribosomal subunit	63	1	0.07	0.0698		GO:0140662	ATP-dependent protein folding chaperone	23	1	0.03	0.033
GO:0045666	positive regulation of neuron differenti...	14	1	0.02	0.0179		GO:1990904	ribonucleoprotein complex	396	2	0.45	0.072		GO:0008201	heparin binding	23	1	0.03	0.033
GO:0001837	epithelial to mesenchymal transition	16	1	0.02	0.0204		GO:0015629	actin cytoskeleton	91	1	0.1	0.0995		GO:0008408	3'-5' exonuclease activity	25	1	0.04	0.0359
GO:0050821	protein stabilization	17	1	0.02	0.0217		GO:0005856	cytoskeleton	487	2	0.56	0.1031		GO:0005200	structural constituent of cytoskeleton	31	2	0.05	0.0378
GO:0003309	type B pancreatic cell differentiation	17	1	0.02	0.0217		GO:0005874	microtubule	106	1	0.12	0.115		GO:0016796	exonuclease activity, active with either...	28	1	0.04	0.0401
GO:0051302	regulation of cell division	21	1	0.03	0.0267		GO:0044391	ribosomal subunit	111	1	0.13	0.1201		GO:0016787	hydrolase activity	1070	5	1.56	0.0414
GO:0006006	glucose metabolic process	24	1	0.03	0.0305		GO:0070161	anchoring junction	129	1	0.15	0.1383		GO:0044183	protein folding chaperone	30	1	0.04	0.0429
GO:0031647	regulation of protein stability	27	1	0.03	0.0342		GO:0005829	cytosol	599	2	0.69	0.146		GO:0005539	glycosaminoglycan binding	32	1	0.05	0.0457
GO:0043009	chordate embryonic development	248	2	0.32	0.0386		GO:0043232	intracellular non-membrane-bounded organ...	1161	5	1.33	0.1828		GO:0004527	exonuclease activity	34	1	0.05	0.0485
GO:0009792	embryo development ending in birth or eg...	249	2	0.32	0.0389		GO:0043228	non-membrane-bounded organelle	1161	5	1.33	0.1828		GO:0005179	hormone activity	34	1	0.05	0.0485
GO:0045664	regulation of neuron differentiation	33	1	0.04	0.0417		GO:0005615	extracellular space	195	1	0.22	0.2023		GO:0008083	growth factor activity	35	1	0.05	0.0499
GO:0050900	leukocyte migration	33	1	0.04	0.0417		GO:0015630	microtubule cytoskeleton	250	1	0.29	0.2523		GO:0097367	carbohydrate derivative binding	1023	4	1.49	0.0504
GO:0019318	hexose metabolic process	36	1	0.05	0.0454		GO:0030054	cell junction	480	1	0.55	0.4327		GO:0019842	vitamin binding	38	1	0.06	0.054
GO:0005996	monosaccharide metabolic process	42	1	0.05	0.0528		GO:0005886	plasma membrane	1273	2	1.46	0.4411		GO:0051082	unfolded protein binding	44	1	0.06	0.0623
GO:0031667	response to nutrient levels	43	1	0.06	0.054		GO:0005783	endoplasmic reticulum	503	1	0.58	0.4484		GO:1901681	sulfur compound binding	47	1	0.07	0.0665
GO:0009991	response to extracellular stimulus	45	1	0.06	0.0565		GO:0071944	cell periphery	1361	2	1.56	0.4785		GO:0004540	RNA nuclease activity	48	1	0.07	0.0678
GO:0007623	circadian rhythm	46	1	0.06	0.0577		GO:0005737	cytoplasm	3970	6	4.54	0.5093		GO:0043168	anion binding	1125	4	1.64	0.068
GO:0006412	translation	319	2	0.41	0.0609		GO:0005739	mitochondrion	631	1	0.72	0.529		GO:0036094	small molecule binding	1199	4	1.75	0.0826
GO:0043043	peptide biosynthetic process	322	2	0.41	0.0619		GO:0043229	intracellular organelle	4826	7	5.52	0.5579		GO:0004518	nuclease activity	79	1	0.12	0.1094
GO:0010033	response to organic substance	332	2	0.43	0.0653		GO:0043226	organelle	4946	7	5.66	0.59		GO:0035639	purine ribonucleoside triphosphate bindi...	952	3	1.39	0.1526
GO:0006518	peptide metabolic process	343	2	0.44	0.0692		GO:0032991	protein-containing complex	2089	3	2.39	0.6697		GO:0032555	purine ribonucleotide binding	971	3	1.42	0.1594
GO:0043604	amide biosynthetic process	364	2	0.47	0.0769		GO:0016020	membrane	3081	3	3.52	0.7523		GO:0032553	ribonucleotide binding	976	3	1.42	0.1612
GO:0048511	rhythmic process	69	1	0.09	0.0854		GO:0012505	endomembrane system	1160	1	1.33	0.7622		GO:0016887	ATP hydrolysis activity	132	1	0.19	0.1765
GO:0007049	cell cycle	395	2	0.51	0.0886		GO:0043231	intracellular membrane-bounded organelle	4351	4	4.98	0.839		GO:0017076	purine nucleotide binding	1025	3	1.49	0.1793
GO:0045597	positive regulation of cell differentiat...	84	2	0.11	0.0922		GO:0110165	cellular anatomical entity	7488	9	8.57	0.8543		GO:0000166	nucleotide binding	1104	3	1.61	0.2099
GO:0007517	muscle organ development	76	1	0.1	0.0937		GO:0043227	membrane-bounded organelle	4443	4	5.08	0.8562		GO:1901265	nucleoside phosphate binding	1104	3	1.61	0.2099
GO:0043603	amide metabolic process	422	2	0.54	0.0993		GO:0005634	nucleus	2630	2	3.01	0.8584		GO:0046983	protein dimerization activity	176	1	0.26	0.2287
GO:0048762	mesenchymal cell differentiation	87	1	0.11	0.1066		GO:0005622	intracellular anatomical structure	5814	7	6.65	0.8793		GO:0140098	catalytic activity, acting on RNA	205	1	0.3	0.2615
GO:0042221	response to chemical	448	2	0.58	0.1099		GO:0140535	intracellular protein-containing complex	440	1	0.5	1		GO:0005525	GTP binding	212	1	0.31	0.2692
GO:0006457	protein folding	95	1	0.12	0.1159		GO:0043235	receptor complex	109	1	0.12	1		GO:0019001	guanyl nucleotide binding	216	1	0.31	0.2736
GO:0009725	response to hormone	103	1	0.13	0.1251		GO:0005575	cellular_component	7867	9	9	1		GO:0032561	guanyl ribonucleotide binding	216	1	0.31	0.2736
GO:0060485	mesenchyme development	107	1	0.14	0.1296		GO:0000015	phosphopyruvate hydratase complex	1	0	0	1		GO:0005524	ATP binding	748	2	1.09	0.2989
GO:0051094	positive regulation of developmental pro...	120	2	0.15	0.1298		GO:0000109	nucleotide-excision repair complex	5	0	0.01	1		GO:0032559	adenyl ribonucleotide binding	765	2	1.12	0.3085
GO:0051301	cell division	133	1	0.17	0.1587		GO:0000110	nucleotide-excision repair factor 1 comp...	3	0	0	1		GO:0140657	ATP-dependent activity	250	1	0.36	0.3098
GO:0005975	carbohydrate metabolic process	139	1	0.18	0.1653		GO:0000111	nucleotide-excision repair factor 2 comp...	1	0	0	1		GO:0030554	adenyl nucleotide binding	819	2	1.19	0.3389
GO:0009790	embryo development	574	2	0.74	0.1656		GO:0000112	nucleotide-excision repair factor 3 comp...	1	0	0	1		GO:0003824	catalytic activity	2846	7	4.15	0.3528
GO:0061061	muscle structure development	150	1	0.19	0.1773		GO:0000118	histone deacetylase complex	37	0	0.04	1		GO:0017111	ribonucleoside triphosphate phosphatase ...	304	1	0.44	0.364
GO:0051604	protein maturation	155	1	0.2	0.1827		GO:0000120	RNA polymerase I transcription regulator...	2	0	0	1		GO:0016462	pyrophosphatase activity	340	2	0.5	0.3687
GO:1901700	response to oxygen-containing compound	163	1	0.21	0.1912		GO:0000123	histone acetyltransferase complex	44	0	0.05	1		GO:0016817	hydrolase activity, acting on acid anhyd...	343	2	0.5	0.3713
GO:0000226	microtubule cytoskeleton organization	164	1	0.21	0.1923		GO:0000124	SAGA complex	5	0	0.01	1		GO:0016818	hydrolase activity, acting on acid anhyd...	343	2	0.5	0.3713
GO:0000278	mitotic cell cycle	180	1	0.23	0.2091		GO:0000126	transcription factor TFIIIB complex	4	0	0	1		GO:0140640	catalytic activity, acting on a nucleic ...	314	1	0.46	0.3736
GO:0045595	regulation of cell differentiation	211	2	0.27	0.2188		GO:0000127	transcription factor TFIIIC complex	5	0	0.01	1		GO:0016788	hydrolase activity, acting on ester bond...	355	1	0.52	0.4116
GO:0051726	regulation of cell cycle	191	1	0.25	0.2205		GO:0000137	Golgi cis cisterna	2	0	0	1		GO:1901363	heterocyclic compound binding	2696	4	3.93	0.5944
GO:0001568	blood vessel development	196	1	0.25	0.2257		GO:0000138	Golgi trans cisterna	1	0	0	1		GO:0097159	organic cyclic compound binding	2722	4	3.97	0.6038
GO:1901566	organonitrogen compound biosynthetic pro...	711	2	0.92	0.2313		GO:0000139	Golgi membrane	150	0	0.17	1		GO:0043167	ion binding	2724	4	3.97	0.6045
GO:0001944	vasculature development	234	1	0.3	0.2637		GO:0000145	exocyst	11	0	0.01	1		GO:0005488	binding	5084	6	7.41	0.9812
GO:0007017	microtubule-based process	255	1	0.33	0.284		GO:0000151	ubiquitin ligase complex	139	0	0.16	1		GO:0016769	transferase activity, transferring nitro...	11	1	0.02	1
GO:0032502	developmental process	2394	5	3.08	0.2892		GO:0000152	nuclear ubiquitin ligase complex	30	0	0.03	1		GO:0033764	steroid dehydrogenase activity, acting o...	7	1	0.01	1
GO:0002376	immune system process	267	1	0.34	0.2954		GO:0000153	cytoplasmic ubiquitin ligase complex	4	0	0	1		GO:0005515	protein binding	1707	3	2.49	1
GO:0016477	cell migration	281	1	0.36	0.3084		GO:0000159	protein phosphatase type 2A complex	14	0	0.02	1		GO:0016614	oxidoreductase activity, acting on CH-OH...	62	1	0.09	1
GO:0007420	brain development	286	1	0.37	0.313		GO:0000164	protein phosphatase type 1 complex	4	0	0	1		GO:0016616	oxidoreductase activity, acting on the C...	59	1	0.09	1
GO:0060322	head development	297	1	0.38	0.3231		GO:0000172	ribonuclease MRP complex	5	0	0.01	1		GO:0016740	transferase activity	1275	1	1.86	1
GO:0048870	cell motility	298	1	0.38	0.324		GO:0000176	nuclear exosome (RNase complex)	7	0	0.01	1		GO:0016491	oxidoreductase activity	315	1	0.46	1
GO:0009605	response to external stimulus	298	1	0.38	0.324		GO:0000177	cytoplasmic exosome (RNase complex)	8	0	0.01	1		GO:0008483	transaminase activity	10	1	0.01	1
GO:0007275	multicellular organism development	1851	4	2.38	0.3664		GO:0000178	exosome (RNase complex)	10	0	0.01	1		GO:0003674	molecular_function	7547	11	11	1
GO:0048646	anatomical structure formation involved ...	363	1	0.47	0.3806		GO:0000214	tRNA-intron endonuclease complex	3	0	0	1		GO:0016229	steroid dehydrogenase activity	7	1	0.01	1
GO:0050793	regulation of developmental process	425	2	0.55	0.3969		GO:0000220	vacuolar proton-transporting V-type ATPa...	3	0	0	1		GO:0030545	signaling receptor regulator activity	99	2	0.14	1
GO:0007010	cytoskeleton organization	393	1	0.51	0.4053		GO:0000221	vacuolar proton-transporting V-type ATPa...	3	0	0	1		GO:0030546	signaling receptor activator activity	94	2	0.14	1
GO:0007417	central nervous system development	397	1	0.51	0.4085		GO:0000228	nuclear chromosome	46	0	0.05	1		GO:0098918	structural constituent of synapse	8	1	0.01	1
GO:0048513	animal organ development	1197	3	1.54	0.4145		GO:0000235	astral microtubule	2	0	0	1		GO:0005102	signaling receptor binding	244	2	0.36	1
GO:0048869	cellular developmental process	1239	3	1.6	0.433		GO:0000242	pericentriolar material	1	0	0	1		GO:0140677	molecular function activator activity	264	2	0.38	1
GO:0030154	cell differentiation	1239	3	1.6	0.433		GO:0000243	commitment complex	6	0	0.01	1		GO:0099186	structural constituent of postsynapse	5	1	0.01	1
GO:0072359	circulatory system development	451	1	0.58	0.4504		GO:0000274	mitochondrial proton-transporting ATP sy...	1	0	0	1		GO:0019904	protein domain specific binding	50	1	0.07	1
GO:0044281	small molecule metabolic process	511	2	0.66	0.457		GO:0000275	mitochondrial proton-transporting ATP sy...	3	0	0	1		GO:0098772	molecular function regulator activity	550	2	0.8	1
GO:0065008	regulation of biological quality	505	1	0.65	0.4897		GO:0000276	mitochondrial proton-transporting ATP sy...	5	0	0.01	1		GO:0000009	alpha-1,6-mannosyltransferase activity	2	0	0	1
GO:0030182	neuron differentiation	534	1	0.69	0.5097		GO:0000307	cyclin-dependent protein kinase holoenzy...	16	0	0.02	1		GO:0000014	single-stranded DNA endodeoxyribonucleas...	2	0	0	1
GO:0048699	generation of neurons	555	1	0.71	0.5238		GO:0000308	cytoplasmic cyclin-dependent protein kin...	1	0	0	1		GO:0000026	alpha-1,2-mannosyltransferase activity	2	0	0	1
GO:0048856	anatomical structure development	2320	4	2.99	0.5336		GO:0000313	organellar ribosome	48	0	0.05	1		GO:0000030	mannosyltransferase activity	13	0	0.02	1
GO:0022008	neurogenesis	633	1	0.82	0.5729		GO:0000314	organellar small ribosomal subunit	17	0	0.02	1		GO:0000033	alpha-1,3-mannosyltransferase activity	1	0	0	1
GO:0048731	system development	1584	3	2.04	0.5755		GO:0000315	organellar large ribosomal subunit	30	0	0.03	1		GO:0000035	acyl binding	2	0	0	1
GO:0009888	tissue development	721	2	0.93	0.5837		GO:0000323	lytic vacuole	119	0	0.14	1		GO:0000036	acyl carrier activity	1	0	0	1
GO:0048522	positive regulation of cellular process	862	3	1.11	0.6088		GO:0000346	transcription export complex	6	0	0.01	1		GO:0000049	tRNA binding	30	0	0.04	1
GO:0032501	multicellular organismal process	2187	5	2.82	0.6285		GO:0000347	THO complex	6	0	0.01	1		GO:0000062	fatty-acyl-CoA binding	7	0	0.01	1
GO:0019538	protein metabolic process	1740	3	2.24	0.6318		GO:0000407	phagophore assembly site	16	0	0.02	1		GO:0000064	L-ornithine transmembrane transporter ac...	3	0	0	1
GO:0048518	positive regulation of biological proces...	948	3	1.22	0.6462		GO:0000408	EKC/KEOPS complex	2	0	0	1		GO:0000095	S-adenosyl-L-methionine transmembrane tr...	1	0	0	1
GO:1901564	organonitrogen compound metabolic proces...	2073	4	2.67	0.6723		GO:0000417	HIR complex	1	0	0	1		GO:0000099	sulfur amino acid transmembrane transpor...	2	0	0	1
GO:0044271	cellular nitrogen compound biosynthetic ...	1750	2	2.25	0.696		GO:0000421	autophagosome membrane	4	0	0	1		GO:0000104	succinate dehydrogenase activity	3	0	0	1
GO:0007399	nervous system development	932	1	1.2	0.7218		GO:0000428	DNA-directed RNA polymerase complex	56	0	0.06	1		GO:0000146	microfilament motor activity	6	0	0.01	1
GO:0006996	organelle organization	1028	1	1.32	0.7585		GO:0000439	transcription factor TFIIH core complex	5	0	0.01	1		GO:0000149	SNARE binding	60	0	0.09	1
GO:0009653	anatomical structure morphogenesis	1068	1	1.38	0.7725		GO:0000445	THO complex part of transcription export...	5	0	0.01	1		GO:0000150	DNA strand exchange activity	1	0	0	1
GO:0010467	gene expression	2215	3	2.85	0.7764		GO:0000502	proteasome complex	40	0	0.05	1		GO:0000179	rRNA (adenine-N6,N6-)-dimethyltransferas...	3	0	0	1
GO:0009059	macromolecule biosynthetic process	2430	3	3.13	0.826		GO:0000506	glycosylphosphatidylinositol-N-acetylglu...	2	0	0	1		GO:0000182	rDNA binding	2	0	0	1
GO:0034641	cellular nitrogen compound metabolic pro...	2439	2	3.14	0.8715		GO:0000775	chromosome, centromeric region	42	0	0.05	1		GO:0000210	NAD+ diphosphatase activity	1	0	0	1
GO:0044238	primary metabolic process	4027	5	5.19	0.8781		GO:0000776	kinetochore	25	0	0.03	1		GO:0000213	tRNA-intron endonuclease activity	2	0	0	1
GO:0044249	cellular biosynthetic process	2741	3	3.53	0.8826		GO:0000779	condensed chromosome, centromeric region	25	0	0.03	1		GO:0000215	tRNA 2'-phosphotransferase activity	1	0	0	1
GO:1901576	organic substance biosynthetic process	2774	3	3.57	0.8876		GO:0000781	chromosome, telomeric region	17	0	0.02	1		GO:0000217	DNA secondary structure binding	1	0	0	1
GO:0009058	biosynthetic process	2785	3	3.59	0.8892		GO:0000782	telomere cap complex	7	0	0.01	1		GO:0000224	peptide-N4-(N-acetyl-beta-glucosaminyl)a...	1	0	0	1
GO:0071704	organic substance metabolic process	4196	5	5.4	0.9018		GO:0000783	nuclear telomere cap complex	7	0	0.01	1		GO:0000225	N-acetylglucosaminylphosphatidylinositol...	1	0	0	1
GO:0050896	response to stimulus	2190	3	2.82	0.9287		GO:0000785	chromatin	193	0	0.22	1		GO:0000246	delta24(24-1) sterol reductase activity	1	0	0	1
GO:0016043	cellular component organization	1862	1	2.4	0.9356		GO:0000786	nucleosome	20	0	0.02	1		GO:0000247	C-8 sterol isomerase activity	1	0	0	1
GO:0008152	metabolic process	4580	5	5.9	0.9433		GO:0000791	euchromatin	1	0	0	1		GO:0000248	C-5 sterol desaturase activity	1	0	0	1
GO:0071840	cellular component organization or bioge...	1998	1	2.57	0.949		GO:0000792	heterochromatin	14	0	0.02	1		GO:0000253	3-keto sterol reductase activity	1	0	0	1
GO:0009987	cellular process	6802	8	8.76	0.9544		GO:0000793	condensed chromosome	38	0	0.04	1		GO:0000254	C-4 methylsterol oxidase activity	1	0	0	1
GO:0006807	nitrogen compound metabolic process	3804	4	4.9	0.96		GO:0000794	condensed nuclear chromosome	4	0	0	1		GO:0000268	peroxisome targeting sequence binding	4	0	0.01	1
GO:0043170	macromolecule metabolic process	3560	3	4.58	0.9654		GO:0000803	sex chromosome	1	0	0	1		GO:0000285	1-phosphatidylinositol-3-phosphate 5-kin...	1	0	0	1
GO:0044237	cellular metabolic process	3898	4	5.02	0.9656		GO:0000808	origin recognition complex	1	0	0	1		GO:0000287	magnesium ion binding	58	0	0.08	1
GO:0050794	regulation of cellular process	3533	3	4.55	0.9922		GO:0000812	Swr1 complex	6	0	0.01	1		GO:0000293	ferric-chelate reductase activity	1	0	0	1
GO:0050789	regulation of biological process	3727	3	4.8	0.9946		GO:0000813	ESCRT I complex	6	0	0.01	1		GO:0000295	adenine nucleotide transmembrane transpo...	12	0	0.02	1
GO:0065007	biological regulation	3844	3	4.95	0.9958		GO:0000814	ESCRT II complex	3	0	0	1		GO:0000298	endopolyphosphatase activity	3	0	0	1
GO:0010498	proteasomal protein catabolic process	190	1	0.24	1		GO:0000815	ESCRT III complex	5	0	0.01	1		GO:0000309	nicotinamide-nucleotide adenylyltransfer...	1	0	0	1
GO:0044282	small molecule catabolic process	91	1	0.12	1		GO:0000835	ER ubiquitin ligase complex	2	0	0	1		GO:0000339	RNA cap binding	8	0	0.01	1
GO:0009056	catabolic process	761	2	0.98	1		GO:0000836	Hrd1p ubiquitin ligase complex	2	0	0	1		GO:0000340	RNA 7-methylguanosine cap binding	5	0	0.01	1
GO:0035883	enteroendocrine cell differentiation	18	1	0.02	1		GO:0000839	Hrd1p ubiquitin ligase ERAD-L complex	2	0	0	1		GO:0000403	Y-form DNA binding	1	0	0	1
GO:0009057	macromolecule catabolic process	450	1	0.58	1		GO:0000922	spindle pole	30	0	0.03	1		GO:0000700	mismatch base pair DNA N-glycosylase act...	1	0	0	1
GO:0031323	regulation of cellular metabolic process	1709	1	2.2	1		GO:0000923	equatorial microtubule organizing center	4	0	0	1		GO:0000702	oxidized base lesion DNA N-glycosylase a...	2	0	0	1
GO:0031324	negative regulation of cellular metaboli...	428	1	0.55	1		GO:0000930	gamma-tubulin complex	7	0	0.01	1		GO:0000703	oxidized pyrimidine nucleobase lesion DN...	1	0	0	1
GO:0009408	response to heat	12	1	0.02	1		GO:0000931	gamma-tubulin ring complex	1	0	0	1		GO:0000774	adenyl-nucleotide exchange factor activi...	11	0	0.02	1
GO:0031326	regulation of cellular biosynthetic proc...	1483	1	1.91	1		GO:0000932	P-body	35	0	0.04	1		GO:0000822	inositol hexakisphosphate binding	3	0	0	1
GO:0031327	negative regulation of cellular biosynth...	360	1	0.46	1		GO:0000938	GARP complex	4	0	0	1		GO:0000828	inositol hexakisphosphate kinase activit...	5	0	0.01	1
GO:0009966	regulation of signal transduction	571	1	0.74	1		GO:0000939	inner kinetochore	1	0	0	1		GO:0000829	inositol heptakisphosphate kinase activi...	2	0	0	1
GO:0009967	positive regulation of signal transducti...	175	1	0.23	1		GO:0000940	outer kinetochore	2	0	0	1		GO:0000900	mRNA regulatory element binding translat...	2	0	0	1
GO:0030162	regulation of proteolysis	87	1	0.11	1		GO:0000974	Prp19 complex	4	0	0	1		GO:0000976	transcription cis-regulatory region bind...	608	0	0.89	1
GO:0060429	epithelium development	453	1	0.58	1		GO:0001401	SAM complex	4	0	0	1		GO:0000977	RNA polymerase II transcription regulato...	576	0	0.84	1
GO:0030163	protein catabolic process	352	1	0.45	1		GO:0001405	PAM complex, Tim23 associated import mot...	3	0	0	1		GO:0000978	RNA polymerase II cis-regulatory region ...	450	0	0.66	1
GO:0031016	pancreas development	71	1	0.09	1		GO:0001518	voltage-gated sodium channel complex	11	0	0.01	1		GO:0000979	RNA polymerase II core promoter sequence...	1	0	0	1
GO:0090092	regulation of transmembrane receptor pro...	58	1	0.07	1		GO:0001527	microfibril	1	0	0	1		GO:0000981	DNA-binding transcription factor activit...	573	0	0.84	1
GO:0007610	behavior	119	1	0.15	1		GO:0001650	fibrillar center	3	0	0	1		GO:0000987	cis-regulatory region sequence-specific ...	459	0	0.67	1
GO:0031018	endocrine pancreas development	34	1	0.04	1		GO:0001669	acrosomal vesicle	4	0	0	1		GO:0000992	RNA polymerase III cis-regulatory region...	6	0	0.01	1
GO:0030855	epithelial cell differentiation	111	1	0.14	1		GO:0001674	female germ cell nucleus	1	0	0	1		GO:0000993	RNA polymerase II complex binding	15	0	0.02	1
GO:0030856	regulation of epithelial cell differenti...	11	1	0.01	1		GO:0001725	stress fiber	11	0	0.01	1		GO:0000995	RNA polymerase III general transcription...	3	0	0	1
GO:0007165	signal transduction	1549	1	1.99	1		GO:0001726	ruffle	28	0	0.03	1		GO:0001002	RNA polymerase III type 1 promoter seque...	1	0	0	1
GO:0007166	cell surface receptor signaling pathway	610	1	0.79	1		GO:0001750	photoreceptor outer segment	8	0	0.01	1		GO:0001003	RNA polymerase III type 2 promoter seque...	1	0	0	1
GO:0006508	proteolysis	520	1	0.67	1		GO:0001772	immunological synapse	2	0	0	1		GO:0001006	RNA polymerase III type 3 promoter seque...	5	0	0.01	1
GO:0009890	negative regulation of biosynthetic proc...	364	1	0.47	1		GO:0001917	photoreceptor inner segment	5	0	0.01	1		GO:0001016	RNA polymerase III transcription regulat...	6	0	0.01	1
GO:0030858	positive regulation of epithelial cell d...	3	1	0	1		GO:0002080	acrosomal membrane	1	0	0	1		GO:0001018	mitochondrial promoter sequence-specific...	1	0	0	1
GO:0007167	enzyme-linked receptor protein signaling...	239	1	0.31	1		GO:0002102	podosome	2	0	0	1		GO:0001025	RNA polymerase III general transcription...	1	0	0	1
GO:0010468	regulation of gene expression	1453	1	1.87	1		GO:0002116	semaphorin receptor complex	6	0	0.01	1		GO:0001046	core promoter sequence-specific DNA bind...	4	0	0.01	1
GO:0009892	negative regulation of metabolic process	455	1	0.59	1		GO:0002139	stereocilia coupling link	2	0	0	1		GO:0001054	RNA polymerase I activity	8	0	0.01	1
GO:0009894	regulation of catabolic process	175	1	0.23	1		GO:0002141	stereocilia ankle link	2	0	0	1		GO:0001055	RNA polymerase II activity	7	0	0.01	1
GO:0009895	negative regulation of catabolic process	39	1	0.05	1		GO:0002142	stereocilia ankle link complex	2	0	0	1		GO:0001056	RNA polymerase III activity	9	0	0.01	1
GO:0023051	regulation of signaling	663	1	0.85	1		GO:0002144	cytosolic tRNA wobble base thiouridylase...	1	0	0	1		GO:0001067	transcription regulatory region nucleic ...	608	0	0.89	1
GO:0023052	signaling	1700	1	2.19	1		GO:0002178	palmitoyltransferase complex	7	0	0.01	1		GO:0001091	RNA polymerase II general transcription ...	2	0	0	1
GO:0023056	positive regulation of signaling	205	1	0.26	1		GO:0002189	ribose phosphate diphosphokinase complex	3	0	0	1		GO:0001097	TFIIH-class transcription factor complex...	1	0	0	1
GO:0023057	negative regulation of signaling	240	1	0.31	1		GO:0002193	MAML1-RBP-Jkappa- ICN1 complex	2	0	0	1		GO:0001098	basal transcription machinery binding	17	0	0.02	1
GO:0007154	cell communication	1729	1	2.23	1		GO:0005579	membrane attack complex	1	0	0	1		GO:0001099	basal RNA polymerase II transcription ma...	17	0	0.02	1
GO:0032787	monocarboxylic acid metabolic process	125	1	0.16	1		GO:0005581	collagen trimer	8	0	0.01	1		GO:0001147	transcription termination site sequence-...	1	0	0	1
GO:0051240	positive regulation of multicellular org...	113	1	0.15	1		GO:0005593	FACIT collagen trimer	1	0	0	1		GO:0001156	TFIIIC-class transcription factor comple...	1	0	0	1
GO:0051241	negative regulation of multicellular org...	92	2	0.12	1		GO:0005594	collagen type IX trimer	1	0	0	1		GO:0001163	RNA polymerase I transcription regulator...	2	0	0	1
GO:0071634	regulation of transforming growth factor...	1	1	0	1		GO:0005604	basement membrane	7	0	0.01	1		GO:0001164	RNA polymerase I core promoter sequence-...	2	0	0	1
GO:0071635	negative regulation of transforming grow...	1	1	0	1		GO:0005614	interstitial matrix	1	0	0	1		GO:0001181	RNA polymerase I general transcription i...	1	0	0	1
GO:0017015	regulation of transforming growth factor...	11	1	0.01	1		GO:0005635	nuclear envelope	89	0	0.1	1		GO:0001216	DNA-binding transcription activator acti...	33	0	0.05	1
GO:0051246	regulation of protein metabolic process	332	1	0.43	1		GO:0005637	nuclear inner membrane	8	0	0.01	1		GO:0001217	DNA-binding transcription repressor acti...	36	0	0.05	1
GO:0051248	negative regulation of protein metabolic...	124	1	0.16	1		GO:0005638	lamin filament	1	0	0	1		GO:0001221	transcription coregulator binding	5	0	0.01	1
GO:0044248	cellular catabolic process	376	1	0.48	1		GO:0005640	nuclear outer membrane	4	0	0	1		GO:0001222	transcription corepressor binding	3	0	0	1
GO:0007631	feeding behavior	14	1	0.02	1		GO:0005643	nuclear pore	28	0	0.03	1		GO:0001227	DNA-binding transcription repressor acti...	35	0	0.05	1
GO:0036363	transforming growth factor beta activati...	1	1	0	1		GO:0005652	nuclear lamina	3	0	0	1		GO:0001228	DNA-binding transcription activator acti...	33	0	0.05	1
GO:0008150	biological_process	7766	10	10	1		GO:0005654	nucleoplasm	343	0	0.39	1		GO:0001517	N-acetylglucosamine 6-O-sulfotransferase...	3	0	0	1
GO:0043161	proteasome-mediated ubiquitin-dependent ...	170	1	0.22	1		GO:0005655	nucleolar ribonuclease P complex	4	0	0	1		GO:0001530	lipopolysaccharide binding	3	0	0	1
GO:0071560	cellular response to transforming growth...	27	1	0.03	1		GO:0005656	nuclear pre-replicative complex	1	0	0	1		GO:0001540	amyloid-beta binding	10	0	0.01	1
GO:0070848	response to growth factor	138	1	0.18	1		GO:0005657	replication fork	18	0	0.02	1		GO:0001565	phorbol ester receptor activity	1	0	0	1
GO:0003310	pancreatic A cell differentiation	6	1	0.01	1		GO:0005658	alpha DNA polymerase:primase complex	3	0	0	1		GO:0001591	dopamine neurotransmitter receptor activ...	5	0	0.01	1
GO:0051239	regulation of multicellular organismal p...	353	2	0.45	1		GO:0005662	DNA replication factor A complex	2	0	0	1		GO:0001605	adrenomedullin receptor activity	1	0	0	1
GO:0035270	endocrine system development	51	1	0.07	1		GO:0005663	DNA replication factor C complex	5	0	0.01	1		GO:0001607	neuromedin U receptor activity	1	0	0	1
GO:0019222	regulation of metabolic process	1823	1	2.35	1		GO:0005664	nuclear origin of replication recognitio...	1	0	0	1		GO:0001614	purinergic nucleotide receptor activity	2	0	0	1
GO:0009628	response to abiotic stimulus	153	1	0.2	1		GO:0005665	RNA polymerase II, core complex	9	0	0.01	1		GO:0001618	virus receptor activity	1	0	0	1
GO:0007178	transmembrane receptor protein serine/th...	95	1	0.12	1		GO:0005666	RNA polymerase III complex	15	0	0.02	1		GO:0001635	calcitonin gene-related peptide receptor...	1	0	0	1
GO:0007179	transforming growth factor beta receptor...	27	1	0.03	1		GO:0005667	transcription regulator complex	157	0	0.18	1		GO:0001637	G protein-coupled chemoattractant recept...	3	0	0	1
GO:0010629	negative regulation of gene expression	156	1	0.2	1		GO:0005668	RNA polymerase transcription factor SL1 ...	1	0	0	1		GO:0001640	adenylate cyclase inhibiting G protein-c...	8	0	0.01	1
GO:0071363	cellular response to growth factor stimu...	137	1	0.18	1		GO:0005669	transcription factor TFIID complex	10	0	0.01	1		GO:0001641	group II metabotropic glutamate receptor...	3	0	0	1
GO:1901565	organonitrogen compound catabolic proces...	442	2	0.57	1		GO:0005672	transcription factor TFIIA complex	3	0	0	1		GO:0001642	group III metabotropic glutamate recepto...	3	0	0	1
GO:0048583	regulation of response to stimulus	692	1	0.89	1		GO:0005673	transcription factor TFIIE complex	1	0	0	1		GO:0001653	peptide receptor activity	45	0	0.07	1
GO:0048584	positive regulation of response to stimu...	226	1	0.29	1		GO:0005674	transcription factor TFIIF complex	1	0	0	1		GO:0001664	G protein-coupled receptor binding	51	0	0.07	1
GO:0060255	regulation of macromolecule metabolic pr...	1699	1	2.19	1		GO:0005675	transcription factor TFIIH holo complex	8	0	0.01	1		GO:0001665	alpha-N-acetylgalactosaminide alpha-2,6-...	3	0	0	1
GO:0071559	response to transforming growth factor b...	27	1	0.03	1		GO:0005677	chromatin silencing complex	1	0	0	1		GO:0001671	ATPase activator activity	7	0	0.01	1
GO:0019752	carboxylic acid metabolic process	259	1	0.33	1		GO:0005680	anaphase-promoting complex	16	0	0.02	1		GO:0001681	sialate O-acetylesterase activity	1	0	0	1
GO:0060259	regulation of feeding behavior	5	1	0.01	1		GO:0005681	spliceosomal complex	95	0	0.11	1		GO:0001727	lipid kinase activity	25	0	0.04	1
GO:0090287	regulation of cellular response to growt...	80	1	0.1	1		GO:0005682	U5 snRNP	10	0	0.01	1		GO:0001729	ceramide kinase activity	1	0	0	1
GO:0007267	cell-cell signaling	392	1	0.5	1		GO:0005684	U2-type spliceosomal complex	31	0	0.04	1		GO:0001733	galactosylceramide sulfotransferase acti...	3	0	0	1
GO:0042176	regulation of protein catabolic process	54	1	0.07	1		GO:0005685	U1 snRNP	13	0	0.01	1		GO:0001734	mRNA (N6-adenosine)-methyltransferase ac...	2	0	0	1
GO:0042177	negative regulation of protein catabolic...	12	1	0.02	1		GO:0005686	U2 snRNP	14	0	0.02	1		GO:0001784	phosphotyrosine residue binding	10	0	0.01	1
GO:0071604	transforming growth factor beta producti...	1	1	0	1		GO:0005687	U4 snRNP	5	0	0.01	1		GO:0001786	phosphatidylserine binding	17	0	0.02	1
GO:0051716	cellular response to stimulus	1929	1	2.48	1		GO:0005688	U6 snRNP	5	0	0.01	1		GO:0001882	nucleoside binding	2	0	0	1
GO:0043632	modification-dependent macromolecule cat...	300	1	0.39	1		GO:0005689	U12-type spliceosomal complex	12	0	0.01	1		GO:0001965	G-protein alpha-subunit binding	4	0	0.01	1
GO:0071495	cellular response to endogenous stimulus	260	1	0.33	1		GO:0005694	chromosome	316	0	0.36	1		GO:0001968	fibronectin binding	5	0	0.01	1
GO:0009719	response to endogenous stimulus	276	1	0.36	1		GO:0005697	telomerase holoenzyme complex	6	0	0.01	1		GO:0001972	retinoic acid binding	3	0	0	1
GO:1901799	negative regulation of proteasomal prote...	5	1	0.01	1		GO:0005700	polytene chromosome	1	0	0	1		GO:0002020	protease binding	6	0	0.01	1
GO:0010646	regulation of cell communication	663	1	0.85	1		GO:0005721	pericentric heterochromatin	6	0	0.01	1		GO:0002039	p53 binding	6	0	0.01	1
GO:0010647	positive regulation of cell communicatio...	205	1	0.26	1		GO:0005730	nucleolus	185	0	0.21	1		GO:0002054	nucleobase binding	2	0	0	1
GO:0010648	negative regulation of cell communicatio...	240	1	0.31	1		GO:0005732	sno(s)RNA-containing ribonucleoprotein c...	15	0	0.02	1		GO:0002055	adenine binding	1	0	0	1
GO:0006082	organic acid metabolic process	262	1	0.34	1		GO:0005736	RNA polymerase I complex	10	0	0.01	1		GO:0002058	uracil binding	1	0	0	1
GO:0048521	negative regulation of behavior	1	1	0	1		GO:0005740	mitochondrial envelope	250	0	0.29	1		GO:0002060	purine nucleobase binding	1	0	0	1
GO:0048523	negative regulation of cellular process	897	1	1.16	1		GO:0005741	mitochondrial outer membrane	59	0	0.07	1		GO:0002061	pyrimidine nucleobase binding	1	0	0	1
GO:0045861	negative regulation of proteolysis	26	1	0.03	1		GO:0005742	mitochondrial outer membrane translocase...	9	0	0.01	1		GO:0002083	4-hydroxybenzoate decaprenyltransferase ...	2	0	0	1
GO:0043436	oxoacid metabolic process	260	1	0.33	1		GO:0005743	mitochondrial inner membrane	155	0	0.18	1		GO:0002094	polyprenyltransferase activity	4	0	0.01	1
GO:0009889	regulation of biosynthetic process	1490	1	1.92	1		GO:0005744	TIM23 mitochondrial import inner membran...	6	0	0.01	1		GO:0002151	G-quadruplex RNA binding	1	0	0	1

[truncated: 17 more sheets: 10_cluster, 11_cluster, 12_cluster, 13_cluster, 14_cluster, 15_cluster, 16_cluster, 17_cluster, 18_cluster, 19_cluster, 20_cluster, 21_cluster, 22_cluster, 23_cluster, 24_cluster, 25_cluster, 26_cluster]
